# Supplementary material for: Iron can be microbially extracted from Lunar and Martian regolith simulants and 3D printed into tough structural materials
Source: PLoS One. 2021 Apr 28;16(4):e0249962. doi: 10.1371/journal.pone.0249962 (PMC8081250; doi:10.1371/journal.pone.0249962)
Supplement: S1 Data — (ZIP) [file pone.0249962.s001.zip]

Archive with 51 entries (41 files):
- Data_updated/
- Data_updated/magnetic/
- Data_updated/toxicity/
- Data_updated/XRF,XRD/
- Data_updated/magnetic/.Rhistory
- Data_updated/magnetic/WORKED 13-06-2019_10gL_JSC-Mars_anaerobe_method2_COMPLETE.xlsx
- Data_updated/magnetic/WORKED 16-06-2019_10gL_JSC2_EAC1_aerobe.xlsx
- Data_updated/magnetic/WORKED 31-05-19_10gL_JSC-Mars_aerobe_method2_COMPLETE_pooled.xlsx
- Data_updated/toxicity/10gL_EAC1_JSC2_JSCM_aerobe_JSCM_anaerobe_anova.xlsx
- Data_updated/toxicity/CFU/
- Data_updated/toxicity/OD600/
- Data_updated/XRF,XRD/XRD_EAC1_JSC2A_untreated_and_treated_23may19.pdf
- Data_updated/XRF,XRD/XRD_JSC2A_untreated_15apr19.pdf
- Data_updated/XRF,XRD/XRF_EAC1_JSC2A_JSCMars1_untreated_and_treated_20may19.pdf
- Data_updated/XRF,XRD/XRF_JSC2A_untreated_12apr19.pdf
- Data_updated/toxicity/CFU/Aerobic S. Oneidensis CFU data JSC2_EAC1 15-2-2019.xlsx
- Data_updated/toxicity/CFU/anaerobe JSC-Mars TSB.xlsx
- Data_updated/toxicity/CFU/Anareobic S. Oneidensis CFU data EAC1_JSC2 14-2-2019.xlsx
- Data_updated/toxicity/CFU/CFU_aerobe_EAC1_JSC2_matlab_010519_ATSBonlyfrom150319.xlsx
- Data_updated/toxicity/CFU/CFU_aerobe_JSC-Mars_TSB.xlsx
- Data_updated/toxicity/CFU/CFU_anaerobe_EAC1_JSC2_matlab_010319.xlsx
- Data_updated/toxicity/CFU/CFU_anaerobe_JSCM_repeat_180619.xlsx
- Data_updated/toxicity/CFU/contaminated_anaerobe MM and aerobe JSC-Mars 166h.xlsx
- Data_updated/toxicity/OD600/07-03-2019_Anaerobic_JSC2_EAC1.xlsx
- Data_updated/toxicity/OD600/14022019_OD_aerobe_JSC2_EAC1.csv
- Data_updated/toxicity/OD600/19-06-2019 aerobe JSCMars.xlsx
- Data_updated/toxicity/OD600/27-05-Anaerobic_JSC_Mars.xlsx
- Data_updated/toxicity/OD600/4-04-2019_Anaerobic_JSC1AF_LHT3M_JSC2_EAC1_Repeats.xlsx
- Data_updated/colorimetric/
- Data_updated/colorimetric/.Rhistory
- Data_updated/colorimetric/Aerobe JSC2_EAC1_success/
- Data_updated/colorimetric/Aerobe JSC2_EAC1_success/0h aerobe EAC1_JSC2.xlsx
- Data_updated/colorimetric/Aerobe JSC2_EAC1_success/168h jsc eac aerobe june.xlsx
- Data_updated/colorimetric/Aerobe JSC2_EAC1_success/24h jsc eac aerobe june.xlsx
- Data_updated/colorimetric/Aerobe JSC2_EAC1_success/48h jsc eac aerobe june.xlsx
- Data_updated/colorimetric/Aerobe JSC2_EAC1_success/72h jsc eac aerobe june.xlsx
- Data_updated/colorimetric/Aerobe JSC2_EAC1_success/Chemical_assay_10gL_AEROBE_corrected.xlsx
- Data_updated/colorimetric/Aerobe JSC2_EAC1_success/Chemical_assay_10gL_EAC1_JSC2_160619.xlsx
- Data_updated/colorimetric/Aerobe JSC2_EAC1_success/Chemical_assay_10gL_EAC1_JSC2_corrected.xlsx
- Data_updated/colorimetric/Aerobe JSC2_EAC1_success/CONTROL REPEAT.xlsx
- Data_updated/colorimetric/Anaerobe JSC-MARS_success/
- Data_updated/colorimetric/Anaerobe JSC-MARS_success/0h jscmars anaerobe june.xlsx
- Data_updated/colorimetric/Anaerobe JSC-MARS_success/168h jscmars anaerobe june.xlsx
- Data_updated/colorimetric/Anaerobe JSC-MARS_success/24h jscmars anaerobe june.xlsx
- Data_updated/colorimetric/Anaerobe JSC-MARS_success/48h jscmars anaerobe june.xlsx
- Data_updated/colorimetric/Anaerobe JSC-MARS_success/72h jscmars anaerobe june.xlsx
- Data_updated/colorimetric/Anaerobe JSC-MARS_success/Chemical_assay_10gL_JSCM_anaerobe_130619.xlsx
- Data_updated/colorimetric/Anaerobe JSC-MARS_success/Chemical_assay_10gL_JSCM_corrected.xlsx
- Data_updated/Strenght test/
- Data_updated/Strenght test/Report RS0004277_v4_Final.pdf
- Data_updated/Strenght test/Report RS0004344_v4_Final.pdf
