# Supplementary material for: Iron can be microbially extracted from Lunar and Martian regolith simulants and 3D printed into tough structural materials
Source: PLoS One. 2021 Apr 28;16(4):e0249962. doi: 10.1371/journal.pone.0249962 (PMC8081250; doi:10.1371/journal.pone.0249962)
Supplement: S1 Data — (ZIP) [file pone.0249962.s001.zip › Data_updated/magnetic/WORKED 16-06-2019_10gL_JSC2_EAC1_aerobe.xlsx]

## Sheet: Experiment 2
					0h magnetic extraction			(REPLACE WITH SOFIE's DATA SET)
				CE	after (g)	before	total	mean	stderr		CJ	after (g)	before	total	mean	stderr		MRE	after (g)	before	total	mean	stderr			MRJ	after (g)	before	total	mean	stderr		dilution factor
				1	3.1623	3.1609	0.0014	0.00158333	0.000136253		1	3.1562	3.155	0.0012	0.00186667	0.000519437		1	3.1551	3.1539	0.0012	0.0014	0.000182574			1	3.1561	3.1542	0.0019	0.00193333	0.000107152	MR1	1
				2	3.1551	3.1535	0.0016				2	3.1555	3.1544	0.0011				2	3.1553	3.1539	0.0014					2	3.1564	3.1549	0.0015			ANA3	1
				3	3.1628	3.1615	0.0013				3	3.1563	3.1541	0.0022				3	3.1556	3.1541	0.0015					3	3.159	3.1571	0.0019
				4	3.1572	3.1558	0.0014				4	3.159	3.1586	0.0004				4	3.159	3.1581	0.0009					4	3.161	3.1592	0.0018
				5	3.1567	3.1544	0.0023				5	3.1606	3.1587	0.0019				5	3.163	3.1619	0.0011					5	3.1584	3.1562	0.0022
				6	3.163	3.1615	0.0015				6	3.1625	3.1581	0.0044				6	3.1644	3.1621	0.0023					6	3.1653	3.163	0.0023
																	CFU								CFU
																																	cells/ul	20000	20000	20000	18000	20000	20000
					48h magnetic extraction
				CE	after (g)	before	total	mean	stderr		CJ	after (g)	before	total	mean	stderr		MRE	after (g)	before	total	mean	stderr			MRJ	after (g)	before	total	mean	stderr
				1	3.165	3.1624	0.0026	0.00178333	0.000236193		1	3.1579	3.1562	0.0017	0.00125	0.000377676		1	3.1545	3.1526	0.0019	0.00173333	0.000174271			1	3.1565	3.155	0.0015	0.0022	0.0003	MR1
				2	3.1571	3.1551	0.002				2	3.1565	3.1555	0.001				2	3.1628	3.1605	0.0023					2	3.1557	3.1535	0.0022			ANA3
				3	3.165	3.1628	0.0022				3	3.157	3.1566	0.0004				3	3.1614	3.1599	0.0015					3	3.1556	3.1519	0.0037
				4	3.159	3.1573	0.0017				4	3.1596	3.159	0.0006				4	3.1592	3.157	0.0022					4	3.1573	3.1552	0.0021
				5	3.1581	3.1567	0.0014				5	3.1611	3.1604	0.0007				5	3.1616	3.1603	0.0013					5	3.1635	3.1613	0.0022
				6	3.1648	3.164	0.0008				6	3.1612	3.1581	0.0031				6	3.1633	3.1621	0.0012					6	3.1614	3.1599	0.0015
			CFU								CFU						CFU								CFU
					72h magnetic extraction
				CE	after (g)	before	total	mean	stderr		CJ	after (g)	before	total	mean	stderr		MRE	after (g)	before	total	mean	stderr			MRJ	after (g)	before	total	mean	stderr
				1	3.1668	3.165	0.0018	0.00156667	0.000117063		1	3.1589	3.1579	0.001	0.0011	9.42809e-05		1	3.1574	3.1554	0.002	0.00203333	0.00017267			1	3.1539	3.1519	0.002	0.0023	0.000262467
				2	3.159	3.1571	0.0019				2	3.1579	3.1565	0.0014				2	3.1541	3.1522	0.0019					2	3.1556	3.1541	0.0015
				3	3.1662	3.165	0.0012				3	3.157	3.1563	0.0007				3	3.1535	3.1518	0.0017					3	3.1562	3.154	0.0022
				4	3.1608	3.159	0.0018				4	3.1605	3.1595	0.001				4	3.158	3.1565	0.0015					4	3.1572	3.1548	0.0024
				5	3.1596	3.1581	0.0015				5	3.1624	3.1611	0.0013				5	3.1593	3.157	0.0023					5	3.1578	3.1542	0.0036
				6	3.166	3.1648	0.0012				6	3.1623	3.1611	0.0012				6	3.1573	3.1545	0.0028					6	3.1551	3.153	0.0021
																	CFU								CFU
					168h magnetic extraction
				CE	after (g)	before	total	mean	stderr		CJ	after (g)	before	total	mean	stderr		MRE	after (g)	before	total	mean	stderr			MRJ	after (g)	before	total	mean	stderr
				1	3.1668	3.165	0.0018	0.0011	9.66092e-05		1	3.1599	3.1589	0.001	0.0011	0.000249444		1	3.157	3.1551	0.0019	0.00201667	7.96404e-05			1	3.1542	3.1518	0.0024	0.00246667	0.000266319
				2	3.16	3.159	0.001				2	3.16	3.158	0.002				2	3.1566	3.1542	0.0024					2	3.1568	3.1534	0.0034
				3	3.1672	3.1662	0.001				3	3.1585	3.1568	0.0017				3	3.1558	3.1537	0.0021					3	3.1626	3.1593	0.0033
				4	3.162	3.1608	0.0012				4	3.1616	3.1605	0.0011				4	3.1586	3.1568	0.0018					4	3.1586	3.1568	0.0018
				5	3.1596	3.1581	0.0015				5	3.163	3.1624	0.0006				5	3.1539	3.1519	0.002					5	3.1539	3.1519	0.002
				6	3.1668	3.166	0.0008				6	3.1625	3.1623	0.0002				6	3.1566	3.1547	0.0019					6	3.1566	3.1547	0.0019
			CFU								CFU						CFU								CFU
