# Supplementary material for: Iron can be microbially extracted from Lunar and Martian regolith simulants and 3D printed into tough structural materials
Source: PLoS One. 2021 Apr 28;16(4):e0249962. doi: 10.1371/journal.pone.0249962 (PMC8081250; doi:10.1371/journal.pone.0249962)
Supplement: S1 Data — (ZIP) [file pone.0249962.s001.zip › Data_updated/toxicity/10gL_EAC1_JSC2_JSCM_aerobe_JSCM_anaerobe_anova.xlsx]

## Sheet: Blad1
Aerobic EAC1							Aerobic JSC2							Aerobic JSCM
'Source'	'SS'	'df'	'MS'	'F'	'Prob>F'		'Source'	'SS'	'df'	'MS'	'F'	'Prob>F'		'Source'	'SS'	'df'	'MS'	'F'	'Prob>F'
'Groups'	3.25139e-06	5	6.50278e-07	4.48296	0.00360846		'Groups'	1.07317e-05	5	2.14635e-06	6.85613	0.000225765		'Groups'	3.3924e-05	5	6.7848e-06	4.3581	0.00442936
'Error'	4.35167e-06	30	1.45056e-07				'Error'	9.39165e-06	30	3.13055e-07				'Error'	4.5148e-05	29	1.55683e-06
'Total'	7.60306e-06	35					'Total'	2.01234e-05	35					'Total'	7.90719e-05	34
G1	G2	Lower limit	M diff	Upper limit	P-value		G1	G2	Lower limit	M diff	Upper limit	P-value		G1	G2	Lower limit	M diff	Upper limit	P-value
C0h	E0h	-0.000485484	0.000183333	0.000852151	0.958721		C0h	J0h	-0.00109578	-0.000113233	0.000869309	0.999228		C0h	M0h	-0.002977	-0.000780944	0.00141511	0.883721
C0h	C72h	-0.000652151	1.66667e-05	0.000685484	1		C0h	C72h	-0.000699209	0.000283333	0.00126588	0.949104		C0h	C72h	-0.00255439	-0.000358333	0.00183772	0.995882
C0h	E72h	-0.00111882	-0.00045	0.000218818	0.341371		C0h	J72h	-0.00189921	-0.000916667	6.58752e-05	0.0784841		C0h	M72h	-0.00448322	-0.00228717	-9.11144e-05	0.0374551
C0h	C168h	-0.000302151	0.000366667	0.00103548	0.562627		C0h	C168h	-0.000699209	0.000283333	0.00126588	0.949104		C0h	C168h	-0.00297657	-0.000673333	0.00162991	0.945583
C0h	E168h	-0.00110215	-0.000433333	0.000235484	0.381849		C0h	J168h	-0.00206588	-0.00108333	-0.000100791	0.0240462		C0h	M168h	-0.00479131	-0.00259526	-0.000399205	0.0133892
E0h	C72h	-0.000835484	-0.000166667	0.000502151	0.972443		J0h	C72h	-0.000585975	0.000396567	0.00137911	0.819964		M0h	C72h	-0.00177344	0.000422611	0.00261866	0.991158
E0h	E72h	-0.00130215	-0.000633333	3.54845e-05	0.0715808		J0h	J72h	-0.00178598	-0.000803433	0.000179109	0.160051		M0h	M72h	-0.00370227	-0.00150622	0.00068983	0.319685
E0h	C168h	-0.000485484	0.000183333	0.000852151	0.958721		J0h	C168h	-0.000585975	0.000396567	0.00137911	0.819964		M0h	C168h	-0.00219563	0.000107611	0.00241085	0.999991
E0h	E168h	-0.00128548	-0.000616667	5.21512e-05	0.0842714		J0h	J168h	-0.00195264	-0.0009701	1.24418e-05	0.0545432		M0h	M168h	-0.00401037	-0.00181431	0.000381739	0.151738
C72h	E72h	-0.00113548	-0.000466667	0.000202151	0.303454		C72h	J72h	-0.00218254	-0.0012	-0.000217458	0.00979227		C72h	M72h	-0.00412489	-0.00192883	0.000267219	0.110849
C72h	C168h	-0.000318818	0.00035	0.00101882	0.610053		C72h	C168h	-0.000982542	7.41594e-17	0.000982542	1		C72h	C168h	-0.00261824	-0.000315	0.00198824	0.998215
C72h	E168h	-0.00111882	-0.00045	0.000218818	0.341371		C72h	J168h	-0.00234921	-0.00136667	-0.000384125	0.00253493		C72h	M168h	-0.00443298	-0.00223692	-4.0872e-05	0.0439662
E72h	C168h	0.000147849	0.000816667	0.00148548	0.00981219		J72h	C168h	0.000217458	0.0012	0.00218254	0.00979227		M72h	C168h	-0.000689406	0.00161383	0.00391707	0.297767
E72h	E168h	-0.000652151	1.66667e-05	0.000685484	1		J72h	J168h	-0.00114921	-0.000166667	0.000815875	0.99513		M72h	M168h	-0.00250414	-0.000308091	0.00188796	0.997985
C168h	E168h	-0.00146882	-0.0008	-0.000131182	0.0118935		C168h	J168h	-0.00234921	-0.00136667	-0.000384125	0.00253493		C168h	M168h	-0.00422516	-0.00192192	0.000381315	0.14454
'Source'	'SS'	'df'	'MS'	'F'	'Prob>F'		'Source'	'SS'	'df'	'MS'	'F'	'Prob>F'		'Source'	'SS'	'df'	'MS'	'F'	'Prob>F'
'Groups'	2.11458e-06	3	7.04861e-07	5.06184	0.00904652		'Groups'	6.34927e-06	3	2.11642e-06	6.42153	0.00318531		'Groups'	3.9124e-05	3	1.30413e-05	11.4222	1.63071e-05
'Error'	2.785e-06	20	1.3925e-07				'Error'	6.59165e-06	20	3.29583e-07				'Error'	4.45286e-05	39	1.14176e-06
'Total'	4.89958e-06	23					'Total'	1.29409e-05	23					'Total'	8.36526e-05	42
G1	G2	Lower limit	M diff	Upper limit	P-value		G1	G2	Lower limit	M diff	Upper limit	P-value		G1	G2	Lower limit	M diff	Upper limit	P-value
C0h	E0h	-0.000419684	0.000183333	0.000786351	0.829524		C0h	J0h	-0.00104095	-0.000113233	0.000814482	0.985873		C0h	M0h	-0.00128658	-0.000272854	0.000740876	0.887624
C0h	C168h	-0.000236351	0.000366667	0.000969684	0.348754		C0h	C168h	-0.000644382	0.000283333	0.00121105	0.827631		C0h	C168h	-0.00242153	-0.0009525	0.000516534	0.317484
C0h	E168h	-0.00103635	-0.000433333	0.000169684	0.21709		C0h	J168h	-0.00201105	-0.00108333	-0.000155618	0.0185219		C0h	M168h	-0.00424702	-0.00287442	-0.00150183	1.01673e-05
E0h	C168h	-0.000419684	0.000183333	0.000786351	0.829524		J0h	C168h	-0.000531148	0.000396567	0.00132428	0.636035		M0h	C168h	-0.00214868	-0.000679646	0.000789388	0.604819
E0h	E168h	-0.00121968	-0.000616667	-1.3649e-05	0.0438983		J0h	J168h	-0.00189782	-0.0009701	-4.2385e-05	0.0383954		M0h	M168h	-0.00397417	-0.00260157	-0.00122897	5.48425e-05
C168h	E168h	-0.00140302	-0.0008	-0.000196982	0.00691375		C168h	J168h	-0.00229438	-0.00136667	-0.000438952	0.00273141		C168h	M168h	-0.00365814	-0.00192192	-0.000185711	0.0250545
Anaerobic JSCM + TSB							Anarobic JSM + Medium
'Source'	'SS'	'df'	'MS'	'F'	'Prob>F'		'Source'	'SS'	'df'	'MS'	'F'	'Prob>F'
'Groups'	5.06881e-05	5	1.01376e-05	14.518	2.9793e-07		'Groups'	5.93289e-05	5	1.18658e-05	6.77872	0.000245431
'Error'	2.09483e-05	30	6.98278e-07				'Error'	5.25133e-05	30	1.75044e-06
'Total'	7.16364e-05	35					'Total'	0.000111842	35
G1	G2	Lower limit	M diff	Upper limit	P-value		G1	G2	Lower limit	M diff	Upper limit	P-value
C0h	M0h	-0.00171742	-0.00025	0.00121742	0.995031		C0h	M0h	-0.00204002	0.000283333	0.00260668	0.998986
C0h	C72h	-0.00140075	6.66667e-05	0.00153409	0.999992		C0h	C72h	-0.00282335	-0.0005	0.00182335	0.98553
C0h	M72h	-0.00420075	-0.00273333	-0.00126591	4.89279e-05		C0h	M72h	-0.00435668	-0.00203333	0.000290018	0.113396
C0h	C168h	-0.00143409	3.33333e-05	0.00150075	1		C0h	C168h	-0.00269002	-0.000366667	0.00195668	0.996528
C0h	M168h	-0.00380075	-0.00233333	-0.000865912	0.000487429		C0h	M168h	-0.00567335	-0.00335	-0.00102665	0.00167074
M0h	C72h	-0.00115075	0.000316667	0.00178409	0.985351		M0h	C72h	-0.00310668	-0.000783333	0.00154002	0.905629
M0h	M72h	-0.00395075	-0.00248333	-0.00101591	0.000206298		M0h	M72h	-0.00464002	-0.00231667	6.68429e-06	0.0510014
M0h	C168h	-0.00118409	0.000283333	0.00175075	0.991141		M0h	C168h	-0.00297335	-0.00065	0.00167335	0.955067
M0h	M168h	-0.00355075	-0.00208333	-0.000615912	0.00200399		M0h	M168h	-0.00595668	-0.00363333	-0.00130998	0.000607268
C72h	M72h	-0.00426742	-0.0028	-0.00133258	3.33489e-05		C72h	M72h	-0.00385668	-0.00153333	0.000790018	0.361959
C72h	C168h	-0.00150075	-3.33333e-05	0.00143409	1		C72h	C168h	-0.00219002	0.000133333	0.00245668	0.999975
C72h	M168h	-0.00386742	-0.0024	-0.000932579	0.000332845		C72h	M168h	-0.00517335	-0.00285	-0.000526649	0.00939349
M72h	C168h	0.00129925	0.00276667	0.00423409	4.03915e-05		M72h	C168h	-0.000656684	0.00166667	0.00399002	0.27554
M72h	M168h	-0.00106742	0.0004	0.00186742	0.959673		M72h	M168h	-0.00364002	-0.00131667	0.00100668	0.527622
C168h	M168h	-0.00383409	-0.00236667	-0.000899246	0.000402853		C168h	M168h	-0.00530668	-0.00298333	-0.000659982	0.00598655
