# Supplementary material for: Iron can be microbially extracted from Lunar and Martian regolith simulants and 3D printed into tough structural materials
Source: PLoS One. 2021 Apr 28;16(4):e0249962. doi: 10.1371/journal.pone.0249962 (PMC8081250; doi:10.1371/journal.pone.0249962)
Supplement: S1 Data — (ZIP) [file pone.0249962.s001.zip › Data_updated/toxicity/CFU/Aerobic S. Oneidensis CFU data JSC2_EAC1 15-2-2019.xlsx]

## Sheet: Sheet1
CFU
MR1 0 hours													MR1 6 hours												MR1 24 hours												MR1 48 hours
Plate	-1	-2	-3	-4	-5	-6	-7	Counts/ul	Counts/ul				Plate	-1	-2	-3	-4	-5	-6	-7	Average	St.Dev	Concentration		Plate	-1	-2	-3	-4	-5	-6	-7	Average	St.Dev	Concentration		Plate	-1	-2	-3	-4	-5	-6	-7	Average	St.Dev	Concentration
TSB + MR1		17						340		Average	546.667		TSB + MR1				14								TSB + MR1					69	18	1					TSB + MR1					14
		20						400		St.Dev	307.463						46													46	19	2										15
		45						900		Serror	177.514						42														19	12										12
0.1 g/L EAC1		20						400		Average	473.333		0.1 g/L EAC1				51								0.1 g/L EAC1					38							0.1 g/L EAC1				17	4
		29						580		St.Dev	94.5163						106													55											23	4
		22						440			54.569						61													30											14	5
1 g/L EAC1		18						360		Average	386.667		1 g/L EAC1				58								1 g/L EAC1						28	6					1 g/L EAC1				32	12	6
		23						460		St.Dev	64.291						52														23	5									41	4
		17						340			37.1184						33														16	2									31	9
10 g/L EAC1		14	2					280	400	Average	330		10 g/L EAC1				59	8							10 g/L EAC1						50	11					10 g/L EAC1					19	21
		17						340		St.Dev	52.915						47	10													28	14										15	1
		15						300			26.4575						42	19													15	x										19	2
100 g/L EAC1		8						160		Average	120		100 g/L EAC1					22	12						100 g/L EAC1						24	12					100 g/L EAC1						12
		4						80		St.Dev	40							12	11												25	4											8
		6						120			23.094							12	x												x	27											9
0.1 g/L JSC2		41						820		Average	980		0.1 g/L JSC2					89	5						0.1 g/L JSC2						39	8					0.1 g/L JSC2					8
		33						660		St.Dev	423.32							27	5												35	8										18
		73						1460			244.404							x	6												35	10										8
1 g/L JSC2		49	8					980	1600	Average	1248		1 g/L JSC2					49	6						1 g/L JSC2						110						1 g/L JSC2					17	6
		70	5					1400	1000	St.Dev	264.802							55	6												63											22	9
		63						1260			118.423							x	11												53											22	20
10 g/L JSC2	112							2240		Average	2393.33		10 g/L JSC2		3										10 g/L JSC2						36						10 g/L JSC2				82	1
	120							2400		St.Dev	150.111				6																17										85	2
	127							2540			86.6667				10																17										74	4
100 g/L JSC2			20						4000	Average	4400		100 g/L JSC2				2								100 g/L JSC2						23	8					100 g/L JSC2					28
			19						3800	St.Dev	871.78						2														37	9										28
			27						5400		503.322						4														23	4										27
ANA3 0 hours													ANA3 6 hours												ANA3 24 hours												ANA3 48 hours
Plate	-1	-2	-3	-4	-5	-6	-7		Average	St.Dev	Concentration		Plate	-1	-2	-3	-4	-5	-6	-7	Average	St.Dev	Concentration		Plate	-1	-2	-3	-4	-5	-6	-7	Average	St.Dev	Concentration		Plate	-1	-2	-3	-4	-5	-6	-7	Average	St.Dev	Concentration
TSB + ANA3			35	5									TSB + ANA3					38	6						TSB + ANA3	No Data	No Data	No Data	No Data	No Data	No Data	No Data					TSB + ANA3						11	1
			25	1														46	4							No Data	No Data	No Data	No Data	No Data	No Data	No Data											6	1
			25															30								No Data	No Data	No Data	No Data	No Data	No Data	No Data											9	0
0.1 g/L EAC1			28										0.1 g/L EAC1					45	5						0.1 g/L EAC1						10						0.1 g/L EAC1					33	6
			37															45	7												23											26	1
			38															32	4												28											31	2
1 g/L EAC1			36	5									1 g/L EAC1					39	3						1 g/L EAC1						26						1 g/L EAC1					32	7	same as -4
			37	1														45	6												26											34	9	same as -4
			34	2														31													28											32	1	same as -4
10 g/L EAC1			33	5									10 g/L EAC1					48	23						10 g/L EAC1							27					10 g/L EAC1					24	4	2
			36															60	9													17										27	4
			18															180	24													22										26	8
100 g/L EAC1			33										100 g/L EAC1					39	3						100 g/L EAC1		38										100 g/L EAC1						13	same as -4
			41															34	2								11																14	same as -4
			37															51									13																13	same as -4
0.1 g/L JSC2				1									0.1 g/L JSC2					31	3						0.1 g/L JSC2	no data	no data	no data	no data	no data	no data	no data					0.1 g/L JSC2					41	3	1
				2														33	10							no data	no data	no data	no data	no data	no data	no data										53	7	1
				30														32	3							no data	no data	no data	no data	no data	no data	no data										40	12	3
1 g/L JSC2			31	7									1 g/L JSC2					38	9						1 g/L JSC2						39						1 g/L JSC2					37	13
			41															33	6												43											35	9
			x															42	6												43											40	9
10 g/L JSC2				9									10 g/L JSC2			15	1								10 g/L JSC2						14						10 g/L JSC2					26	3	2
				35												11	2														15											30	2	2
				29												19	1														20											37	6	3
100 g/L JSC2				52	10								100 g/L JSC2			27	3								100 g/L JSC2			14									100 g/L JSC2					37	5
				41												41	4											19														35	8
				x												43	4											25														40	10
Controls 0 hours													Controls 6 hours												Controls 24 hours												Controls 48 hours
Plate	-1	-2	-3	-4	-5	-6	-7		Average	St.Dev	Concentration		Plate	-1	-2	-3	-4	-5	-6	-7	Average	St.Dev	Concentration		Plate	-1	-2	-3	-4	-5	-6	-7	Average	St.Dev	Concentration		Plate	-1	-2	-3	-4	-5	-6	-7	Average	St.Dev	Concentration
TSB only	0	0	0	0	0	0	0						TSB only	0	0	0	0	0	0	0					TSB only	0	0	0	0	0	0	0					TSB only	0	0	0	0	0	0	0
Regolith	0	0	0	0	0	0	0						Regolith	0	0	0	0	0	0	0					Regolith												Regolith	all contaminated except 10 and 100 g/L JSC2
																									0.1 g/L EASC1		contaminated
																									10 g/L EASC1		contaminated
																									1 g/L EASC1		Maybe contaminated
																									100 g/L EASC1		contaminated
