# Supplementary material for: Iron can be microbially extracted from Lunar and Martian regolith simulants and 3D printed into tough structural materials
Source: PLoS One. 2021 Apr 28;16(4):e0249962. doi: 10.1371/journal.pone.0249962 (PMC8081250; doi:10.1371/journal.pone.0249962)
Supplement: S1 Data — (ZIP) [file pone.0249962.s001.zip › Data_updated/toxicity/CFU/anaerobe JSC-Mars TSB.xlsx]

## Sheet: Sheet1
MR1 0 hours														MR1 6 hours															MR1 24 hours														MR1 48 hours
Plate	-1	-2	-3	-4	-5	-6	-7	Counts/ul	Counts/ul					Plate	-1	-2	-3	-4	-5	-6	-7	Counts/ul	Counts/ul	Counts/ul					Plate	-1	-2	-3	-4	-5	-6	-7	Counts/ul	Counts/ul	Counts/ul				Plate	-1	-2	-3	-4	-5	-6
0.1 g/L JSCM				8	1			16000	20000		Average	17200		0.1 g/L JSCM						21	12		4200000	24000000	Average	9.96667e+06			0.1 g/L JSCM							13			26000000	Average	2.06667e+07		0.1 g/L JSCM						36
				7	1			14000	20000		St.Dev	2683.28								28	8		5600000	16000000	St.Dev	8.20967e+06										8			16000000	St.Dev	5.03322e+06								21
				8				16000			Serror	1200								30	2		6000000	4000000	Serror	3.35158e+06										10			20000000	Serror	2.90593e+06
1 g/L JSCM				18	5			36000	100000		Average	72000		1 g/L JSCM						63	9		12600000	18000000	Average	10500000			1 g/L JSCM							17			34000000	Average	3.66667e+07		1 g/L JSCM						26
				13	6			26000	120000		St.Dev	45973.9								42	6		8400000	12000000	St.Dev	4.8129e+06										24			48000000	St.Dev	1.02632e+07								17
				15	6			30000	120000		Serror	18768.8								40	2		8000000	4000000	Serror	1.96486e+06										14			28000000	Serror	5.92546e+06								13
10 g/L JSCM				6	2			12000	40000		Average	23333.3		10 g/L JSCM					55	5		1100000	1000000		Average	1330000			10 g/L JSCM							5			10000000	Average	9.33333e+06		10 g/L JSCM						12
				6	2			12000	40000		St.Dev	13246.4							27	7		540000	1400000		St.Dev	962891										3			6000000	St.Dev	3.05505e+06								7
				8	1			16000	20000		Serror	5407.81							37	16		740000	3200000		Serror	393099										6			12000000	Serror	1.76383e+06								9
100 g/L JSCM					7				140000		Average	213333		100 g/L JSCM						14	3		2800000	6000000	Average	4.96667e+06			100 g/L JSCM						56	12		11200000	24000000	Average	1.51333e+07		100 g/L JSCM
					11				220000		St.Dev	70237.7								14	5		2800000	10000000	St.Dev	2.98373e+06									51	9		10200000	18000000	St.Dev	5.31664e+06
					14				280000		Serror	40551.8								11	3		2200000	6000000	Serror	1.2181e+06									57	8		11400000	16000000	Serror	2.17051e+06
100 g/L EAC 1				11	3			22000	60000		Average	27333.3		100 g/L EAC 1						28			5600000		Average	9040000			100 g/L EAC 1							8			16000000	Average	2.26667e+07		100 g/L EAC 1					1
				8	2			16000	40000		St.Dev	19459.4								50	5		10000000	10000000	St.Dev	1.9308e+06										13			26000000	St.Dev	5.7735e+06							2
				3	1			6000	20000		Serror	7944.25								48	5		9600000	10000000	Serror	863481										13			26000000	Serror	3.33333e+06							3
ANA3 0 hours														ANA3 6 hours															ANA3 24 hours														ANA3 48 hours
Plate	-1	-2	-3	-4	-5	-6	-7	Counts/ul	Counts/ul	Counts/ul				Plate	-1	-2	-3	-4	-5	-6	-7	Counts/ul	Counts/ul	Counts/ul	Counts/ul				Plate	-1	-2	-3	-4	-5	-6	-7	Counts/ul						Plate	-1	-2	-3	-4	-5	-6
0.1 g/L JSCM				10	3			20000	60000		Average	54333.3		0.1 g/L JSCM						35	7		7000000	14000000	Average	1.04333e+07			0.1 g/L JSCM						55	5		11000000	10000000	Average	14750000		0.1 g/L JSCM						20
				18	5			36000	100000		St.Dev	31251.7								40	7		8000000	14000000	St.Dev	2.9676e+06										9			18000000	St.Dev	4.99166e+06								15
				15	4			30000	80000		Serror	12758.4								48	5		9600000	10000000	Serror	1.21152e+06										10			20000000	Serror	2.49583e+06								24
1 g/L JSCM				9	1			18000	20000		Average	20000		1 g/L JSCM						34	3		6800000	6000000	Average	6.43333e+06			1 g/L JSCM							8			16000000	Average	2.06667e+07		1 g/L JSCM						13
				9	1			18000	20000		St.Dev	2449.49								34	4		6800000	8000000	St.Dev	1.35302e+06										11			22000000	St.Dev	4.16333e+06								14
				12				24000			Serror	1095.45								35	2		7000000	4000000	Serror	552369										12			24000000	Serror	2.4037e+06								26
10 g/L JSCM				6	2			12000	40000		Average	23333.3		10 g/L JSCM						53	8		10600000	16000000	Average	1.34333e+07			10 g/L JSCM						41	5		8200000	10000000	Average	1.10667e+07		10 g/L JSCM						13
				6	2			12000	40000		St.Dev	13246.4								68	7		13600000	14000000	St.Dev	2.48005e+06									48	8		9600000	16000000	St.Dev	2.71784e+06								14
				8	1			16000	20000		Serror	5407.81								52	8		10400000	16000000	Serror	1.01248e+06									53	6		10600000	12000000	Serror	1.10955e+06								20
100 g/L JSCM					6				120000		Average	160000		100 g/L JSCM						13	3		2600000	6000000	Average	5000000			100 g/L JSCM						56	8		11200000	16000000	Average	1.68667e+07		100 g/L JSCM					19
					8				160000		St.Dev	40000								14	5		2800000	10000000	St.Dev	2.94483e+06									60	11		12000000	22000000	St.Dev	1.34353e+07							19
					10				200000		Serror	23094								13	3		2600000	6000000	Serror	1.20222e+06										20		0	40000000	Serror	5.48493e+06							16
100 g/L EAC 1				11	3			22000	60000		Average	32000		100 g/L EAC 1						33	5		6600000	10000000	Average	7640000			100 g/L EAC 1							13			26000000	Average	28000000		100 g/L EAC 1					3
				13	2			26000	40000		St.Dev	15440.2								28			5600000		St.Dev	2.18358e+06										12			24000000	St.Dev	5.2915e+06							3
				12	1			24000	20000		Serror	6303.44								30	5		6000000	10000000	Serror	976524										17			34000000	Serror	3.05505e+06							3
Controls 0 hours														Controls 6 hours															Controls 24 hours														Controls 48 hours
Plate	-1	-2	-3	-4	-5	-6	-7		Average		St.Dev	Concentration		Plate	-1	-2	-3	-4	-5	-6	-7	Average	St.Dev	Concentration					Plate	-1	-2	-3	-4	-5	-6	-7	Average		St.Dev		Concentration		Plate	-1	-2	-3	-4	-5	-6
TSB only	0	0	0	0	0	0	0							TSB only	0	0	0	0	0	0	0								TSB only	0	0	0	0	0	0	0							TSB only	0	0	0	0	0	0
Regolith														Regolith															Regolith														Regolith
JSC-M 100g														JSC-M 100g															JSC-M 10g														JSC-M 10g
																													JSC-M 100g														JSC-M 100g
[truncated: 5 more columns]
