# Supplementary material for: Iron can be microbially extracted from Lunar and Martian regolith simulants and 3D printed into tough structural materials
Source: PLoS One. 2021 Apr 28;16(4):e0249962. doi: 10.1371/journal.pone.0249962 (PMC8081250; doi:10.1371/journal.pone.0249962)
Supplement: S1 Data — (ZIP) [file pone.0249962.s001.zip › Data_updated/toxicity/CFU/Anareobic S. Oneidensis CFU data EAC1_JSC2 14-2-2019.xlsx]

## Sheet: Sheet1
CFU
MR1 0 hours												MR1 6 hours												MR1 24 hours
Plate	-1	-2	-3	-4	-5	-6	-7	Average	St.Dev	Concentration		Plate	-1	-2	-3	-4	-5	-6	-7	Average	St.Dev	Concentration		Plate	-1	-2	-3	-4	-5	-6	-7	Average	St.Dev	Concentration
TSB + MR1		17										TSB + MR1				14								TSB + MR1					69	18	1
		20														46													46	19	2
		45														42														19	12
0.1 g/L EAC1		20										0.1 g/L EAC1				51								0.1 g/L EAC1					38
		29														106													55
		22														61													30
1 g/L EAC1		18										1 g/L EAC1				58								1 g/L EAC1						28	6
		23														52														23	5
		17														33														16	2
10 g/L EAC1		14	2									10 g/L EAC1				59	8							10 g/L EAC1						50	11
		17														47	10													28	14
		15														42	19													15	x
100 g/L EAC1		8										100 g/L EAC1					22	12						100 g/L EAC1						24	12
		4															12	11												25	4
		6															12	x												x	27
0.1 g/L JSC2		41										0.1 g/L JSC2					89	5						0.1 g/L JSC2						39	8
		33															27	5												35	8
		73															x	6												35	10
1 g/L JSC2		49	8									1 g/L JSC2					49	6						1 g/L JSC2						110
		70	5														55	6												63
		63															x	11												53
10 g/L JSC2	112											10 g/L JSC2		3										10 g/L JSC2
	120													6
	127													10
100 g/L JSC2			20									100 g/L JSC2				2								100 g/L JSC2
			19													2
			27													4
ANA3 0 hours												ANA3 6 hours												ANA3 24 hours
Plate	-1	-2	-3	-4	-5	-6	-7	Average	St.Dev	Concentration		Plate	-1	-2	-3	-4	-5	-6	-7	Average	St.Dev	Concentration		Plate	-1	-2	-3	-4	-5	-6	-7	Average	St.Dev	Concentration
TSB + ANA3			35	5								TSB + ANA3					38	6						TSB + ANA3	No Data	No Data	No Data	No Data	No Data	No Data	No Data
			25	1													46	4							No Data	No Data	No Data	No Data	No Data	No Data	No Data
			25														30								No Data	No Data	No Data	No Data	No Data	No Data	No Data
0.1 g/L EAC1			28									0.1 g/L EAC1					45	5						0.1 g/L EAC1						10
			37														45	7												23
			38														32	4												28
1 g/L EAC1			36	5								1 g/L EAC1					39	3						1 g/L EAC1						26
			37	1													45	6												26
			34	2													31													28
10 g/L EAC1			33	5								10 g/L EAC1					48	23						10 g/L EAC1							27
			36														60	9													17
			18														180	24													22
100 g/L EAC1			33									100 g/L EAC1					39	3						100 g/L EAC1		38
			41														34	2								11
			37														51									13
0.1 g/L JSC2				1								0.1 g/L JSC2					31	3						0.1 g/L JSC2	no data	no data	no data	no data	no data	no data	no data
				2													33	10							no data	no data	no data	no data	no data	no data	no data
				30													32	3							no data	no data	no data	no data	no data	no data	no data
1 g/L JSC2			31	7								1 g/L JSC2					38	9						1 g/L JSC2						39
			41														33	6												43
			x														42	6												43
10 g/L JSC2				9								10 g/L JSC2			15	1								10 g/L JSC2						14
				35											11	2														15
				29											19	1														20
100 g/L JSC2				52	10							100 g/L JSC2			27	3								100 g/L JSC2			14
				41											41	4											19
				x											43	4											25
Controls 0 hours												Controls 6 hours												Controls 24 hours
Plate	-1	-2	-3	-4	-5	-6	-7	Average	St.Dev	Concentration		Plate	-1	-2	-3	-4	-5	-6	-7	Average	St.Dev	Concentration		Plate	-1	-2	-3	-4	-5	-6	-7	Average	St.Dev	Concentration
TSB only	0	0	0	0	0	0	0					TSB only	0	0	0	0	0	0	0					TSB only	0	0	0	0	0	0	0
Regolith	0	0	0	0	0	0	0					Regolith	0	0	0	0	0	0	0					Regolith
																								0.1 g/L EASC1		contaminated
																								10 g/L EASC1		contaminated
																								1 g/L EASC1		Maybe contaminated
