# Supplementary material for: Iron can be microbially extracted from Lunar and Martian regolith simulants and 3D printed into tough structural materials
Source: PLoS One. 2021 Apr 28;16(4):e0249962. doi: 10.1371/journal.pone.0249962 (PMC8081250; doi:10.1371/journal.pone.0249962)
Supplement: S1 Data — (ZIP) [file pone.0249962.s001.zip › Data_updated/toxicity/CFU/CFU_aerobe_EAC1_JSC2_matlab_010519_ATSBonlyfrom150319.xlsx]

## Sheet: Blad1
Plate	MR1_0h	MR1_6h	MR1_24h	MR1_48h	ANA3_0h	ANA3_6h	ANA3_24h	ANA3_48h
TSB only	0	0	0	0	0	0	0	0
	0	0	0	0	0	0	0	0
	0	0	0	0	0	0	0	0
TSB + bacteria	546.667	68000	171245	273333	13800	930000	313333	3700
	307.463	34871.2	197116	30550.5	6262.59	389820	202649	3379.35
	177.514	20132.9	65705.3	17638.3	2087.53	159144	82731.2	1379.61
0.1 g/L EAC1	473.333	145333	63763.2	61333.3	6866.67	940000	189734	600000
	94.5163	58594.7	19855.5	29275.7	1101.51	256125	86701.5	337757
	54.569	33829.6	11463.6	11951.8	635.959	104563	50057.2	137889
1 g/L EAC1	386.667	95333.3	225504	212000	6233.33	683333	248832	893333
	64.291	26102.4	83963.5	378578	2818.27	400283	10774.7	588784
	37.1184	15070.2	34278	126193	1150.56	163415	6220.8	240370
10 g/L EAC1	220	172667	377914	976667	4566.67	2.82667e+06	1.23172e+06	971111
	175.271	110393	297415	1.58086e+06	4080.03	1.7217e+06	279936	1.23212e+06
	71.5542	45067.9	121419	645382	1665.67	702883	161621	410706
100 g/L EAC1	120	920000	477446	1.93333e+06	7400	580000	148.8	1.33333e+06
	40	1.07985e+06	551991	416333	800	350086	108.32	1.46242e+06
	23.094	440848	225349	240370	461.88	142922	62.5383	597030
TSB only	0	0	0	0	0	0	0	0
	0	0	0	0	0	0	0	0
	0	0	0	0	0	0	0	0
TSB + bacteria	546.667	68000	171245	273333	13800	930000	313333	3700
	307.463	34871.2	197116	30550.5	6262.59	389820	202649	3379.35
	177.514	20132.9	65705.3	17638.3	2087.53	159144	82731.2	1379.61
0.1 g/L JSC2	980	920000	412128	226667	22000	853333	254889	1.89778e+06
	423.32	603589	90933.3	115470	32924.2	562234	162724	1.66215e+06
	244.404	246414	37123.4	66666.7	19008.8	229531	54241.3	554050
1 g/L JSC2	1040	1.11333e+06	702950	1370000	4733.33	1.07667e+06	388800	1.40667e+06
	561.854	700476	284002	1.40864e+06	5783.66	420365	21549.5	780427
	229.376	285968	163969	575077	2361.17	171613	12441.6	318608
10 g/L JSC2	6700	2213.33	500667	753333	48666.7	2833.33	152410	2.00667e+06
	1760.68	1075.67	456815	333866	27227.4	907.01	29995.6	2.08859e+06
	718.795	439.141	152272	136300	15719.8	370.285	17318	696196
100 g/L JSC2	4400	5333.33	325037	553333	64333.3	7366.67	835.2	1140000
	871.78	2309.4	128136	11547	80879.3	1323.13	237.927	536656
	503.322	1333.33	52311.2	6666.67	33018.8	540.165	137.367	219089
