# Supplementary material for: Iron can be microbially extracted from Lunar and Martian regolith simulants and 3D printed into tough structural materials
Source: PLoS One. 2021 Apr 28;16(4):e0249962. doi: 10.1371/journal.pone.0249962 (PMC8081250; doi:10.1371/journal.pone.0249962)
Supplement: S1 Data — (ZIP) [file pone.0249962.s001.zip › Data_updated/toxicity/CFU/CFU_aerobe_JSC-Mars_TSB.xlsx]

## Sheet: Sheet1
MR1 0 hours														MR1 6 hours															MR1 24 hours														MR1 48 hours
Plate	-1	-2	-3	-4	-5	-6	-7	Counts/ul	Counts/ul					Plate	-1	-2	-3	-4	-5	-6	-7	Counts/ul	Counts/ul	Counts/ul					Plate	-1	-2	-3	-4	-5	-6	-7	Counts/ul	Counts/ul	Counts/ul				Plate	-1	-2	-3	-4	-5	-6
TSB + MR1				7				14000			Average	8666.67		TSB + MR1				7	3			14000	60000		Average	30000			TSB + MR1				25	3			60000	50000		Average	62333.3		TSB + MR1				33		2
				4				8000			St.Dev	5033.22						10	2			20000	40000		St.Dev	17158.1							36	3			60000	72000		St.Dev	11621.8						31		1
			20					4000			Serror	2905.93						13	1			26000	20000		Serror	17158.1							26	4			80000	52000		Serror	4744.59						28		1
0.1 g/L JSCM			40	3				6000	8000		Average	7600		0.1 g/L JSCM				52	1			104000	20000		Average	89666.7			0.1 g/L JSCM				26	5			100000	52000		Average	76666.7		0.1 g/L JSCM					5	1
			31	5				10000	6200		St.Dev	1618.64						43	2			86000	40000		St.Dev	56631							21	9			180000	42000		St.Dev	55348.6							9	2
			39						7800		Serror	723.878						54	9			108000	180000		Serror	56631							23	2			40000	46000		Serror	22596							9	1
1 g/L JSCM			50	3				6000	10000		Average	9266.67		1 g/L JSCM				38	2			76000	40000		Average	69000			1 g/L JSCM				33	3			60000	66000		Average	74000		1 g/L JSCM					2
			41	5				10000	8200		St.Dev	2018.58						34	4			68000	80000		St.Dev	21605.6							25	6			120000	50000		St.Dev	29339.4							15	1
			47	6				12000	9400		Serror	824.082						25	5			50000	100000		Serror	21605.6							24	5			100000	48000		Serror	11977.8							5	2
10 g/L JSCM		9	2					180	400		Average	306.667		10 g/L JSCM				29				58000			Average	46666.7			10 g/L JSCM					18	4		360000	800000		Average	488000		10 g/L JSCM				53	3
		3	3					60	600		St.Dev	195.823						19				38000			St.Dev	10263.2								20	3		400000	600000		St.Dev	210523						45	5
		10	2					200	400		Serror	79.9444						22				44000			Serror	10263.2								14			280000			Serror	94148.8						50	6
100 g/L JSCM			33	5				10000	6600		Average	8366.67		100 g/L JSCM				14	3			28000	60000		Average	35200			100 g/L JSCM					32	4		640000	800000		Average	840000		100 g/L JSCM					35	4
			34	4				8000	6800		St.Dev	2192.41						21	1			42000	20000		St.Dev	16037.5								40	5		800000	1000000		St.Dev	226274							34	4
			34	6				12000	6800		Serror	895.048						13				26000			Serror	16037.5								30	6		600000	1200000		Serror	92376							30	5
ANA3 0 hours														ANA3 6 hours															ANA3 24 hours														ANA3 48 hours
Plate	-1	-2	-3	-4	-5	-6	-7	Counts/ul	Counts/ul	Counts/ul				Plate	-1	-2	-3	-4	-5	-6	-7	Counts/ul	Counts/ul	Counts/ul	Counts/ul				Plate	-1	-2	-3	-4	-5	-6	-7	Counts/ul						Plate	-1	-2	-3	-4	-5	-6
0.1 g/L JSCM			31	3				6200	6000		Average	7466.67		0.1 g/L JSCM					25	3				500000	600000	Average	476000		0.1 g/L JSCM					34	4		6800000	800000		Average	3600000		0.1 g/L JSCM					10	2
			37	2				7400	4000		St.Dev	2804.76							23	2				460000	400000	St.Dev	79246.5							29	4		5800000	800000		St.Dev	2.94211e+06							13	1
			46	6				9200	12000		Serror	1145.04							21					420000		Serror	35440.1							31	6		6200000	1200000		Serror	1.20111e+06							13	1
1 g/L JSCM			22	6				4400	12000		Average	9500		1 g/L JSCM					12	2				240000	400000	Average	303333		1 g/L JSCM					30	3		6000000	600000		Average	2.76667e+06		1 g/L JSCM					19	3
			41	6				8200	12000		St.Dev	3743.26							13	2				260000	400000	St.Dev	84301							20	3		4000000	600000		St.Dev	2.39137e+06							19	3
			32	7				6400	14000		Serror	1528.18							16	1				320000	200000	Serror	34415.8							23	4		4600000	800000		Serror	976274							16	1
10 g/L JSCM			31	3				6200	6000		Average	7733.33		10 g/L JSCM					7	1				140000	200000	Average	283333		10 g/L JSCM					22	3		4400000	600000		Average	2500000		10 g/L JSCM					10	2
			40	4				8000	8000		St.Dev	1473.32							8	2				160000	400000	St.Dev	180850							19	2		3800000	400000		St.Dev	1.97079e+06							11	2
			41	5				8200	10000		Serror	601.48							10	3				200000	600000	Serror	73831.6							23	6		4600000	1200000		Serror	804570							9
100 g/L JSCM			32	9				6400	18000		Average	8300		100 g/L JSCM				76	8				1520000	160000		Average	883333		100 g/L JSCM					59	8		11800000	1600000		Average	6.96667e+06		100 g/L JSCM					12	2
			39	4				7800	8000		St.Dev	4976.34						76	7				1520000	140000		St.Dev	752321							48	10		9600000	2000000		St.Dev	5.25116e+06							12	1
			28	2				5600	4000		Serror	2031.58						83	15				1660000	300000		Serror	307134							67	17		13400000	3400000		Serror	2.14378e+06							22
Controls 0 hours														Controls 6 hours															Controls 24 hours														Controls 48 hours
Plate	-1	-2	-3	-4	-5	-6	-7		Average		St.Dev	Concentration		Plate	-1	-2	-3	-4	-5	-6	-7	Average	St.Dev	Concentration					Plate	-1	-2	-3	-4	-5	-6	-7	Average		St.Dev		Concentration		Plate	-1	-2	-3	-4	-5	-6
TSB only	0	0	0	0	0	0	0							TSB only	0	0	0	0	0	0	0								TSB only	0	0	0	0	0	0	0							TSB only	0	0	0	0	0	0
Regolith	0	0	0	0	0	0	0							Regolith	0	0	0	0	0	0	0								Regolith														Regolith
														JSC-M 0.1g															JSC-M 0.1g														JSC-M 0.1g
														JSC-M 100g															JSC-M 10g														JSC-M 10g
																													JSC-M 100g														JSC-M 100g
[truncated: 4 more columns]
