# Supplementary material for: Iron can be microbially extracted from Lunar and Martian regolith simulants and 3D printed into tough structural materials
Source: PLoS One. 2021 Apr 28;16(4):e0249962. doi: 10.1371/journal.pone.0249962 (PMC8081250; doi:10.1371/journal.pone.0249962)
Supplement: S1 Data — (ZIP) [file pone.0249962.s001.zip › Data_updated/toxicity/CFU/CFU_anaerobe_EAC1_JSC2_matlab_010319.xlsx]

## Sheet: Blad1
Plate	MR1_2h	MR1_6h	MR1_24h	MR1_48h	ANA3_2h	ANA3_6h	ANA3_24h	ANA3_48h
TSB only	0	0	0	0	0	0	0	0
	0	0	0	0	0	0	0	0
	0	0	0	0	0	0	0	0
TSB + bacteria	5066.67	103000	83666.7	31100	3410	6700	150667	104333
	2706.04	63758.9	34209.2	21569.1	3741.31	3926.83	61937.6	31532
	1104.74	26029.5	13965.8	8805.57	1527.38	1603.12	25285.9	12872.9
0.1 g/L EAC1	9875	19666.7	46000	19966.7	3690	5500	130857	49666.7
	6760.34	10152.2	8717.8	8513.91	4093.46	2254.77	122648	32110.2
	2390.14	4144.61	5033.22	3475.79	1671.15	920.507	46356.5	13108.9
1 g/L EAC1	6733.33	8333.33	31666.7	11933.3	3063.33	5800	150250	65666.7
	1895.96	7806.41	9330.95	4854.14	2944.02	3332.27	111915	21219.5
	774.023	2602.14	3809.35	1981.69	1201.89	1360.39	39568.1	8662.82
10 g/L EAC1	5933.33	68333.3	413333	36525	3103.33	7600	218250	200667
	1562.9	76403.3	113725	20465.7	3409.27	2925.75	101567	231145
	638.053	31191.5	65659.1	7235.72	1391.83	1194.43	35909.5	77048.3
100 g/L EAC1	3466.67	41022.2	40000	71000	4266.67	5933.33	191250	370000
	1473.32	60823.1	17048.9	33555.9	4281.23	3300.1	68934.2	221179
	601.48	20274.4	8524.47	13699.1	1747.8	1347.26	24371.9	90295.8
TSB only	0	0	0	0	0	0	0	0
	0	0	0	0	0	0	0	0
	0	0	0	0	0	0	0	0
TSB + bacteria	5066.67	103000	83666.7	31100	3410	6700	150667	104333
	2706.04	63758.9	34209.2	21569.1	3741.31	3926.83	61937.6	31532
	1104.74	26029.5	13965.8	8805.57	1527.38	1603.12	25285.9	12872.9
0.1 g/L JSC2	2533.33	32800	16200	12506.6	2490	5233.33	94000	77000
	503.322	29184.1	5472.35	14767.9	3257.65	2871.7	29339.4	28390.1
	290.593	9728.02	2736.18	6028.97	1329.93	1172.37	11977.8	11590.2
1 g/L JSC2	3240	12244.4	49600	5741.34	2520	3166.67	48577.8	70666.7
	1186.59	12934.8	16697.3	5481.48	2467.23	1541	31302.9	45284.3
	530.66	4311.58	7467.26	2237.81	1007.24	629.109	10434.3	18487.2
10 g/L JSC2	3050	40333.3	14840	14767.8	2530	7266.67	70333.3	102333
	1147.46	30891.2	6350.43	16985.3	2205.22	3474.86	34349.2	71290
	573.73	12611.3	2840	6934.22	900.278	1418.61	14023	29104
100 g/L JSC2	3720	13622.2	90857.1	6108.36	1464	876.667	13428.6	155667
	1432.48	12926.1	50118	5720.89	1993.06	326.047	12193.1	82252.5
	640.625	4308.7	18942.8	2335.54	891.323	133.108	4608.57	33579.4
