# Supplementary material for: Iron can be microbially extracted from Lunar and Martian regolith simulants and 3D printed into tough structural materials
Source: PLoS One. 2021 Apr 28;16(4):e0249962. doi: 10.1371/journal.pone.0249962 (PMC8081250; doi:10.1371/journal.pone.0249962)
Supplement: S1 Data — (ZIP) [file pone.0249962.s001.zip › Data_updated/toxicity/CFU/CFU_anaerobe_JSCM_repeat_180619.xlsx]

## Sheet: Sheet1
MR1 2 hours														MR1 24 hours														MR1 48 hours
Plate	-1	-2	-3	-4	-5	-6	-7	Counts/ul	Counts/ul	Counts/ul				Plate	-1	-2	-3	-4	-5	-6	-7	Counts/ul	Counts/ul	Counts/ul				Plate	-1	-2	-3	-4	-5	-6	-7	Counts/ul	Counts/ul	Counts/ul
0.1 g/L JSCM				39	5			78000	100000		Average	104000		0.1 g/L JSCM						8	0	1600000	0		Average	2.16667e+06		0.1 g/L JSCM					71	9	1	1420000	1800000	2000000	Average	1.05778e+06
				39	9			78000	180000		St.Dev	41703.7								5	2	1000000	4000000		St.Dev	1.62193e+06							65	2	0	1300000	400000	0	St.Dev	757987
				34	6			68000	120000		Serror	17025.5								12	2	2400000	4000000		Serror	662151							50	8	0	1000000	1600000	0	Serror	252662
1 g/L JSCM				42	3			84000	60000		Average	84666.7		1 g/L JSCM						4	1	800000	2000000		Average	1.63333e+06		1 g/L JSCM					58	8	3	1160000	1600000	6000000	Average	2.04444e+06
				38	7			76000	140000		St.Dev	28444.1								6	1	1200000	2000000		St.Dev	512510							65	6	2	1300000	1200000	4000000	St.Dev	1.82748e+06
				34	4			68000	80000		Serror	11612.3								9	1	1800000	2000000		Serror	209231							57	10	0	1140000	2000000	0	Serror	609160
10 g/L JSCM				30	3			60000	60000		Average	50666.7		10 g/L JSCM						7	2	1400000	4000000		Average	1.56667e+06		10 g/L JSCM					65			1300000			Average	1440000
				32	2			64000	40000		St.Dev	17282								9	0	1800000	0		St.Dev	1.50422e+06							71			1420000			St.Dev	150997
				30	1			60000	20000		Serror	7055.34								11	0	2200000	0		Serror	614094							80			1600000			Serror	87178
100 g/L JSCM				36	6			72000	120000		Average	76000		100 g/L JSCM						5	2	1000000	4000000		Average	2.23333e+06		100 g/L JSCM					58	6		1160000	1200000		Average	1480000
				40	2			80000	40000		St.Dev	26168.7								10	2	2000000	4000000		St.Dev	1.60208e+06							74	10		1480000	2000000		St.Dev	427832
				32	4			64000	80000		Serror	10683.3								12	0	2400000	0		Serror	654047							52	10		1040000	2000000		Serror	174662
Controls 0 hours														Controls 24 hours														Controls 48 hours
Plate	-1	-2	-3	-4	-5	-6	-7		Average		St.Dev	St. Error		Plate	-1	-2	-3	-4	-5	-6	-7		Average	St.Dev	St. Error			Plate	-1	-2	-3	-4	-5	-6	-7	Average	St.Dev	St. Error
Regolith	0	0	0	0	0	0	0		0		0	0		contamination in 100 g/L														contamination in 10 g/L and 100 g/L
