# Supplementary material for: Iron can be microbially extracted from Lunar and Martian regolith simulants and 3D printed into tough structural materials
Source: PLoS One. 2021 Apr 28;16(4):e0249962. doi: 10.1371/journal.pone.0249962 (PMC8081250; doi:10.1371/journal.pone.0249962)
Supplement: S1 Data — (ZIP) [file pone.0249962.s001.zip › Data_updated/toxicity/CFU/contaminated_anaerobe MM and aerobe JSC-Mars 166h.xlsx]

## Sheet: Sheet1
0 hours														24 hours														48 hours														72 hours
Plate	-1	-2	-3	-4	-5	-6	-7	Counts/ul	Counts/ul					Plate	-1	-2	-3	-4	-5	-6	-7	Counts/ul	Counts/ul	Counts/ul				Plate	-1	-2	-3	-4	-5	-6	-7	Counts/ul	Counts/ul	Counts/ul				Plate	-1	-2	-3	-4	-5	-6	-7
10 g/L JSC2			13	3				6000	2600		Average	2760		10 g/L JSC2						24	3		4800000	6000000	Average	7.03333e+06		10 g/L JSC2					5	2		100000	400000		Average	360000		10 g/L JSCM						11	1
anaerobe			8	1				2000	1600		St.Dev	1856.88		anaerobe						25	5		5000000	10000000	St.Dev	2.37459e+06		anaerobe					15	2		300000	400000		St.Dev	181659		aerobe!						7	2
MR1			8						1600		Serror	830.422		MR1						32	5		6400000	10000000	Serror	969421		MR1						3			600000		Serror	81240.4		ANA3						8	2
10 g/L JSCM			7	1				2000	1400		Average	1480		10 g/L JSCM						X			#VALUE!	0	Average	#VALUE!		10 g/L JSCM					5	1		100000	200000		Average	80000		10 g/L JSCM						5	2
anaerobe			6	1				2000	1200		St.Dev	521.536		anaerobe						X			#VALUE!	0	St.Dev	#VALUE!		anaerobe					5			100000	0		St.Dev	74833.1		aerobe!						5	1
MR1			4						800		Serror	233.238		MR1						X			#VALUE!	0	Serror	#VALUE!		MR1					4			80000	0		Serror	30550.5		MR1						10
10 g/L JSC2		5									Average	195		10 g/L JSC2						46	6		9200000	12000000	Average	8800000		10 g/L JSC2					7	2		140000	400000		Average	190000		Control JSCM aerobe contaminated
anaerobe		5	1					100	200		St.Dev	146.401		anaerobe						27	5		5400000	10000000	St.Dev	2.57682e+06		anaerobe					7			140000			St.Dev	142829
ANA3		4	2					80	400		Serror	73.2006		ANA3						51	3		10200000	6000000	Serror	1.05198e+06		ANA3					4			80000			Serror	71414.3		96 hours
10 g/L JSCM		3	1					60	200		Average	110		10 g/L JSCM						X			#VALUE!	0	Average	#VALUE!		10 g/L JSCM					24	2		480000	400000		Average	412000		Plate	-1	-2	-3	-4	-5	-6	-7
anaerobe		3						60			St.Dev	66.3325		anaerobe						X			#VALUE!	0	St.Dev	#VALUE!		anaerobe					26	1		520000	200000		St.Dev	126174		10 g/L JSCM					8
ANA3		6						120			Serror	33.1662		ANA3						X			#VALUE!	0	Serror	#VALUE!		ANA3					23			460000			Serror	56426.9		aerobe!					3
																																										ANA3					10
																																										10 g/L JSCM					1	1
																																										aerobe!					6	1
10 g/L JSCM				37	4			74000	80000		Average	88333.3		10 g/L JSCM						3			600000		Average	1400000		10 g/L JSCM						3	2		600000	4000000	Average	1880000		MR1					1
aerobe!				47	4			94000	80000		St.Dev	11826.5		aerobe!						9			1800000		St.Dev	692820		aerobe!						7	1		1400000	2000000	St.Dev	1.2853e+06		Control JSCM aerobe contaminated
ANA3				51	5			102000	100000		Serror	4828.16		ANA3						9			1800000		Serror	400000		ANA3						7			1400000		Serror	574804
10 g/L JSCM				8	2			16000	40000		Average	24000		10 g/L JSCM						7	2		1400000	4000000	Average	2.26667e+06		10 g/L JSCM						5	2		1000000	4000000	Average	2000000		166 hours
aerobe!				8	2			16000	40000		St.Dev	12649.1		aerobe!						7	2		1400000	4000000	St.Dev	1.39523e+06		aerobe!						5	1		1000000	2000000	St.Dev	1.22474e+06		Plate	-1	-2	-3	-4	-5	-6	-7
MR1				6	1			12000	20000		Serror	5163.98		MR1						4	1		800000	2000000	Serror	569600		MR1						10			2000000		Serror	547723		10 g/L JSCM					1.6	0.1
																																										aerobe!					1.2	0.3
																																										ANA3					1.5
ALL ANAEROBE CONTAMINATED!																																										10 g/L JSCM					1.9	0.3
																																										aerobe!					1.8
																																										MR1					1.3
																																										Control JSCM aerobe contaminated
[truncated: 4 more columns]
