# Supplementary material for: Iron can be microbially extracted from Lunar and Martian regolith simulants and 3D printed into tough structural materials
Source: PLoS One. 2021 Apr 28;16(4):e0249962. doi: 10.1371/journal.pone.0249962 (PMC8081250; doi:10.1371/journal.pone.0249962)
Supplement: S1 Data — (ZIP) [file pone.0249962.s001.zip › Data_updated/toxicity/OD600/07-03-2019_Anaerobic_JSC2_EAC1.xlsx]

## Sheet: Sheet2
Application: Tecan i-control				Tecan i-control , 2.0.10.0
Device: infinite 200Pro				Serial number: 1410002318				Serial number of connected stacker:
Firmware: V_3.37_07/12_Infinite (Jul 20 2012/13.56.47)				MAI, V_3.37_07/12_Infinite (Jul 20 2012/13.56.47)
Date:	2019-05-03
Time:	10:59:27
System				TUD205593
User				DASTUD\TUD205593
Plate				Thermo Fisher Scientific-Nunclon 96 Flat Bottom Transparent Polystyrene Cat.No.: 167311/ 167314/ 267312/ 267313 [NUN96ft_EdgePlate.pdfx]
Plate-ID (Stacker)
Label: Label1
Mode				Absorbance
Measurement Wavelength				600	nm
Bandwidth				9	nm
Number of Flashes				25
Settle Time				0	ms
Start Time:	5-3-2019 10:59:27
	Temperature: 30 °C
<>	1	2	3	4	5	6	7	8	9	10	11	12
A	0.6588	0.6358	0.6625	0.1163	0.1167	0.1169	0.6804	0.6116	0.5741	0.7493	0.7107	0.6095
B	0.1645	0.154	0.172	0.1166	0.119	0.1204	0.1686	0.1725	0.1696	0.1858	0.1833	0.1565
C	1.484	1.3774	1.8856	0.119	0.1245	0.1189	1.2565	1.2242	1.238	1.3368	1.4147	1.4144
D	0.0855	0.0884	0.0875	0.0837	0.1261	0.1208	0.0842	0.0841	0.0834	0.0853	0.0844	0.0881
E	0.5506	0.2936	0.2495	0.0862	0.129	0.1202	0.2942	0.3375	0.2888	0.2865	0.2895	0.2853
F	0.3933	0.4739	0.5039	0.0849	0.1268	0.1205	0.391	0.3972	0.3846	0.4464	0.4496	0.4244
G	2.4836	2.4389	2.4498	0.0842	0.1268	0.1243	2.2381	2.1807	2.2027	2.3638	2.3098	2.2784
H	0.087	0.085	0.0856	0.0859	0.1255	0.1201	0.0847	0.0842	0.0838	0.0831	0.0847	0.2794
End Time:	5-3-2019 11:00:44
Wait (Plate)				On	Target Temperature: 30 °C
Wait (Plate Temperature)				Valid Range: 29.5 - 30.5 °C
List of actions in this measurement script:
Kinetic
Shaking (Linear) Duration:				210	s
Shaking (Linear) Amplitude:				1	mm
Wait (Time)				00:00:15
Absorbance
Label: Label2
Kinetic Measurement
Kinetic Cycles				577
Interval Time				00:05:00
Measurement Wavelength				600	nm
Bandwidth				9	nm
Number of Flashes				25
Settle Time				0	ms
Start Time:	5-3-2019 11:00:50
Warning:	Unable to meet given kinetic interval time for cycle:
	2, 3, 4, 5, 6, 7, 8, 9, 10, 11, 12, 13, 14, 15, 16, 17, 18, 19, 20, 21, 22, 23, 24, 25, 26, 27, 28, 29
	30, 31, 32, 33, 34, 35, 36, 37, 38, 39, 40, 41, 42, 43, 44, 45, 46, 47, 48, 49, 50, 51, 52, 53, 54, 55
	56, 57, 58, 59, 60, 61, 62, 63, 64, 65, 66, 67, 68, 69, 70, 71, 72, 73, 74, 75, 76, 77, 78, 79, 80, 81
	82, 83, 84, 85, 86, 87, 88, 89, 90, 91, 92, 93, 94, 95, 96, 97, 98, 99, 100, 101, 102, 103, 104, 105, 106
	107, 108, 109, 110, 111, 112, 113, 114, 115, 116, 117, 118, 119, 120, 121, 122, 123, 124, 125, 126, 127
	128, 129, 130, 131, 132, 133, 134, 135, 136, 137, 138, 139, 140, 141, 142, 143, 144, 145, 146, 147, 148
	149, 150, 151, 152, 153, 154, 155, 156, 157, 158, 159, 160, 161, 162, 163, 164, 165, 166, 167, 168, 169
	170, 171, 172, 173, 174, 175, 176, 177, 178, 179, 180, 181, 182, 183, 184, 185, 186, 187, 188, 189, 190
	191, 192, 193, 194, 195, 196, 197, 198, 199, 200, 201, 202, 203, 204, 205, 206, 207, 208, 209, 210, 211
	212, 213, 214, 215, 216, 217, 218, 219, 220, 221, 222, 223, 224, 225, 226, 227, 228, 229, 230, 231, 232
	233, 234, 235, 236, 237, 238, 239, 240, 241, 242, 243, 244, 245, 246, 247, 248, 249, 250, 251, 252, 253
	254, 255, 256, 257, 258, 259, 260, 261, 262, 263, 264, 265, 266, 267, 268, 269, 270, 271, 272, 273, 274
	275, 276, 277, 278, 279, 280, 281, 282, 283, 284, 285, 286, 287, 288, 289, 290, 291, 292, 293, 294, 295
	296, 297, 298, 299, 300, 301, 302, 303, 304, 305, 306, 307, 308, 309, 310, 311, 312, 313, 314, 315, 316
	317, 318, 319, 320, 321, 322, 323, 324, 325, 326, 327, 328, 329, 330, 331, 332, 333, 334, 335, 336, 337
	338, 339, 340, 341, 342, 343, 344, 345, 346, 347, 348, 349, 350, 351, 352, 353, 354, 355, 356, 357, 358
	359, 360, 361, 362, 363, 364, 365, 366, 367, 368, 369, 370, 371, 372, 373, 374, 375, 376, 377, 378, 379
	380, 381, 382, 383, 384, 385, 386, 387, 388, 389, 390, 391, 392, 393, 394, 395, 396, 397, 398, 399, 400
	401, 402, 403, 404, 405, 406, 407, 408, 409, 410, 411, 412, 413, 414, 415, 416, 417, 418, 419, 420, 421
	422, 423, 424, 425, 426, 427, 428, 429, 430, 431, 432, 433, 434, 435, 436, 437, 438, 439, 440, 441, 442
	443, 444, 445, 446, 447, 448, 449, 450, 451, 452, 453, 454, 455, 456, 457, 458, 459, 460, 461, 462, 463
	464, 465, 466, 467, 468, 469, 470, 471, 472, 473, 474, 475, 476, 477, 478, 479, 480, 481, 482, 483, 484
	485, 486, 487, 488, 489, 490, 491, 492, 493, 494, 495, 496, 497, 498, 499, 500, 501, 502, 503, 504, 505
	506, 507, 508, 509, 510, 511, 512, 513, 514, 515, 516, 517, 518, 519, 520, 521, 522, 523, 524, 525, 526
	527, 528, 529, 530, 531, 532, 533, 534, 535, 536, 537, 538, 539, 540, 541, 542, 543, 544, 545, 546, 547
	548, 549, 550, 551, 552, 553, 554, 555, 556, 557, 558, 559, 560, 561, 562, 563, 564, 565, 566, 567, 568
	569, 570, 571, 572, 573, 574, 575, 576, 577
Cycle Nr.	1	2	3	4	5	6	7	8	9	10	11	12	13	14	15	16	17	18	19	20	21	22	23	24	25	26	27	28	29	30	31	32	33	34	35	36	37	38	39	40	41	42	43	44	45	46	47	48	49
Time [s]	0	302.3	604.5	906.8	1209.1	1511.3	1813.6	2115.8	2418.1	2720.3	3022.6	3324.9	3627.1	3929.4	4231.7	4533.9	4836.2	5138.5	5440.7	5743	6045.2	6347.5	6649.8	6952	7254.3	7556.5	7858.8	8161.1	8463.3	8765.6	9067.9	9370.1	9672.4	9974.6	10276.9	10579.2	10881.4	11183.7	11485.9	11788.2	12090.5	12392.7	12695	12997.3	13299.5	13601.8	13904.1	14206.3	14508.6
Temp. [°C]	30.1	30	30.2	30.1	30.2	30.1	30	29.9	30	30.1	30	30.1	30	29.8	30.1	30.1	30.1	30.1	30	30	30	29.9	30.2	30.3	30.2	30.2	30.2	29.9	30.1	30.1	29.8	30	30.2	30	29.9	30.1	30.2	30.1	30	30	30	30.1	30.2	30	30.3	30.2	29.8	29.9	30.1
A1	0.6492	0.6471	0.6398	0.6342	0.6272	0.6262	0.6245	0.625	0.6268	0.6295	0.6335	0.6371	0.6421	0.6487	0.6546	0.6627	0.6704	0.683	0.6926	0.7034	0.7056	0.7126	0.7202	0.7272	0.7348	0.7392	0.7435	0.7475	0.7518	0.7565	0.7605	0.7666	0.7725	0.7773	0.7821	0.787	0.79	0.7947	0.7977	0.8023	0.8049	0.8083	0.8108	0.8154	0.817	0.8194	0.8228	0.8264	0.8289
A2	0.6617	0.6308	0.6198	0.622	0.617	0.6165	0.6325	0.6545	0.6529	0.6538	0.6542	0.6575	0.6491	0.6531	0.6569	0.6614	0.6663	0.6719	0.6792	0.6855	0.6915	0.6975	0.7029	0.71	0.7183	0.723	0.7262	0.7324	0.7413	0.7478	0.7512	0.7573	0.7604	0.7646	0.769	0.7742	0.7791	0.7833	0.7863	0.791	0.7941	0.7985	0.8007	0.8032	0.8066	0.8096	0.8124	0.8156	0.8188
A3	0.6993	0.6531	0.6567	0.6492	0.6536	0.658	0.661	0.6665	0.6695	0.6717	0.6753	0.6857	0.7093	0.686	0.6847	0.6878	0.6919	0.6974	0.7525	0.7644	0.7734	0.7816	0.7922	0.7976	0.7992	0.7987	0.8039	0.8066	0.81	0.8141	0.8203	0.8257	0.8296	0.8325	0.8365	0.8418	0.8464	0.8511	0.8541	0.8603	0.8659	0.8694	0.8661	0.8718	0.8685	0.871	0.8728	0.8756	0.8793
A4	0.1161	0.1162	0.1161	0.1161	0.116	0.1161	0.1161	0.1162	0.1161	0.116	0.1161	0.1161	0.1161	0.1162	0.1161	0.1162	0.1161	0.1162	0.1161	0.1161	0.1162	0.1162	0.1162	0.1162	0.1162	0.1162	0.1162	0.1161	0.1162	0.1162	0.1161	0.1162	0.1162	0.1162	0.1161	0.1162	0.1162	0.1161	0.1161	0.1161	0.1161	0.1161	0.1161	0.1161	0.1161	0.116	0.1162	0.1161	0.1161
A5	0.117	0.1169	0.1169	0.1169	0.1168	0.1168	0.1168	0.1169	0.1168	0.1168	0.1169	0.1168	0.1169	0.1169	0.117	0.1169	0.1169	0.1169	0.117	0.117	0.117	0.117	0.117	0.117	0.117	0.1171	0.117	0.1171	0.1172	0.1171	0.117	0.1172	0.1171	0.1172	0.1171	0.1172	0.1171	0.1172	0.1172	0.1171	0.1172	0.1172	0.1172	0.1173	0.1171	0.1172	0.1173	0.1173	0.1173
A6	0.1172	0.1175	0.1172	0.1173	0.1172	0.1173	0.1172	0.1174	0.1173	0.1173	0.1177	0.1179	0.1174	0.118	0.1177	0.1175	0.1183	0.1179	0.1175	0.1181	0.1178	0.1173	0.1179	0.1179	0.1179	0.1178	0.1179	0.1174	0.1175	0.1174	0.1174	0.1175	0.1175	0.1179	0.118	0.1181	0.1176	0.1175	0.118	0.1179	0.1181	0.118	0.118	0.1182	0.1181	0.1175	0.1177	0.1176	0.1176
A7	0.6644	0.6723	0.6799	0.6795	0.6874	0.6883	0.6923	0.696	0.6999	0.7028	0.7095	0.7085	0.7107	0.714	0.7181	0.7214	0.7266	0.7333	0.7387	0.7452	0.7537	0.7611	0.7697	0.7773	0.7858	0.7929	0.8006	0.8082	0.8156	0.8226	0.8296	0.8367	0.8427	0.8489	0.8551	0.8598	0.8657	0.8711	0.8766	0.8813	0.8859	0.8918	0.8959	0.9004	0.904	0.907	0.9112	0.9135	0.9151
A8	0.6122	0.6137	0.6164	0.6172	0.6213	0.6257	0.632	0.6377	0.6441	0.6496	0.6565	0.6623	0.6687	0.677	0.6854	0.6937	0.7022	0.7112	0.7204	0.7323	0.745	0.7555	0.7648	0.7744	0.7836	0.7932	0.8029	0.8131	0.8213	0.8292	0.8351	0.8424	0.8489	0.8569	0.8654	0.8739	0.8818	0.8921	0.9016	0.9097	0.9152	0.9177	0.9215	0.925	0.9291	0.9339	0.9346	0.9322	0.9332
A9	0.588	0.5829	0.5862	0.588	0.5919	0.5969	0.6039	0.6107	0.6174	0.6235	0.6311	0.6381	0.6463	0.6543	0.6633	0.6722	0.6821	0.6919	0.7015	0.7114	0.7216	0.7315	0.7407	0.7499	0.7596	0.7697	0.7793	0.7882	0.7975	0.8068	0.8148	0.823	0.8324	0.8424	0.852	0.8591	0.8637	0.8651	0.87	0.8757	0.881	0.8876	0.8937	0.8999	0.9061	0.9126	0.9185	0.9239	0.9293
A10	0.7258	0.7309	0.7351	0.7395	0.7401	0.7431	0.7471	0.7488	0.7546	0.7567	0.762	0.7671	0.7684	0.7736	0.7791	0.7873	0.7946	0.8027	0.8094	0.8141	0.8182	0.827	0.8357	0.8424	0.8508	0.858	0.8652	0.8738	0.8803	0.8887	0.8941	0.9006	0.9075	0.9088	0.9088	0.916	0.9147	0.9141	0.9148	0.9174	0.9167	0.9156	0.9148	0.9125	0.9106	0.9097	0.9077	0.9062	0.9066
A11	0.7063	0.7113	0.7137	0.7154	0.7216	0.7272	0.7336	0.7399	0.7444	0.7485	0.7517	0.7561	0.7591	0.7655	0.773	0.7763	0.781	0.7874	0.7965	0.8129	0.8227	0.8303	0.8399	0.8489	0.8604	0.8715	0.8785	0.888	0.8952	0.9017	0.9059	0.9078	0.9086	0.9091	0.906	0.904	0.8989	0.8941	0.8904	0.8871	0.8826	0.8803	0.8788	0.8785	0.8787	0.881	0.8827	0.884	0.8859
A12	0.6133	0.6203	0.6256	0.6337	0.6368	0.6478	0.6517	0.6509	0.6551	0.6586	0.6623	0.6671	0.6731	0.6794	0.6859	0.6925	0.6997	0.7056	0.7133	0.7202	0.7271	0.7339	0.7402	0.747	0.7537	0.7597	0.7665	0.7719	0.7778	0.7835	0.7881	0.7926	0.7971	0.8016	0.8064	0.8102	0.8144	0.8176	0.8226	0.8274	0.8505	0.8562	0.8408	0.8433	0.8458	0.8475	0.8507	0.8522	0.857
B1	0.2108	0.227	0.224	0.2157	0.2094	0.2117	0.2072	0.2029	0.2028	0.2067	0.2234	0.2276	0.2326	0.2327	0.2303	0.2303	0.2306	0.229	0.2363	0.2354	0.2344	0.2325	0.2311	0.2303	0.2373	0.2344	0.2306	0.237	0.2336	0.2387	0.2289	0.2378	0.2379	0.2359	0.2367	0.2317	0.235	0.2262	0.2256	0.2345	0.2286	0.2278	0.2273	0.2291	0.235	0.236	0.2377	0.2296	0.2315
B2	0.1866	0.2278	0.244	0.2426	0.2376	0.2316	0.2262	0.2246	0.2235	0.2238	0.2177	0.2173	0.219	0.2163	0.2154	0.2147	0.2165	0.2166	0.2207	0.2191	0.2196	0.2199	0.2196	0.2216	0.2213	0.225	0.2263	0.228	0.2247	0.2264	0.2256	0.226	0.2296	0.2336	0.2333	0.2345	0.2316	0.2285	0.225	0.2251	0.2289	0.2271	0.2293	0.228	0.2308	0.2282	0.2264	0.2312	0.2263
B3	0.1756	0.1818	0.1848	0.1907	0.2011	0.2056	0.205	0.2049	0.2033	0.2023	0.2063	0.2063	0.2064	0.2077	0.2091	0.2054	0.2037	0.1993	0.1999	0.1962	0.1957	0.196	0.1949	0.1881	0.1915	0.1897	0.1894	0.1899	0.191	0.1889	0.1888	0.1871	0.1868	0.1869	0.1881	0.1858	0.1866	0.1862	0.1863	0.1878	0.1852	0.1818	0.1862	0.1843	0.1839	0.184	0.1837	0.1823	0.1843
B4	0.1169	0.1168	0.1168	0.1167	0.1168	0.1167	0.1167	0.1168	0.1168	0.1167	0.1168	0.1168	0.1169	0.1168	0.1168	0.117	0.117	0.1169	0.1169	0.1169	0.117	0.1169	0.117	0.117	0.1169	0.1169	0.1169	0.1169	0.1171	0.117	0.1169	0.117	0.117	0.117	0.117	0.1171	0.117	0.1171	0.117	0.1169	0.117	0.117	0.1171	0.117	0.1169	0.1168	0.117	0.1169	0.1169
B5	0.1204	0.12	0.1201	0.1201	0.1202	0.1202	0.1202	0.1203	0.1202	0.1202	0.1204	0.1204	0.1203	0.1203	0.1202	0.1204	0.1203	0.1206	0.1204	0.1205	0.1206	0.1204	0.1205	0.1208	0.1206	0.1205	0.1205	0.1207	0.1208	0.1207	0.1206	0.1209	0.1208	0.1209	0.1208	0.1209	0.1208	0.1209	0.1208	0.1207	0.1209	0.1209	0.1208	0.1208	0.1208	0.1208	0.121	0.1208	0.1209
B6	0.1206	0.1203	0.1204	0.1204	0.1204	0.1204	0.1203	0.1204	0.1204	0.1203	0.1205	0.1203	0.1203	0.1204	0.1204	0.1205	0.1204	0.1204	0.1205	0.1205	0.1205	0.1205	0.1206	0.1205	0.1206	0.1205	0.1206	0.1207	0.1207	0.1207	0.1206	0.1207	0.1207	0.1208	0.1208	0.1207	0.1207	0.1208	0.1207	0.1207	0.1207	0.1208	0.1208	0.1208	0.1208	0.1208	0.1208	0.1208	0.1208
B7	0.2288	0.2473	0.2524	0.2534	0.2526	0.2511	0.2506	0.2515	0.2542	0.256	0.2588	0.259	0.2627	0.2679	0.2752	0.2822	0.2916	0.302	0.3133	0.3258	0.3397	0.3537	0.3705	0.3873	0.4052	0.4225	0.4419	0.4619	0.4844	0.5062	0.5303	0.5529	0.5715	0.5902	0.6081	0.6265	0.6453	0.663	0.6826	0.7009	0.7207	0.7404	0.7608	0.7803	0.8011	0.8211	0.8378	0.8546	0.8707
B8	0.2242	0.2373	0.2429	0.2452	0.2485	0.2524	0.2573	0.2604	0.2639	0.2681	0.2724	0.2767	0.2824	0.2878	0.2938	0.3038	0.3121	0.3228	0.3337	0.348	0.3626	0.3774	0.3947	0.4112	0.429	0.4447	0.4644	0.4839	0.5053	0.5243	0.5439	0.5654	0.5836	0.6026	0.6215	0.6397	0.656	0.6769	0.6947	0.7139	0.7331	0.7535	0.7714	0.7885	0.8072	0.8229	0.837	0.8524	0.8679
B9	0.2153	0.231	0.2371	0.2414	0.2463	0.2507	0.2546	0.258	0.2616	0.2648	0.2686	0.2723	0.2772	0.2836	0.2907	0.2988	0.3075	0.318	0.3284	0.3417	0.3549	0.369	0.3847	0.4016	0.4188	0.4349	0.4529	0.4695	0.4853	0.5025	0.5193	0.539	0.558	0.576	0.5949	0.6129	0.6307	0.6515	0.6707	0.6907	0.7095	0.7309	0.7494	0.7661	0.7828	0.7984	0.8117	0.8245	0.8353
B10	0.1841	0.1847	0.1853	0.1842	0.1852	0.1874	0.1894	0.1909	0.1927	0.1949	0.1974	0.2001	0.2029	0.2062	0.2092	0.2126	0.2161	0.2197	0.2234	0.2281	0.2319	0.2361	0.2421	0.2482	0.2545	0.2609	0.2686	0.2769	0.2856	0.2949	0.3055	0.3166	0.3275	0.3394	0.3518	0.3641	0.378	0.3935	0.4091	0.4243	0.4408	0.4579	0.4752	0.4924	0.5105	0.5282	0.544	0.5592	0.5748
B11	0.1794	0.1796	0.1803	0.1806	0.182	0.1833	0.1844	0.1863	0.1885	0.1911	0.1937	0.1963	0.199	0.2016	0.2047	0.2081	0.2112	0.2146	0.2184	0.2225	0.2265	0.2307	0.236	0.2415	0.2479	0.2541	0.2616	0.269	0.2782	0.2871	0.2971	0.3082	0.3196	0.3309	0.3426	0.3555	0.3695	0.385	0.4006	0.4168	0.4337	0.451	0.4685	0.4857	0.5042	0.5218	0.5376	0.5545	0.571
B12	0.1597	0.1605	0.1619	0.1625	0.1638	0.1653	0.1669	0.1685	0.1704	0.1727	0.1749	0.1779	0.1806	0.1836	0.1863	0.1895	0.1922	0.1951	0.1984	0.2023	0.2064	0.2106	0.2162	0.2218	0.2279	0.2343	0.2415	0.2493	0.2582	0.2673	0.2781	0.2885	0.3001	0.3119	0.3243	0.3374	0.3518	0.3673	0.384	0.4001	0.4176	0.4346	0.4534	0.4715	0.4895	0.5074	0.5224	0.541	0.5582
C1	1.5648	1.3543	1.3426	1.2661	1.2276	1.2078	1.1226	1.0784	1.0614	1.0421	1.0469	1.0361	1.0322	1.0222	1.0176	1.0162	1.0109	1.0062	1.0043	1.0044	1.0019	1.0004	1.0004	0.9981	1.0068	1.001	1.0002	1.0057	1.0028	1.0011	0.9944	0.9844	0.9809	0.9748	0.9735	0.9644	0.9703	0.9748	0.9739	0.9815	0.9713	0.9696	0.9719	0.9706	0.9677	0.9703	0.9718	0.9626	0.9693
C2	1.431	1.4006	1.3735	1.3507	1.3265	1.3363	1.3755	1.3879	1.428	1.4189	1.4086	1.3798	1.3331	1.3644	1.3185	1.3338	1.354	1.3434	1.3469	1.3167	1.3468	1.3369	1.329	1.3312	1.3406	1.3372	1.3389	1.3168	1.3111	1.3363	1.3154	1.3208	1.3164	1.3322	1.3355	1.3365	1.346	1.35	1.3417	1.362	1.3396	1.3451	1.3366	1.3513	1.3312	1.3562	1.3455	1.3496	1.3333
C3	1.7994	1.7897	1.7926	1.7926	1.7967	1.7946	1.7957	1.7939	1.7949	1.796	1.7961	1.7939	1.7936	1.7895	1.7925	1.7952	1.793	1.7909	1.7902	1.7892	1.7904	1.7915	1.7888	1.7893	1.7868	1.7844	1.7872	1.7859	1.7856	1.7859	1.7846	1.7854	1.7838	1.7839	1.7848	1.7834	1.7831	1.782	1.784	1.7827	1.7794	1.7827	1.7832	1.7829	1.7801	1.7821	1.7804	1.7825	1.7818
C4	0.1195	0.1198	0.12	0.1198	0.1196	0.12	0.1199	0.1198	0.12	0.1198	0.1199	0.1199	0.1201	0.1196	0.12	0.12	0.1202	0.1203	0.12	0.1198	0.1198	0.1201	0.1195	0.1197	0.12	0.1199	0.1197	0.1197	0.1197	0.1201	0.1197	0.1198	0.1189	0.1206	0.1201	0.1208	0.1206	0.1202	0.1203	0.1202	0.1202	0.1202	0.1203	0.1203	0.1204	0.1198	0.1202	0.1201	0.1201
C5	0.1271	0.1276	0.1275	0.1278	0.1278	0.128	0.1283	0.1287	0.1289	0.1309	0.1293	0.1287	0.1288	0.1289	0.1292	0.1294	0.129	0.1291	0.1292	0.1304	0.1308	0.1294	0.1296	0.1296	0.1296	0.1298	0.1297	0.1297	0.1298	0.1297	0.13	0.13	0.1296	0.1297	0.1299	0.1297	0.1297	0.1296	0.1296	0.1297	0.1298	0.1298	0.1298	0.1298	0.13	0.1299	0.1314	0.1302	0.1302
C6	0.1239	0.1238	0.1253	0.13	0.126	0.1275	0.1296	0.1309	0.1333	0.136	0.1394	0.1429	0.1471	0.1552	0.1542	0.1573	0.1624	0.1682	0.1752	0.182	0.1902	0.1991	0.2091	0.2194	0.2345	0.2451	0.259	0.2795	0.2945	0.3068	0.3244	0.343	0.3626	0.383	0.4037	0.4267	0.4487	0.4695	0.4953	0.5114	0.5328	0.5557	0.5763	0.5961	0.6178	0.6399	0.6624	0.6849	0.7105
C7	1.1452	1.0507	0.9938	0.9556	0.9372	0.9186	0.9	0.886	0.8774	0.8697	0.8617	0.8595	0.8573	0.8571	0.8542	0.8548	0.8566	0.8556	0.8565	0.8589	0.8597	0.8627	0.8658	0.8692	0.8718	0.8791	0.8865	0.8934	0.8944	0.904	0.9107	0.9182	0.9284	0.9334	0.9427	0.9524	0.9628	0.9717	0.9827	0.9939	1.0019	1.014	1.0253	1.0362	1.0492	1.0601	1.0679	1.079	1.0936
C8	1.1484	1.0436	0.9673	0.9186	0.8943	0.8765	0.8665	0.8595	0.8511	0.8468	0.8458	0.842	0.8417	0.8388	0.8386	0.8382	0.8408	0.8413	0.8434	0.8423	0.8413	0.8465	0.8472	0.8496	0.8546	0.8631	0.8705	0.8741	0.8794	0.8884	0.8939	0.9009	0.9083	0.9166	0.9257	0.9382	0.9449	0.9536	0.9642	0.9742	0.9838	0.9949	1.0051	1.0162	1.0272	1.0361	1.0482	1.0563	1.0689
C9	1.2518	1.1897	1.1176	1.0761	1.057	1.0415	1.0288	1.0214	1.0133	1.0094	1.0103	1.0056	1.0047	1.0045	1.0045	1.0063	1.0079	1.0098	1.0113	1.0124	1.0139	1.0171	1.0197	1.0227	1.0285	1.0351	1.0391	1.0443	1.0498	1.0576	1.0649	1.0706	1.0771	1.0863	1.0932	1.1033	1.1101	1.1192	1.1286	1.1376	1.146	1.1554	1.1645	1.1701	1.18	1.19	1.2004	1.2077	1.2169
C10	1.1452	1.0933	1.0628	1.046	1.0324	1.0237	1.0121	1.0078	0.9982	0.9936	0.9951	0.988	0.9892	0.9875	0.9861	0.9851	0.983	0.9831	0.9859	0.9821	0.9844	0.9876	0.9844	0.985	0.9852	0.9957	0.9991	0.9993	0.9968	1.0035	1.0045	1.0059	1.0093	1.0143	1.021	1.0287	1.0269	1.0327	1.036	1.0379	1.0485	1.0542	1.0597	1.065	1.0752	1.0782	1.0865	1.0922	1.0981
C11	0.7698	0.7052	0.6646	0.6488	0.6409	0.6351	0.629	0.6253	0.6211	0.6181	0.6162	0.6154	0.6138	0.6118	0.6093	0.6092	0.6084	0.608	0.6089	0.6086	0.6082	0.6099	0.6083	0.61	0.6123	0.6159	0.619	0.6198	0.6234	0.627	0.6294	0.6328	0.638	0.6421	0.6452	0.6515	0.6558	0.6601	0.666	0.6721	0.6795	0.6883	0.6958	0.7027	0.7112	0.7189	0.73	0.7388	0.7491
C12	1.0095	0.9022	0.8359	0.8025	0.7871	0.7747	0.7641	0.7549	0.7504	0.7473	0.7467	0.7458	0.7449	0.7399	0.7418	0.7418	0.7395	0.7414	0.7445	0.7422	0.7396	0.743	0.7431	0.7469	0.7467	0.7494	0.7518	0.7565	0.7574	0.764	0.7678	0.7705	0.7745	0.7788	0.7821	0.7882	0.7921	0.7958	0.8061	0.8104	0.8166	0.8234	0.8297	0.8347	0.8438	0.8531	0.8629	0.8724	0.8798
D1	0.0853	0.0853	0.0852	0.0852	0.0851	0.0849	0.085	0.0851	0.085	0.0851	0.0855	0.0856	0.0861	0.0868	0.0877	0.0888	0.0899	0.0907	0.0915	0.0922	0.0928	0.0932	0.0936	0.0937	0.094	0.0938	0.0935	0.0928	0.0919	0.0911	0.0898	0.0889	0.0878	0.0873	0.0867	0.0864	0.0861	0.086	0.0859	0.0858	0.0858	0.0858	0.0858	0.0858	0.0857	0.0857	0.0856	0.0857	0.0855
D2	0.0888	0.0887	0.0888	0.0888	0.0888	0.0898	0.0927	0.0964	0.0999	0.1035	0.1073	0.1106	0.1136	0.1167	0.1201	0.1233	0.1264	0.1292	0.1322	0.1351	0.1378	0.1402	0.143	0.1454	0.1489	0.151	0.1534	0.1558	0.1582	0.161	0.163	0.1655	0.1677	0.1698	0.1714	0.1738	0.176	0.1783	0.1806	0.1815	0.1839	0.1833	0.1862	0.1861	0.1877	0.1874	0.1896	0.1899	0.1921
D3	0.0876	0.0876	0.0875	0.0875	0.0877	0.0892	0.0924	0.0961	0.0998	0.1034	0.107	0.1105	0.1139	0.1175	0.1206	0.124	0.127	0.1295	0.1325	0.1353	0.1384	0.141	0.1438	0.1463	0.1489	0.1514	0.1541	0.1565	0.159	0.1617	0.1637	0.1664	0.1683	0.1698	0.1721	0.1734	0.1757	0.1769	0.1791	0.1813	0.1827	0.1841	0.186	0.1863	0.1885	0.1904	0.1921	0.1928	0.1943
D4	0.0836	0.0836	0.0836	0.0836	0.0848	0.0892	0.0947	0.1005	0.1053	0.1098	0.1147	0.1185	0.1221	0.1258	0.1293	0.1323	0.1355	0.1382	0.1409	0.1438	0.1458	0.1486	0.1514	0.1535	0.1559	0.1579	0.1606	0.1632	0.1655	0.1672	0.1688	0.1709	0.1727	0.1743	0.1762	0.1782	0.1801	0.1817	0.1836	0.1857	0.1879	0.1896	0.1911	0.1922	0.1948	0.1966	0.1971	0.1984	0.2008
D5	0.1304	0.1305	0.1295	0.13	0.1307	0.1307	0.13	0.1307	0.132	0.1325	0.1327	0.1325	0.1324	0.1322	0.1321	0.1333	0.132	0.1322	0.1332	0.1322	0.1334	0.133	0.134	0.1328	0.1331	0.134	0.1336	0.1336	0.1332	0.1327	0.1335	0.1329	0.133	0.1329	0.1327	0.1337	0.1326	0.1331	0.1338	0.1328	0.1327	0.1335	0.1336	0.1326	0.133	0.1328	0.1332	0.134	0.133
D6	0.1248	0.125	0.1253	0.126	0.1275	0.1289	0.1306	0.1328	0.1353	0.1383	0.142	0.145	0.1482	0.152	0.1562	0.1609	0.1664	0.1729	0.1803	0.1882	0.1969	0.207	0.2178	0.2298	0.2436	0.2577	0.2732	0.2891	0.3067	0.3248	0.3438	0.3634	0.3842	0.4075	0.4303	0.4536	0.4759	0.4976	0.5194	0.5417	0.5644	0.5873	0.6094	0.6328	0.6563	0.6804	0.7038	0.7248	0.7444
D7	0.0841	0.0841	0.0841	0.084	0.084	0.0846	0.0875	0.0919	0.0963	0.101	0.1056	0.1102	0.1148	0.1195	0.1234	0.1274	0.1315	0.1356	0.1391	0.142	0.1455	0.1486	0.1515	0.154	0.1566	0.1597	0.1623	0.1654	0.1684	0.1716	0.1747	0.1741	0.1745	0.1765	0.1792	0.1803	0.1826	0.1851	0.1868	0.1874	0.189	0.1918	0.1916	0.1945	0.1959	0.1982	0.2	0.2009	0.2016
D8	0.084	0.084	0.0839	0.0838	0.0838	0.0839	0.0847	0.0876	0.0913	0.0954	0.0998	0.1038	0.1078	0.1118	0.1153	0.119	0.1227	0.1263	0.1296	0.133	0.1361	0.1392	0.1423	0.1449	0.1484	0.1509	0.1539	0.1567	0.1587	0.1618	0.1645	0.1675	0.1697	0.1724	0.1748	0.1783	0.1799	0.1829	0.1849	0.1872	0.1895	0.1915	0.1948	0.1955	0.1983	0.2006	0.2031	0.2032	0.2062
D9	0.0834	0.0833	0.0834	0.0833	0.0832	0.0835	0.0842	0.087	0.0906	0.0944	0.0986	0.1024	0.106	0.1099	0.1137	0.1173	0.121	0.1243	0.1279	0.1312	0.1342	0.1366	0.1392	0.1414	0.1439	0.1462	0.1489	0.1509	0.1535	0.156	0.1586	0.1612	0.1617	0.1639	0.1648	0.1669	0.169	0.1711	0.1734	0.1753	0.1776	0.1792	0.1806	0.1807	0.1827	0.1842	0.186	0.1881	0.1831
D10	0.0851	0.0851	0.085	0.085	0.0849	0.0853	0.0867	0.0899	0.0934	0.0972	0.1005	0.104	0.1076	0.111	0.1144	0.1177	0.121	0.1242	0.1272	0.1304	0.1338	0.1364	0.139	0.1419	0.1435	0.1461	0.1485	0.1511	0.1534	0.1556	0.1573	0.1595	0.1621	0.1641	0.1668	0.1684	0.1708	0.1732	0.1758	0.1776	0.1799	0.179	0.1808	0.1825	0.1833	0.1848	0.1843	0.1865	0.1883
D11	0.0844	0.0844	0.0844	0.0844	0.0844	0.0844	0.0851	0.0874	0.0903	0.0932	0.0964	0.0996	0.1023	0.1052	0.1078	0.1109	0.1134	0.1161	0.119	0.1215	0.123	0.1254	0.1271	0.1291	0.1322	0.1339	0.1354	0.1373	0.139	0.1408	0.1423	0.1449	0.1466	0.1484	0.1499	0.1526	0.1536	0.1552	0.157	0.1579	0.1601	0.1592	0.1619	0.162	0.162	0.1637	0.1655	0.1654	0.1673
D12	0.0879	0.088	0.0878	0.0877	0.0875	0.0873	0.087	0.0871	0.087	0.0869	0.0868	0.0867	0.0866	0.0867	0.0867	0.0867	0.0867	0.0867	0.0866	0.0867	0.0867	0.0867	0.0867	0.0866	0.0867	0.0866	0.0866	0.0866	0.0867	0.0868	0.0867	0.0868	0.0867	0.0867	0.0867	0.0867	0.0866	0.0866	0.0867	0.0866	0.0866	0.0867	0.0866	0.0867	0.0867	0.0866	0.0867	0.0867	0.0866
E1	0.4678	0.5112	0.5547	0.549	0.5555	0.5834	0.6109	0.648	0.6756	0.6857	0.691	0.6913	0.6951	0.7036	0.7066	0.7082	0.7097	0.7135	0.7146	0.7171	0.722	0.725	0.7277	0.731	0.733	0.7374	0.7403	0.7416	0.7454	0.7505	0.7539	0.7571	0.7607	0.7691	0.7722	0.779	0.7851	0.7953	0.8036	0.8107	0.8196	0.8294	0.8875	0.8921	0.9041	0.909	0.9129	0.921	0.9247
E2	0.2678	0.2766	0.2782	0.2802	0.2825	0.2856	0.2867	0.2888	0.2912	0.2925	0.2946	0.2969	0.2992	0.3015	0.3041	0.3071	0.3085	0.3109	0.3136	0.3162	0.3186	0.3207	0.3237	0.3258	0.3284	0.331	0.3333	0.3357	0.3384	0.3405	0.3428	0.3458	0.3481	0.3514	0.3536	0.3559	0.3594	0.3613	0.364	0.3664	0.3695	0.3726	0.3757	0.3774	0.3807	0.3837	0.3871	0.3902	0.3928
E3	0.2514	0.2544	0.2555	0.257	0.2584	0.2601	0.2615	0.2629	0.2649	0.2661	0.2683	0.2704	0.2726	0.2752	0.2778	0.2795	0.2812	0.2849	0.287	0.2892	0.2915	0.2938	0.2973	0.3002	0.3026	0.3044	0.3068	0.3094	0.3117	0.3136	0.3167	0.3189	0.3214	0.3237	0.3258	0.3285	0.3311	0.3341	0.3367	0.3397	0.3417	0.3441	0.3465	0.3496	0.3527	0.3557	0.3587	0.3611	0.3643
E4	0.0863	0.0863	0.0863	0.0861	0.0862	0.0871	0.0899	0.094	0.0982	0.1021	0.1062	0.1102	0.1138	0.1174	0.1206	0.1245	0.1281	0.1312	0.1336	0.1366	0.1397	0.1426	0.1447	0.1471	0.1501	0.1529	0.1549	0.1577	0.1598	0.1624	0.1643	0.1672	0.1695	0.1712	0.1744	0.1778	0.1802	0.1815	0.1834	0.1865	0.1885	0.1902	0.1913	0.1937	0.1959	0.1969	0.1995	0.2013	0.2032
E5	0.131	0.1312	0.1311	0.1311	0.1315	0.1312	0.1315	0.1322	0.1321	0.1321	0.1324	0.1322	0.1326	0.1324	0.1324	0.133	0.1333	0.1328	0.1328	0.1328	0.1332	0.133	0.1333	0.1331	0.1333	0.1333	0.1334	0.1335	0.1336	0.1338	0.1334	0.1336	0.1334	0.1334	0.1333	0.1332	0.1332	0.1336	0.1339	0.133	0.1336	0.1333	0.1338	0.1337	0.1337	0.1337	0.1336	0.1343	0.1338
E6	0.1246	0.1249	0.125	0.1252	0.127	0.1281	0.13	0.1322	0.1348	0.138	0.1417	0.1449	0.1483	0.1522	0.1567	0.1619	0.168	0.175	0.1832	0.1916	0.2009	0.2118	0.2238	0.2366	0.2512	0.2669	0.2828	0.3007	0.3195	0.3384	0.3593	0.38	0.4035	0.4269	0.4497	0.4718	0.4946	0.5173	0.5415	0.5642	0.5879	0.6117	0.6355	0.6575	0.6811	0.7033	0.7248	0.745	0.7622
E7	0.305	0.3003	0.3039	0.3017	0.3046	0.3083	0.3051	0.3063	0.3135	0.3158	0.319	0.3241	0.3315	0.3388	0.3457	0.3537	0.3629	0.3718	0.3754	0.3861	0.3974	0.4099	0.4226	0.4352	0.453	0.4676	0.4784	0.4906	0.5004	0.5136	0.526	0.538	0.5505	0.5622	0.5734	0.5835	0.593	0.6011	0.6093	0.616	0.6226	0.6283	0.6328	0.6353	0.6389	0.641	0.6418	0.6422	0.6409
E8	0.3727	0.374	0.3754	0.3735	0.3727	0.3706	0.3701	0.37	0.3714	0.3731	0.3765	0.38	0.3842	0.3892	0.3953	0.4013	0.409	0.4157	0.4243	0.4332	0.4433	0.4532	0.4641	0.4754	0.488	0.5004	0.5149	0.5271	0.5423	0.5577	0.5752	0.5895	0.6039	0.6158	0.6262	0.6358	0.6456	0.653	0.6602	0.6666	0.6723	0.6772	0.6823	0.6858	0.6879	0.6911	0.6918	0.6941	0.6958
E9	0.2922	0.3023	0.2965	0.2991	0.2991	0.2996	0.302	0.3058	0.3097	0.3142	0.3193	0.3251	0.3304	0.3368	0.3437	0.3514	0.3597	0.3679	0.3777	0.3875	0.3976	0.4096	0.4223	0.4343	0.4468	0.4593	0.4715	0.4834	0.4934	0.5071	0.5201	0.5327	0.5457	0.558	0.5703	0.5811	0.5921	0.601	0.6099	0.6181	0.626	0.6328	0.6391	0.6437	0.6487	0.653	0.6563	0.6596	0.662
E10	0.2972	0.2897	0.2865	0.287	0.2892	0.2912	0.2938	0.2982	0.3015	0.3037	0.3079	0.3126	0.3144	0.3184	0.3237	0.3283	0.3343	0.3393	0.3456	0.3508	0.3572	0.3646	0.3723	0.3794	0.3869	0.3939	0.4003	0.4076	0.4154	0.4232	0.4305	0.4382	0.4458	0.4527	0.4599	0.4675	0.4757	0.4838	0.4915	0.4992	0.5077	0.5159	0.526	0.534	0.5434	0.5531	0.5618	0.57	0.5774
E11	0.2972	0.2967	0.2963	0.2954	0.2961	0.2963	0.2976	0.3003	0.3026	0.305	0.3086	0.3115	0.3147	0.3198	0.3249	0.3295	0.3354	0.3411	0.3469	0.3531	0.3596	0.3674	0.3751	0.3817	0.3889	0.3958	0.403	0.4104	0.4184	0.4261	0.434	0.4414	0.4489	0.4563	0.4634	0.4716	0.48	0.4878	0.4965	0.5047	0.5132	0.5213	0.5306	0.5391	0.5482	0.5574	0.5653	0.5741	0.5787
E12	0.2854	0.2852	0.2818	0.2817	0.2821	0.2829	0.2848	0.2875	0.2902	0.2929	0.2967	0.2998	0.3035	0.3087	0.3129	0.3179	0.3234	0.3295	0.3354	0.3418	0.3488	0.3561	0.3635	0.3706	0.3778	0.3842	0.3916	0.3988	0.4064	0.414	0.4224	0.4299	0.4379	0.4438	0.4512	0.4587	0.4664	0.4744	0.483	0.4916	0.5	0.5095	0.5193	0.5282	0.5384	0.5479	0.5616	0.5662	0.5734
F1	0.4463	0.454	0.4685	0.4581	0.4639	0.4566	0.4542	0.4501	0.4453	0.4386	0.4344	0.4262	0.4226	0.412	0.4068	0.3974	0.3951	0.3872	0.3851	0.3826	0.3807	0.3746	0.3716	0.3693	0.3674	0.3639	0.3649	0.3617	0.3636	0.3614	0.361	0.3608	0.3622	0.3596	0.3605	0.3592	0.3595	0.3587	0.3564	0.3548	0.3544	0.3548	0.3534	0.3551	0.355	0.3529	0.3535	0.3528	0.3537
F2	0.5531	0.5314	0.5319	0.5051	0.4959	0.4798	0.4668	0.4533	0.447	0.4369	0.4354	0.4365	0.4454	0.454	0.4731	0.4765	0.4901	0.4817	0.4971	0.4945	0.4975	0.4947	0.4836	0.4794	0.4908	0.4937	0.5001	0.4907	0.4921	0.4842	0.4734	0.4752	0.4951	0.491	0.4954	0.4904	0.4874	0.4835	0.4742	0.4831	0.4663	0.474	0.4744	0.4832	0.4739	0.4761	0.4724	0.4739	0.4753
F3	0.538	0.5435	0.5424	0.5308	0.5204	0.5147	0.5049	0.5007	0.4961	0.4975	0.5022	0.5085	0.5127	0.5167	0.5193	0.5268	0.5319	0.5366	0.5459	0.5522	0.5568	0.5572	0.5617	0.5602	0.5601	0.5662	0.565	0.5662	0.5672	0.5687	0.5648	0.57	0.5696	0.5697	0.5691	0.5649	0.5627	0.5642	0.5638	0.5728	0.5659	0.5691	0.5709	0.5664	0.5691	0.5677	0.572	0.5783	0.5788
F4	0.0849	0.0848	0.0848	0.0847	0.0847	0.0855	0.0875	0.0909	0.0942	0.0978	0.1013	0.1048	0.1081	0.1113	0.114	0.1176	0.1205	0.1234	0.1251	0.1279	0.13	0.1317	0.1342	0.1357	0.1378	0.1405	0.1418	0.1445	0.1471	0.1495	0.1507	0.153	0.1542	0.1564	0.1582	0.1599	0.1622	0.164	0.1662	0.1678	0.1688	0.1706	0.1725	0.174	0.1759	0.1778	0.1796	0.1816	0.1835
F5	0.1288	0.1292	0.1288	0.1284	0.1279	0.1279	0.1275	0.1272	0.1269	0.1267	0.1268	0.1267	0.1266	0.1269	0.127	0.1272	0.1273	0.1275	0.1277	0.1279	0.1282	0.1284	0.1286	0.1289	0.1292	0.1295	0.1296	0.1299	0.1301	0.1304	0.1304	0.1307	0.1308	0.131	0.131	0.1314	0.1313	0.1315	0.1316	0.1317	0.1318	0.1319	0.132	0.1321	0.1322	0.1322	0.1324	0.1324	0.1325
F6	0.1235	0.1237	0.1244	0.125	0.1259	0.1269	0.1282	0.1298	0.1309	0.1324	0.1342	0.1362	0.1388	0.1427	0.1461	0.1491	0.1521	0.1553	0.1586	0.1623	0.166	0.1706	0.1749	0.1794	0.1844	0.1896	0.1947	0.2003	0.2069	0.2132	0.2201	0.2276	0.2358	0.2447	0.2546	0.2647	0.275	0.2859	0.2982	0.3116	0.3241	0.3385	0.3529	0.3694	0.3858	0.4021	0.4202	0.4368	0.4549
F7	0.4987	0.5304	0.5401	0.5363	0.535	0.5321	0.5316	0.5317	0.5332	0.5328	0.5336	0.5357	0.5377	0.5408	0.5475	0.5522	0.5611	0.5677	0.5795	0.5897	0.6023	0.6149	0.6298	0.645	0.6607	0.6776	0.699	0.7178	0.7366	0.7565	0.7737	0.7925	0.8114	0.829	0.8471	0.8665	0.8817	0.8993	0.9173	0.935	0.9507	0.9681	0.9857	1.002	1.0153	1.0286	1.0412	1.0521	1.063
F8	0.4216	0.3422	0.3029	0.2915	0.2862	0.2852	0.285	0.2872	0.2901	0.2944	0.3004	0.3064	0.314	0.3201	0.3274	0.3369	0.3483	0.3602	0.3729	0.3868	0.4003	0.4164	0.433	0.449	0.4686	0.4904	0.5109	0.5326	0.5567	0.5787	0.6001	0.6208	0.6428	0.6666	0.6923	0.7143	0.7328	0.75	0.7672	0.7852	0.7988	0.8148	0.8295	0.8433	0.8574	0.869	0.8828	0.894	0.9052
F9	0.2317	0.2272	0.2247	0.2245	0.2244	0.2258	0.2265	0.2283	0.2309	0.2332	0.2373	0.2411	0.2469	0.2533	0.2602	0.2691	0.2789	0.2911	0.3034	0.3177	0.3325	0.3494	0.3669	0.3851	0.4055	0.4279	0.4497	0.4732	0.4986	0.5215	0.5451	0.5684	0.5927	0.6185	0.6458	0.6709	0.6928	0.7118	0.7312	0.7504	0.7659	0.7824	0.7976	0.8126	0.8273	0.8397	0.8542	0.8668	0.8778
F10	0.2996	0.2879	0.2849	0.285	0.285	0.2852	0.2856	0.2873	0.2884	0.291	0.2941	0.2975	0.3003	0.3041	0.3061	0.3108	0.3137	0.3192	0.3233	0.3289	0.3331	0.3404	0.3472	0.3548	0.3632	0.3719	0.3802	0.3913	0.4045	0.4168	0.4302	0.4436	0.4567	0.4725	0.49	0.5072	0.5269	0.5453	0.5671	0.5884	0.6049	0.6238	0.6413	0.6592	0.6798	0.699	0.7202	0.7408	0.7592
F11	0.3458	0.3384	0.333	0.3362	0.3367	0.3402	0.3462	0.35	0.3526	0.3581	0.3627	0.3647	0.3735	0.3827	0.3853	0.3922	0.3981	0.4071	0.4091	0.4173	0.4215	0.4294	0.4403	0.4478	0.4532	0.4644	0.4717	0.4842	0.4971	0.5111	0.5242	0.5354	0.5466	0.5617	0.5827	0.599	0.6195	0.6388	0.6584	0.6778	0.6938	0.7097	0.7263	0.7407	0.7644	0.7827	0.7995	0.8184	0.8357
F12	0.2955	0.2896	0.2869	0.2865	0.2863	0.2867	0.2874	0.2889	0.2899	0.2923	0.2952	0.2976	0.3001	0.3034	0.307	0.3095	0.3131	0.318	0.3233	0.3285	0.3346	0.3414	0.3494	0.3572	0.3672	0.3761	0.3854	0.3984	0.4118	0.4254	0.4393	0.4525	0.4688	0.4855	0.5041	0.5238	0.5439	0.5627	0.5835	0.6035	0.6213	0.6411	0.6616	0.6781	0.7002	0.72	0.7401	0.7591	0.7764
G1	2.4494	2.427	2.4231	2.4235	2.4021	2.3959	2.3788	2.388	2.3803	2.3656	2.3584	2.3491	2.3407	2.3441	2.3471	2.3456	2.361	2.355	2.3594	2.3666	2.3733	2.3923	2.3893	2.4003	2.4051	2.4055	2.4148	2.4106	2.407	2.4051	2.4097	2.4146	2.4082	2.4158	2.4232	2.4177	2.4191	2.4179	2.4258	2.4219	2.4234	2.4328	2.4428	2.4267	2.4301	2.4371	2.4333	2.4269	2.4379
G2	2.3824	2.3144	2.2775	2.2597	2.2344	2.2329	2.223	2.2226	2.2151	2.2035	2.2099	2.2053	2.2068	2.2017	2.2007	2.2091	2.2078	2.2038	2.1976	2.207	2.2031	2.1994	2.2091	2.2019	2.1991	2.1976	2.1972	2.2002	2.1964	2.2101	2.2171	2.2099	2.2014	2.2041	2.2068	2.2173	2.2145	2.2158	2.2163	2.2168	2.2141	2.2168	2.2228	2.2129	2.2203	2.2351	2.2213	2.2263	2.2352
G3	2.3796	2.3238	2.301	2.2823	2.2683	2.2668	2.2626	2.2527	2.2481	2.2718	2.262	2.2594	2.2567	2.2645	2.2598	2.2644	2.275	2.258	2.2585	2.2668	2.2658	2.259	2.2643	2.2616	2.2655	2.2668	2.265	2.2631	2.2616	2.2719	2.2586	2.2595	2.2709	2.2614	2.2681	2.2726	2.2778	2.2636	2.272	2.2726	2.2768	2.2792	2.2843	2.2774	2.2845	2.2863	2.2915	2.2927	2.301
G4	0.0843	0.0843	0.0842	0.0842	0.0841	0.0841	0.0841	0.0843	0.0841	0.084	0.0841	0.084	0.084	0.0841	0.084	0.0841	0.0841	0.0841	0.0841	0.0841	0.0842	0.0841	0.0842	0.0843	0.0843	0.0842	0.0842	0.0842	0.0843	0.0843	0.0843	0.0843	0.0843	0.0843	0.0843	0.0844	0.0844	0.0844	0.0844	0.0843	0.0843	0.0843	0.0844	0.0844	0.0845	0.0845	0.0844	0.0844	0.0844
G5	0.1305	0.1307	0.1302	0.1304	0.1301	0.1297	0.13	0.1294	0.13	0.1279	0.1281	0.128	0.128	0.1281	0.1283	0.1283	0.1284	0.1285	0.1287	0.1289	0.129	0.1293	0.1294	0.1298	0.13	0.1306	0.1303	0.1305	0.1307	0.1311	0.1311	0.131	0.1312	0.1315	0.1315	0.1316	0.1318	0.1319	0.1321	0.1322	0.1323	0.1327	0.1327	0.1329	0.1329	0.1329	0.133	0.1334	0.1334
G6	0.1264	0.127	0.1276	0.1283	0.1291	0.1301	0.1315	0.1328	0.1341	0.1354	0.1372	0.1392	0.142	0.1459	0.1493	0.1524	0.1553	0.1584	0.1622	0.1655	0.1697	0.174	0.1785	0.1832	0.1882	0.1932	0.1986	0.2046	0.2108	0.2179	0.2247	0.233	0.2414	0.251	0.2612	0.2716	0.2827	0.2946	0.3071	0.32	0.3349	0.3495	0.3658	0.3824	0.3998	0.4164	0.4342	0.4524	0.4721
G7	1.7489	1.6605	1.6188	1.6058	1.5875	1.5801	1.57	1.5625	1.557	1.5502	1.5448	1.5447	1.5446	1.547	1.5444	1.5475	1.5479	1.5503	1.553	1.5569	1.5585	1.5622	1.5652	1.5699	1.5707	1.5757	1.5799	1.584	1.5806	1.586	1.5893	1.5906	1.5968	1.5962	1.6003	1.6047	1.6101	1.6133	1.6178	1.6213	1.6235	1.6279	1.6336	1.6401	1.6435	1.6491	1.6487	1.651	1.6563
G8	1.6321	1.5662	1.5351	1.5148	1.4984	1.4876	1.4723	1.4595	1.4527	1.4506	1.4463	1.4472	1.4465	1.4459	1.4443	1.4475	1.4509	1.449	1.4483	1.4507	1.4516	1.4541	1.4524	1.4547	1.4595	1.464	1.4705	1.4714	1.4758	1.4814	1.4827	1.4862	1.4909	1.4935	1.4987	1.5037	1.507	1.5081	1.5153	1.5171	1.5215	1.5263	1.5348	1.54	1.5416	1.5467	1.5503	1.5556	1.5633
G9	1.7144	1.6282	1.5923	1.5698	1.559	1.5502	1.542	1.5318	1.5298	1.5306	1.5272	1.5275	1.5244	1.5234	1.5254	1.5257	1.529	1.532	1.5346	1.5354	1.5398	1.5424	1.5449	1.5477	1.5568	1.5582	1.5632	1.5679	1.5729	1.5753	1.581	1.5858	1.5935	1.5956	1.6	1.6048	1.6067	1.6117	1.6192	1.622	1.6249	1.6319	1.6342	1.6368	1.6394	1.6443	1.6499	1.6531	1.6565
G10	1.6582	1.6267	1.6098	1.5973	1.5852	1.5702	1.5563	1.5493	1.5493	1.548	1.5503	1.5522	1.5434	1.5439	1.5512	1.5519	1.5556	1.5576	1.5605	1.5612	1.5613	1.5631	1.5702	1.5734	1.5798	1.5781	1.5805	1.5875	1.5919	1.5946	1.5989	1.6007	1.6077	1.6108	1.6101	1.6136	1.6174	1.6227	1.6331	1.6344	1.6387	1.6467	1.6446	1.6492	1.6572	1.6636	1.6719	1.676	1.6796
G11	1.6356	1.5912	1.5669	1.5513	1.5383	1.5293	1.5153	1.501	1.4967	1.4947	1.4947	1.4895	1.486	1.4882	1.491	1.4906	1.4934	1.4943	1.4955	1.4965	1.4991	1.5019	1.5064	1.5109	1.5113	1.5151	1.5174	1.5231	1.5272	1.5306	1.5336	1.5373	1.5403	1.5424	1.5498	1.5571	1.5625	1.5709	1.5826	1.5893	1.5983	1.6057	1.6185	1.6286	1.6459	1.6591	1.6673	1.6787	1.695
G12	1.5205	1.4915	1.4786	1.4678	1.4614	1.4594	1.4537	1.4525	1.4502	1.4485	1.4464	1.447	1.4489	1.4508	1.4493	1.4548	1.4568	1.4573	1.4607	1.4662	1.4712	1.473	1.473	1.4811	1.4839	1.4925	1.498	1.5023	1.5082	1.5155	1.5199	1.5274	1.5333	1.5428	1.5519	1.5593	1.5684	1.5795	1.5878	1.5996	1.6134	1.6295	1.6514	1.6658	1.6858	1.7086	1.7204	1.7558	1.8197
H1	0.0873	0.0874	0.0875	0.0877	0.0879	0.0902	0.1825	0.2276	0.2419	0.273	0.3217	0.3077	0.2714	0.2471	0.2406	0.2403	0.2412	0.241	0.2388	0.2355	0.2325	0.2305	0.2302	0.2307	0.2323	0.2328	0.234	0.2354	0.2367	0.2373	0.2383	0.2393	0.24	0.24	0.2407	0.2408	0.2416	0.2426	0.2428	0.2433	0.2437	0.2439	0.2444	0.2445	0.2452	0.2457	0.246	0.2465	0.2464
H2	0.085	0.0849	0.0849	0.0849	0.0849	0.0849	0.0848	0.0849	0.0849	0.0848	0.0849	0.0848	0.0848	0.0848	0.0848	0.0848	0.0849	0.0849	0.085	0.085	0.085	0.0851	0.0852	0.0853	0.0854	0.0854	0.0854	0.0855	0.0856	0.0856	0.0856	0.0858	0.0857	0.0858	0.0858	0.0859	0.0859	0.0859	0.0859	0.0859	0.086	0.086	0.0861	0.0861	0.0862	0.0861	0.0862	0.0862	0.0861
H3	0.0851	0.0852	0.0851	0.085	0.0851	0.085	0.0849	0.085	0.085	0.0849	0.085	0.0848	0.0848	0.0849	0.0848	0.0849	0.0849	0.0849	0.0849	0.0849	0.0849	0.0849	0.085	0.0849	0.085	0.0849	0.0848	0.0849	0.085	0.0849	0.0848	0.085	0.0849	0.0849	0.0849	0.0848	0.0848	0.0849	0.0849	0.0848	0.0849	0.0849	0.085	0.0849	0.0849	0.0849	0.0849	0.0849	0.0849
H4	0.0858	0.0857	0.0858	0.0857	0.0857	0.0857	0.0855	0.0858	0.0856	0.0856	0.0857	0.0856	0.0855	0.0856	0.0856	0.0856	0.0856	0.0855	0.0856	0.0856	0.0856	0.0856	0.0856	0.0856	0.0856	0.0856	0.0855	0.0856	0.0856	0.0856	0.0855	0.0856	0.0855	0.0856	0.0856	0.0856	0.0856	0.0856	0.0856	0.0855	0.0856	0.0856	0.0856	0.0856	0.0856	0.0855	0.0855	0.0856	0.0856
H5	0.1283	0.1284	0.1284	0.1282	0.1281	0.1279	0.1277	0.1276	0.1274	0.1274	0.1273	0.1273	0.1272	0.1273	0.1273	0.1276	0.1275	0.1277	0.1278	0.128	0.1281	0.1283	0.1285	0.1287	0.1289	0.1289	0.1291	0.1293	0.1296	0.1296	0.1298	0.13	0.1301	0.1304	0.1304	0.1306	0.1307	0.1309	0.1309	0.131	0.1311	0.1312	0.1313	0.1314	0.1315	0.1316	0.1318	0.1319	0.1319
H6	0.1224	0.1225	0.1236	0.1244	0.1255	0.1267	0.128	0.1297	0.1309	0.1324	0.1342	0.1363	0.1394	0.1433	0.1465	0.1497	0.153	0.1564	0.1602	0.1643	0.1686	0.1732	0.1781	0.1831	0.1887	0.1941	0.2004	0.2063	0.2133	0.2206	0.2291	0.2379	0.2472	0.2583	0.269	0.2811	0.2937	0.307	0.3213	0.3355	0.3521	0.3693	0.3871	0.4057	0.4245	0.4424	0.462	0.4794	0.4978
H7	0.0846	0.0845	0.0846	0.0845	0.0844	0.0844	0.0844	0.0845	0.0844	0.0844	0.0844	0.0842	0.0843	0.0844	0.0843	0.0843	0.0843	0.0843	0.0843	0.0842	0.0842	0.0843	0.0843	0.0843	0.0843	0.0843	0.0843	0.0843	0.0843	0.0843	0.0843	0.0843	0.0842	0.0843	0.0843	0.0843	0.0843	0.0843	0.0843	0.0842	0.0843	0.0842	0.0843	0.0843	0.0843	0.0843	0.0843	0.0843	0.0843
H8	0.0841	0.084	0.0841	0.0841	0.084	0.0839	0.0839	0.084	0.0839	0.0838	0.0839	0.0838	0.0839	0.0839	0.0839	0.084	0.0839	0.0839	0.0838	0.0839	0.0838	0.0839	0.0839	0.0839	0.0839	0.0839	0.084	0.0839	0.084	0.084	0.0839	0.084	0.0839	0.084	0.0838	0.0839	0.0839	0.0839	0.0839	0.0838	0.0838	0.0839	0.0839	0.0838	0.0839	0.0839	0.0839	0.0839	0.0839
H9	0.0837	0.0837	0.0836	0.0836	0.0836	0.0835	0.0835	0.0836	0.0835	0.0835	0.0835	0.0835	0.0834	0.0835	0.0835	0.0836	0.0836	0.0836	0.0834	0.0835	0.0835	0.0835	0.0836	0.0834	0.0836	0.0835	0.0835	0.0835	0.0836	0.0836	0.0835	0.0836	0.0835	0.0836	0.0835	0.0835	0.0835	0.0836	0.0835	0.0834	0.0835	0.0835	0.0835	0.0835	0.0835	0.0835	0.0835	0.0836	0.0834
H10	0.0831	0.083	0.083	0.0831	0.083	0.0829	0.0828	0.083	0.0829	0.0828	0.0829	0.0829	0.0828	0.0829	0.0829	0.083	0.0829	0.0829	0.0828	0.0828	0.0829	0.0829	0.083	0.0829	0.083	0.0829	0.0829	0.0829	0.0829	0.0829	0.0829	0.083	0.0829	0.083	0.0829	0.0829	0.0829	0.0829	0.0829	0.0829	0.0829	0.0829	0.0829	0.0829	0.0829	0.0829	0.0829	0.0829	0.0829
H11	0.0847	0.0846	0.0846	0.0846	0.0846	0.0845	0.0845	0.0846	0.0845	0.0845	0.0846	0.0844	0.0845	0.0845	0.0845	0.0846	0.0846	0.0846	0.0848	0.0847	0.0848	0.0849	0.085	0.0851	0.0853	0.0854	0.0854	0.0856	0.0857	0.0859	0.0859	0.0862	0.0862	0.0864	0.0865	0.0866	0.0868	0.087	0.0871	0.0872	0.0875	0.0879	0.0948	0.115	0.1402	0.1675	0.1973	0.2153	0.2375
H12	0.2757	0.2784	0.2835	0.2907	0.2952	0.2974	0.2851	0.2207	0.1199	0.0978	0.0936	0.0895	0.0871	0.0865	0.0861	0.0859	0.0856	0.0852	0.085	0.0849	0.0849	0.0847	0.0847	0.0847	0.0846	0.0846	0.0845	0.0846	0.0847	0.0846	0.0845	0.0846	0.0845	0.0845	0.0845	0.0845	0.0845	0.0845	0.0845	0.0844	0.0844	0.0844	0.0845	0.0843	0.0844	0.0844	0.0843	0.0842	0.0842
End Time:	7-3-2019 11:27:41
[truncated: 528 more columns]
