# Supplementary material for: Iron can be microbially extracted from Lunar and Martian regolith simulants and 3D printed into tough structural materials
Source: PLoS One. 2021 Apr 28;16(4):e0249962. doi: 10.1371/journal.pone.0249962 (PMC8081250; doi:10.1371/journal.pone.0249962)
Supplement: S1 Data — (ZIP) [file pone.0249962.s001.zip › Data_updated/toxicity/OD600/14022019_OD_aerobe_JSC2_EAC1.csv]

Time(m)	A1	A2	A3	A4	A6	A7	A8	A9	A10	A11	A12	B1	B2	B3	B4	B6	B7	B8	B9	B10	B11	B12	C1	C2	C3	C4	C6	C7	C8	C9	C10	C11	C12	D1	D2	D3	D4	D6	D7	D8	D9	D10	D11	D12	E1	E2	E3	E4	E6
5	0.116999999	0.1197	0.113700002	0.112899996	0.082999997	0.127599999	0.124700002	0.123499997	0.122400001	0.122699998	0.120999999	0.1884	0.182500005	0.120999999	0.114299998	0.084299996	0.144999996	0.148000002	0.149000004	0.161899999	0.165600002	0.165299997	1.416700006	0.274800003	1.18599999	0.113700002	0.122599997	0.808799982	1.065999985	1.215800047	1.086500049	1.12559998	0.457300007	3.953900099	3.907799959	OVER	0.086999997	0.124700002	OVER	3.029799938	3.198800087	3.896600008	OVER	OVER	0.130899996	0.126200005	0.125	0.083499998	0.1228
10	0.116800003	0.119800001	0.114399999	0.1127	0.082900003	0.127599999	0.124499999	0.123499997	0.122900002	0.123099998	0.121200003	0.184900001	0.176300004	0.119599998	0.114600003	0.0845	0.143900007	0.146300003	0.146899998	0.162	0.1664	0.164499998	1.363899946	0.262600005	0.589900017	0.113600001	0.123000003	0.611400008	0.812900007	1.060899973	1.089400053	1.127699971	0.422899991	3.832000017	OVER	OVER	0.086900003	0.125100002	OVER	2.631400108	2.575000048	3.763099909	3.901000023	OVER	0.130400002	0.126000002	0.124799997	0.0836	0.123199999
15	0.116999999	0.119900003	0.114699997	0.1131	0.082900003	0.128199995	0.125200003	0.1241	0.123000003	0.1237	0.121600002	0.185399994	0.140499994	0.1184	0.114500001	0.084600002	0.143700004	0.145500004	0.146300003	0.162499994	0.167600006	0.164900005	1.305799961	0.257400006	0.26789999	0.113799997	0.123899996	0.488900006	0.66109997	1.001600027	1.083600044	1.130800009	0.410699993	OVER	OVER	3.992500067	0.086900003	0.126000002	OVER	2.44659996	2.365099907	3.729899883	OVER	3.867300034	0.130199999	0.125599995	0.124700002	0.0836	0.123999998
20	0.117399998	0.1193	0.114500001	0.112499997	0.082900003	0.1294	0.1259	0.124799997	0.1237	0.124499999	0.122100003	0.180999994	0.135199994	0.117799997	0.114699997	0.0845	0.143600002	0.145300001	0.146400005	0.162499994	0.166500002	0.166099995	1.295300007	0.253500015	0.256000012	0.113700002	0.125	0.432300001	0.569100022	0.971700013	1.080000043	1.135100007	0.405900002	3.835799932	3.977999926	OVER	0.086800002	0.127000004	3.896800041	2.405699968	2.28489995	3.590600014	3.851099968	3.843499899	0.130199999	0.125699997	0.124600001	0.0836	0.125100002
25	0.1175	0.119599998	0.1149	0.112599999	0.082900003	0.1303	0.127200007	0.126000002	0.124399997	0.125499994	0.123099998	0.183500007	0.134299994	0.117700003	0.114699997	0.084600002	0.144199997	0.145799994	0.147	0.163299993	0.166999996	0.167099997	1.363999963	0.25	0.252799988	0.113600001	0.126399994	0.410899997	0.495499998	0.947799981	1.08099997	1.136999965	0.4014	3.702300072	3.98119998	OVER	0.086800002	0.128600001	3.775899887	2.342200041	2.208499908	3.652699947	3.78670001	3.83829999	0.130199999	0.125499994	0.124499999	0.0836	0.126300007
30	0.117200002	0.119499996	0.114500001	0.112999998	0.082900003	0.131699994	0.128700003	0.127599999	0.125	0.126399994	0.123999998	0.180800006	0.134100005	0.117799997	0.114799999	0.084399998	0.145600006	0.146500006	0.147599995	0.163900003	0.167899996	0.168400005	1.422899961	0.246199995	0.2491	0.113799997	0.128399998	0.3917	0.417899996	0.918600023	1.084400058	1.140400052	0.398299992	OVER	3.953299999	OVER	0.086800002	0.130500004	OVER	2.270900011	2.129100084	3.772799969	3.954200029	3.944700003	0.129800007	0.125400007	0.124499999	0.0836	0.128299996
35	0.117799997	0.119599998	0.114600003	0.112599999	0.082800001	0.133900002	0.130700007	0.1294	0.126000002	0.127200007	0.125	0.1778	0.133599997	0.118199997	0.115199998	0.0845	0.146899998	0.1479	0.148800001	0.164800003	0.167099997	0.169200003	1.435199976	0.242699996	0.245900005	0.113600001	0.130999997	0.3759	0.361200005	0.873300016	1.087499976	1.143300056	0.396299988	3.794500113	3.759599924	3.801199913	0.0867	0.132799998	3.948199987	2.177599907	2.055000067	3.51789999	3.788000107	3.736700058	0.129899994	0.126200005	0.124300003	0.0836	0.130999997
40	0.117299996	0.1193	0.114500001	0.112899996	0.082800001	0.136700004	0.133399993	0.131999999	0.127000004	0.128800005	0.126300007	0.175699994	0.133100003	0.118699998	0.114699997	0.0845	0.149100006	0.149900004	0.150600001	0.165800005	0.167600006	0.170599997	1.4454	0.239999995	0.243900001	0.113700002	0.134100005	0.36500001	0.340499997	0.816200018	1.089699984	1.147600055	0.394600004	OVER	OVER	OVER	0.0867	0.136199996	OVER	2.125400066	1.988499999	3.749300003	3.792299986	3.966500044	0.129899994	0.125100002	0.1241	0.0836	0.134000003
45	0.117299996	0.119599998	0.114699997	0.112999998	0.082800001	0.140300006	0.136800006	0.135600001	0.128199995	0.129899994	0.127000004	0.171599999	0.133100003	0.1193	0.1149	0.084399998	0.151899993	0.152600005	0.152999997	0.167400002	0.169499993	0.172399998	1.432899952	0.2368	0.241699994	0.113600001	0.138099998	0.358500004	0.334600002	0.695299983	1.091599941	1.150500059	0.39379999	3.824399948	3.85439992	3.933700085	0.087200001	0.140200004	3.86680007	2.12229991	1.966400027	3.647599936	3.790299892	3.823899984	0.129800007	0.125200003	0.1241	0.083400004	0.137600005
50	0.117600001	0.119999997	0.115199998	0.1127	0.082800001	0.144400001	0.141000003	0.139300004	0.129600003	0.130899996	0.128700003	0.165600002	0.132699996	0.119900003	0.115099996	0.084399998	0.155699998	0.156000003	0.156399995	0.169200003	0.170699999	0.173899993	1.399500012	0.234500006	0.239500001	0.113799997	0.141900003	0.352899998	0.332599998	0.478700012	1.093799949	1.152699947	0.394600004	3.9223001	3.835200071	3.941800117	0.089299999	0.144199997	3.723400116	2.144200087	1.964100003	3.631400108	3.768399954	3.721100092	0.129800007	0.125200003	0.124300003	0.083899997	0.141499996
55	0.117600001	0.119800001	0.114799999	0.112800002	0.082699999	0.148200005	0.144800007	0.143099993	0.131200001	0.133100003	0.130500004	0.163599998	0.132499993	0.120300002	0.114799999	0.084399998	0.159600005	0.159500003	0.160099998	0.171000004	0.172800004	0.177100003	1.371299982	0.231800005	0.2368	0.113899998	0.145699993	0.347200006	0.332599998	0.332800001	1.094699979	1.156100035	0.395999998	3.99029994	3.979199886	OVER	0.093099996	0.147799999	3.77060008	2.098799944	1.899299979	3.845999956	OVER	3.795000076	0.129800007	0.125300005	0.124200001	0.084700003	0.144999996
60	0.117700003	0.1197	0.115099996	0.113200001	0.082900003	0.152500004	0.148900002	0.147100002	0.133399993	0.135399997	0.132799998	0.158299997	0.132300004	0.120499998	0.114799999	0.0845	0.163399994	0.163299993	0.163499996	0.173700005	0.175300002	0.180199996	1.378999949	0.229300007	0.234999999	0.113799997	0.150099993	0.345999986	0.334800005	0.314300001	1.098399997	1.161299944	0.397100002	OVER	3.964699984	OVER	0.097800002	0.1523	OVER	2.009200096	1.85769999	3.872499943	OVER	3.863199949	0.129800007	0.125200003	0.124200001	0.087700002	0.149499997
65	0.117600001	0.119900003	0.114699997	0.112800002	0.082800001	0.157299995	0.153699994	0.151600003	0.135900006	0.138500005	0.135499999	0.1567	0.132100001	0.1206	0.1149	0.084299996	0.167699993	0.167199999	0.167199999	0.176499993	0.177699998	0.183699995	1.395699978	0.227300003	0.232800007	0.113799997	0.155499995	0.346399993	0.3389	0.310799986	1.096400023	1.164600015	0.400099993	3.745199919	3.790299892	OVER	0.102600001	0.157600001	3.768100023	2.000400066	1.789399981	3.612799883	3.676000118	3.531100035	0.129600003	0.125100002	0.124200001	0.091499999	0.154699996
70	0.117799997	0.120300002	0.115000002	0.113300003	0.082800001	0.163200006	0.159500003	0.157299995	0.138899997	0.141200006	0.138300002	0.153300002	0.132200003	0.121399999	0.114500001	0.084399998	0.173099995	0.172600001	0.172099993	0.1796	0.179900005	0.1875	1.316100001	0.225299999	0.230800003	0.113899998	0.162	0.348800004	0.345400006	0.315400004	1.080800056	1.168499947	0.404500008	3.858999968	3.910399914	3.944900036	0.107100002	0.164299995	3.975500107	1.989300013	1.772199988	3.649199963	3.755199909	3.478300095	0.129700005	0.125200003	0.124200001	0.096100003	0.161300004
75	0.117600001	0.119900003	0.115199998	0.1131	0.082800001	0.169699997	0.166099995	0.163599998	0.142000005	0.144800007	0.141399994	0.149100006	0.131899998	0.121299997	0.114699997	0.084399998	0.1796	0.178399995	0.177900001	0.181199998	0.180099994	0.189600006	1.357499957	0.223199993	0.228499994	0.113799997	0.169100001	0.352600008	0.352600008	0.320600003	0.959200025	1.169399977	0.405499995	3.716399908	3.683500051	OVER	0.112099998	0.171700001	3.793499947	1.976999998	1.763599992	3.810300112	3.805099964	3.388099909	0.129600003	0.125	0.123999998	0.100900002	0.168400005
80	0.117799997	0.119599998	0.114799999	0.1131	0.082800001	0.177200004	0.1734	0.1708	0.144500002	0.146899998	0.143900007	0.143700004	0.131899998	0.121299997	0.114500001	0.0845	0.187000006	0.185399994	0.184599996	0.181099996	0.180099994	0.189799994	1.346500039	0.221499994	0.226999998	0.113799997	0.177000001	0.359100014	0.361099988	0.327600002	0.82249999	1.169199944	0.406899989	3.78399992	3.633699894	3.898999929	0.116899997	0.179800004	3.67750001	1.987599969	1.776000023	3.545599937	3.780100107	3.384000063	0.129600003	0.125	0.123999998	0.1052	0.176400006
85	0.117799997	0.119800001	0.115400001	0.113300003	0.082800001	0.185399994	0.181600004	0.1787	0.146599993	0.149100006	0.146200001	0.139400005	0.131799996	0.121799998	0.114699997	0.084399998	0.194999993	0.193399996	0.192000002	0.180999994	0.180500001	0.190500006	1.323699951	0.219600007	0.225500003	0.113899998	0.186199993	0.36680001	0.372599989	0.336699992	0.732599974	1.155599952	0.406800002	3.808599949	3.770999908	3.787800074	0.121699996	0.188899994	3.819499969	1.934499979	1.767500043	3.625799894	3.830899954	3.452399969	0.129500002	0.125	0.1241	0.109800003	0.185499996
90	0.118699998	0.1197	0.115000002	0.1131	0.082800001	0.194999993	0.190899998	0.187900007	0.148399994	0.1505	0.148100004	0.138799995	0.131500006	0.121399999	0.114200003	0.0845	0.204400003	0.202199996	0.200499997	0.181799993	0.180600002	0.190599993	1.341799974	0.217800006	0.2236	0.113899998	0.196500003	0.376399994	0.381000012	0.34830001	0.608699977	1.058500051	0.409399986	3.770299911	3.742899895	3.744400024	0.126599997	0.199499995	3.760200024	1.978099942	1.75	3.601500034	3.916300058	3.476200104	0.129600003	0.125100002	0.1241	0.114399999	0.195899993
95	0.117899999	0.119499996	0.115400001	0.113200001	0.082699999	0.205799997	0.201800004	0.198100001	0.150199994	0.152500004	0.150199994	0.137999997	0.131500006	0.121399999	0.1153	0.084299996	0.215399995	0.212500006	0.210600004	0.182799995	0.181899995	0.192300007	1.325500011	0.216100007	0.222499996	0.113899998	0.2086	0.388500005	0.396299988	0.361600012	0.508899987	0.904200017	0.41080001	3.859499931	3.739200115	3.885400057	0.131099999	0.211799994	3.869400024	1.906299949	1.728800058	3.449399948	3.752000093	3.374200106	0.1294	0.124899998	0.123999998	0.118900001	0.208100006
100	0.118000001	0.119800001	0.115400001	0.113200001	0.082699999	0.218600005	0.214399993	0.210600004	0.152400002	0.154699996	0.152500004	0.137099996	0.131400004	0.1219	0.114600003	0.084299996	0.228400007	0.225099996	0.222499996	0.184100002	0.183500007	0.192300007	1.271600008	0.214499995	0.220799997	0.113899998	0.222399995	0.4005	0.406599998	0.375499994	0.437599987	0.831099987	0.410699993	3.910200119	3.975899935	OVER	0.135900006	0.226199999	OVER	1.979400039	1.756299973	3.588799953	3.954600096	3.413399935	0.129700005	0.124899998	0.1241	0.123099998	0.222100005
105	0.117799997	0.119999997	0.115099996	0.113200001	0.082699999	0.232299998	0.227899998	0.223700002	0.154799998	0.157199994	0.154799998	0.135700002	0.131300002	0.121600002	0.114799999	0.084399998	0.242699996	0.238800004	0.236000001	0.185299993	0.185499996	0.193299994	1.253399968	0.213200003	0.219400004	0.113799997	0.236699998	0.413800001	0.422199994	0.390300006	0.405800015	0.749300003	0.412	3.781699896	OVER	3.948699951	0.139899999	0.240400001	OVER	1.922299981	1.742499948	3.610300064	3.742500067	3.500400066	0.1294	0.125100002	0.1241	0.127800003	0.236300007
110	0.1184	0.119900003	0.1149	0.113300003	0.082800001	0.246099994	0.2421	0.2377	0.157000005	0.159500003	0.157100007	0.135600001	0.131099999	0.121399999	0.1149	0.084299996	0.257400006	0.252900004	0.249799997	0.187299997	0.1875	0.194499999	1.269000053	0.212099999	0.217700005	0.113799997	0.251399994	0.42840001	0.4366	0.405699998	0.372099996	0.680899978	0.411900014	3.789599895	OVER	OVER	0.143800005	0.255899996	OVER	1.987599969	1.74969995	3.638299942	3.882600069	3.537699938	0.129500002	0.125100002	0.123999998	0.131400004	0.25150001
115	0.117899999	0.1197	0.115099996	0.112999998	0.082800001	0.260500014	0.256199986	0.251800001	0.159500003	0.161799997	0.159299999	0.135199994	0.131099999	0.121699996	0.114699997	0.084399998	0.273000002	0.268000007	0.264699996	0.189700007	0.190400004	0.195600003	1.313799977	0.210899994	0.216800004	0.114	0.267100006	0.443500012	0.451900005	0.423200011	0.340000004	0.613200009	0.41139999	3.743299961	3.721699953	3.700700045	0.147499993	0.272199988	3.802200079	1.963099957	1.731400013	3.464299917	OVER	3.290899992	0.129099995	0.124899998	0.1241	0.135600001	0.267399997
120	0.117899999	0.1197	0.115000002	0.1131	0.082699999	0.276800007	0.272199988	0.26730001	0.162200004	0.164299995	0.162	0.134900004	0.130999997	0.121699996	0.1149	0.084299996	0.289400011	0.283800006	0.280000001	0.192200005	0.193000004	0.197300002	1.252799988	0.209600002	0.215299994	0.113899998	0.28459999	0.460599989	0.470899999	0.442200005	0.322899997	0.58039999	0.411000013	3.806299925	OVER	OVER	0.151500002	0.290100008	OVER	1.944000006	1.736999989	3.675699949	3.825400114	3.35800004	0.1294	0.124799997	0.123999998	0.139300004	0.285299987
125	0.117799997	0.119800001	0.115099996	0.112999998	0.082699999	0.293300003	0.289200008	0.284200013	0.1646	0.167099997	0.164900005	0.134800002	0.130999997	0.121200003	0.1149	0.084100001	0.307799995	0.301899999	0.297399998	0.194499999	0.195800006	0.199699998	1.227499962	0.208199993	0.214100003	0.114	0.303000003	0.478799999	0.488799989	0.462199986	0.317000002	0.562099993	0.412699997	3.765799999	OVER	3.858299971	0.154799998	0.308800012	OVER	1.952900052	1.753399968	3.677599907	OVER	3.323800087	0.1294	0.124899998	0.1241	0.143000007	0.303600013
130	0.117600001	0.120200001	0.115000002	0.1131	0.082599998	0.311300009	0.307200015	0.301600009	0.167099997	0.169799998	0.167199999	0.134499997	0.130899996	0.121399999	0.114799999	0.084399998	0.326799989	0.320100009	0.315100014	0.196899995	0.198699996	0.202099994	1.224599957	0.207300007	0.213	0.113799997	0.32280001	0.498600006	0.505999982	0.484600008	0.315400004	0.557299972	0.414900005	3.774600029	3.964699984	3.996099949	0.158199996	0.329299986	3.881500006	1.927099943	1.714100003	3.526299953	3.987299919	3.219399929	0.1294	0.124899998	0.1241	0.146699995	0.324099988
135	0.118000001	0.120399997	0.1149	0.1131	0.082699999	0.331	0.326700002	0.321099997	0.169599995	0.172399998	0.169799998	0.134499997	0.130799994	0.121600002	0.114799999	0.084299996	0.347499996	0.34040001	0.335000008	0.199599996	0.202000007	0.2051	1.200000048	0.206	0.211899996	0.114	0.342900008	0.520500004	0.530600011	0.508599997	0.312900007	0.54400003	0.416700006	3.691200018	3.836899996	3.915999889	0.161799997	0.351300001	3.805900097	2.02579999	1.796599984	3.495399952	3.688499928	3.255700111	0.129299998	0.125	0.123999998	0.1505	0.345600009
140	0.1175	0.1197	0.115000002	0.112800002	0.082699999	0.351200014	0.347299993	0.341600001	0.172099993	0.174899995	0.172299996	0.134200007	0.130600005	0.120999999	0.114399999	0.084399998	0.368099988	0.361000001	0.355500013	0.202600002	0.204999998	0.208100006	1.190899968	0.204699993	0.210800007	0.113700002	0.365099996	0.543900013	0.550599992	0.534699976	0.31279999	0.537999988	0.419200003	3.628200054	3.746599913	3.867199898	0.165000007	0.373600006	3.805900097	2.015700102	1.779500008	3.490400076	3.618299961	3.217499971	0.128999993	0.124700002	0.1237	0.154400006	0.368299991
145	0.117600001	0.119499996	0.115199998	0.112999998	0.082599998	0.372999996	0.368600011	0.362899989	0.1752	0.1778	0.175300002	0.134100005	0.130500004	0.120899998	0.114600003	0.084200002	0.391099989	0.382699996	0.377099991	0.205699995	0.208399996	0.213100001	1.21329999	0.203799993	0.209900007	0.113899998	0.389699996	0.567200005	0.573599994	0.560199976	0.314500004	0.535399973	0.423500001	3.738500118	OVER	OVER	0.168300003	0.398400009	OVER	2.082000017	1.794199944	3.523099899	OVER	3.211400032	0.129099995	0.124700002	0.123899996	0.157100007	0.39320001
150	0.117799997	0.119499996	0.114799999	0.1131	0.082599998	0.394699991	0.391099989	0.385100007	0.178000003	0.180999994	0.178399995	0.133900002	0.130500004	0.121299997	0.114799999	0.084299996	0.416000009	0.406800002	0.400200009	0.209000006	0.212099999	0.215299994	1.152199984	0.203199998	0.208900005	0.113899998	0.414700001	0.589299977	0.594600022	0.584399998	0.316900015	0.536300004	0.426400006	3.76760006	OVER	3.951600075	0.171499997	0.423500001	OVER	2.203299999	1.857900023	3.380599976	3.953399897	3.279799938	0.129299998	0.124799997	0.123800002	0.160699993	0.41870001
155	0.117600001	0.119800001	0.115500003	0.112999998	0.082699999	0.418500006	0.415399998	0.409099996	0.180899993	0.183799997	0.181400001	0.1338	0.130400002	0.121399999	0.114699997	0.084399998	0.441700011	0.432700008	0.425900012	0.212899998	0.216399997	0.219300002	1.156999946	0.202299997	0.207900003	0.113899998	0.439099997	0.610700011	0.61680001	0.608500004	0.321200013	0.540899992	0.430500001	OVER	OVER	OVER	0.174099997	0.448599994	3.9375	2.218100071	1.878200054	3.532200098	OVER	3.4454	0.129199997	0.124799997	0.123899996	0.164199993	0.442999989
160	0.117700003	0.119599998	0.1149	0.113200001	0.082699999	0.442499995	0.438899994	0.432999998	0.183899999	0.187199995	0.184699997	0.133699998	0.130600005	0.121399999	0.114799999	0.084299996	0.466399997	0.457899988	0.451099992	0.216299996	0.220200002	0.223199993	1.038100004	0.201299995	0.207200006	0.114	0.461299986	0.632300019	0.638400018	0.632700026	0.319799989	0.542699993	0.434100002	3.735599995	3.905200005	OVER	0.177100003	0.471700013	3.947999954	2.358500004	1.934200048	3.509599924	3.878400087	3.445600033	0.129299998	0.124799997	0.123899996	0.167099997	0.466100007
165	0.117700003	0.119999997	0.115099996	0.1131	0.082699999	0.46509999	0.461800009	0.455599993	0.187199995	0.190799996	0.187700003	0.133599997	0.130600005	0.120899998	0.114799999	0.084399998	0.489300013	0.48089999	0.4745	0.220400006	0.2245	0.227699995	1.067700028	0.200499997	0.206400007	0.114100002	0.484200001	0.654799998	0.661800027	0.657999992	0.318800002	0.544099987	0.438199997	3.778199911	OVER	OVER	0.179800004	0.495999992	3.814699888	2.305000067	1.887599945	3.47329998	3.706199884	3.43569994	0.129199997	0.124899998	0.123999998	0.1708	0.48969999
170	0.117600001	0.120399997	0.114399999	0.1131	0.082699999	0.487699986	0.484100014	0.477499992	0.191	0.194299996	0.191599995	0.133499995	0.130500004	0.120999999	0.1149	0.084299996	0.513000011	0.504100025	0.497999996	0.225099996	0.229800001	0.232099995	1.078099966	0.199900001	0.205699995	0.113899998	0.50849998	0.677900016	0.683499992	0.682500005	0.318899989	0.547399998	0.442600012	3.611900091	3.875999928	OVER	0.181999996	0.519900024	3.872600079	2.283400059	1.919800043	3.464699984	3.663100004	3.448699951	0.129199997	0.124899998	0.123899996	0.173800007	0.513700008
175	0.118000001	0.120499998	0.114299998	0.1131	0.082699999	0.508899987	0.505900025	0.499500006	0.194800004	0.198200002	0.195500001	0.133499995	0.130500004	0.121200003	0.114799999	0.084299996	0.53579998	0.526799977	0.520500004	0.229599997	0.234400004	0.238000005	1.093700051	0.199200004	0.204799995	0.114	0.532199979	0.700600028	0.704900026	0.705900013	0.321500003	0.550800025	0.44749999	3.537199974	3.842400074	3.876399994	0.184599996	0.54430002	3.813499928	2.316299915	1.915799975	3.358700037	3.654099941	3.395900011	0.129199997	0.124799997	0.123899996	0.176400006	0.537800014
180	0.117700003	0.120099999	0.114299998	0.1131	0.082699999	0.530900002	0.5273	0.521499991	0.197999999	0.201700002	0.199100003	0.133300006	0.130500004	0.120899998	0.114500001	0.084399998	0.558499992	0.549000025	0.543200016	0.233799994	0.239099994	0.241699994	1.095000029	0.198300004	0.2042	0.114100002	0.556599975	0.723699987	0.728500009	0.73089999	0.325700015	0.557399988	0.452600002	3.718699932	OVER	OVER	0.186800003	0.569100022	OVER	2.188800097	1.862800002	3.505800009	3.743400097	3.373100042	0.129199997	0.124799997	0.123899996	0.178599998	0.563600004
185	0.117600001	0.120099999	0.114100002	0.113200001	0.082699999	0.553300023	0.550499976	0.544799984	0.202099994	0.205500007	0.202900007	0.133300006	0.130400002	0.120700002	0.114799999	0.084399998	0.582199991	0.5722	0.566299975	0.238399997	0.243900001	0.247299999	1.057399988	0.197600007	0.203500003	0.114100002	0.581200004	0.748099983	0.75120002	0.753000021	0.33070001	0.562699974	0.458799988	3.588799953	OVER	OVER	0.189799994	0.595000029	OVER	2.16869998	1.874500036	3.522700071	3.904000044	3.346899986	0.129099995	0.124700002	0.123999998	0.181299999	0.58890003
190	0.117700003	0.119900003	0.114100002	0.1131	0.082699999	0.574899971	0.572700024	0.567099988	0.206100002	0.209600002	0.207000002	0.133200005	0.130400002	0.120800003	0.114600003	0.0845	0.605700016	0.595099986	0.5898	0.243599996	0.249500006	0.252700001	1.022199988	0.197099999	0.202900007	0.114100002	0.605199993	0.772000015	0.772800028	0.773599982	0.333400011	0.567499995	0.463699996	3.503400087	3.711299896	3.87409997	0.191400006	0.621200025	3.832400084	2.139100075	1.852699995	3.501600027	3.677299976	3.137200117	0.129199997	0.124899998	0.123999998	0.184100002	0.615999997
195	0.117700003	0.120099999	0.114100002	0.113300003	0.082699999	0.597599983	0.595700026	0.590499997	0.210600004	0.2139	0.211700007	0.133000001	0.1303	0.120899998	0.114500001	0.084200002	0.628700018	0.618499994	0.613099992	0.248400003	0.254999995	0.257999986	0.968500018	0.196400002	0.202099994	0.113899998	0.629199982	0.794700027	0.794499993	0.795099974	0.337399989	0.57249999	0.470099986	3.709100008	OVER	OVER	0.192900002	0.646000028	OVER	2.211999893	1.948199987	3.533299923	3.91689992	3.238899946	0.129299998	0.124799997	0.123999998	0.185499996	0.641900003
200	0.118100002	0.119900003	0.114100002	0.1131	0.082699999	0.620800018	0.618399978	0.614000022	0.214399993	0.218400002	0.216100007	0.1329	0.130199999	0.120399997	0.115000002	0.084399998	0.653100014	0.6426	0.638100028	0.254099995	0.261099994	0.264400005	0.904900014	0.195700005	0.201399997	0.114100002	0.651899993	0.815999985	0.811399996	0.813399971	0.343800008	0.57950002	0.477100015	3.758399963	OVER	OVER	0.195199996	0.667200029	3.861599922	2.23939991	1.965899944	3.525899887	OVER	3.203900099	0.129199997	0.124799997	0.123899996	0.188299999	0.663600028
205	0.117600001	0.119999997	0.114100002	0.1131	0.082699999	0.64380002	0.642499983	0.638599992	0.218999997	0.222900003	0.220699996	0.132699996	0.1303	0.120499998	0.114600003	0.084299996	0.677299976	0.668500006	0.663800001	0.260100007	0.26730001	0.271200001	0.875199974	0.195299998	0.200900003	0.114100002	0.674000025	0.835300028	0.829699993	0.832099974	0.351500005	0.587000012	0.485199988	3.822400093	OVER	OVER	0.197899997	0.688300014	OVER	2.451900005	2.101700068	3.638099909	3.768300056	3.309299946	0.129299998	0.124799997	0.123999998	0.191	0.684700012
210	0.117899999	0.1197	0.114100002	0.113200001	0.082599998	0.667699993	0.666800022	0.662899971	0.2236	0.227899998	0.225299999	0.132499993	0.130199999	0.120700002	0.114799999	0.084200002	0.699400008	0.691500008	0.68779999	0.266200006	0.273699999	0.278200001	0.851499975	0.194900006	0.200299993	0.114	0.693799973	0.852100015	0.845899999	0.847800016	0.3565	0.592899978	0.491600007	3.573400021	3.840600014	3.940500021	0.200000003	0.709500015	3.855900049	2.485699892	2.138099909	3.546900034	3.702899933	3.375699997	0.1294	0.124899998	0.123899996	0.193599999	0.705900013
215	0.117600001	0.119999997	0.114100002	0.113200001	0.082699999	0.690500021	0.690199971	0.686399996	0.228400007	0.232500002	0.230100006	0.132599995	0.130199999	0.120300002	0.114399999	0.084399998	0.720300019	0.714600027	0.712199986	0.272500008	0.280699998	0.28459999	0.812600017	0.194299996	0.1998	0.114100002	0.715200007	0.870400012	0.863799989	0.864700019	0.362500012	0.599099994	0.498100013	3.673799992	3.66140008	OVER	0.202500001	0.730099976	3.91170001	2.489799976	2.117000103	3.480900049	3.582999945	3.322099924	0.129199997	0.124899998	0.123999998	0.1963	0.726300001
220	0.1175	0.119999997	0.114100002	0.1131	0.082599998	0.712899983	0.712599993	0.708500028	0.233199999	0.237599999	0.235100001	0.132300004	0.129999995	0.120300002	0.114799999	0.084399998	0.74059999	0.735700011	0.73360002	0.278200001	0.287699997	0.291200012	0.775600016	0.193800002	0.198899999	0.114100002	0.734000027	0.886399984	0.880900025	0.880100012	0.368000001	0.60680002	0.505400002	3.850699902	3.875099897	3.915600061	0.203500003	0.74940002	OVER	2.314199924	2.010200024	3.531199932	3.758500099	3.332900047	0.129199997	0.124700002	0.123999998	0.199100003	0.745899975
225	0.117799997	0.120099999	0.114100002	0.113200001	0.082599998	0.734200001	0.732500017	0.729600012	0.238800004	0.243200004	0.240700006	0.132300004	0.130099997	0.1206	0.114699997	0.084399998	0.759800017	0.756099999	0.754499972	0.284999996	0.29519999	0.299100012	0.778800011	0.193200007	0.198500007	0.114100002	0.752799988	0.902499974	0.895200014	0.894999981	0.375	0.613900006	0.513199985	3.610199928	OVER	OVER	0.204099998	0.768299997	OVER	2.476200104	2.106800079	3.435400009	3.74909997	3.407599926	0.129299998	0.124799997	0.123999998	0.200599998	0.764299989
230	0.117899999	0.1206	0.114100002	0.113300003	0.082699999	0.754000008	0.752399981	0.74879998	0.244499996	0.248999998	0.246700004	0.132200003	0.129999995	0.120300002	0.114299998	0.084600002	0.777700007	0.775300026	0.774200022	0.291900009	0.30250001	0.306899995	0.783200026	0.1928	0.198100001	0.114100002	0.769999981	0.918099999	0.908299983	0.909200013	0.382600009	0.621299982	0.520799994	3.566499949	3.812099934	3.899600029	0.207300007	0.786000013	3.820199966	2.451200008	2.088399887	3.453299999	3.70600009	3.326100111	0.129299998	0.124899998	0.123899996	0.202600002	0.782100022
235	0.1175	0.120200001	0.114	0.113300003	0.082599998	0.773000002	0.771899998	0.768299997	0.249899998	0.254599988	0.252099991	0.132100001	0.129999995	0.120300002	0.114399999	0.084399998	0.795000017	0.794499993	0.793500006	0.298900008	0.310000002	0.314999998	0.749000013	0.192100003	0.197500005	0.114100002	0.787999988	0.933300018	0.923300028	0.923300028	0.390700012	0.630100012	0.528999984	3.614000082	3.840600014	OVER	0.209800005	0.803300023	3.865400076	2.400599957	2.116899967	3.390599966	3.775700092	3.502300024	0.128999993	0.124700002	0.123899996	0.205200002	0.800000012
240	0.118000001	0.119900003	0.114100002	0.113200001	0.082599998	0.790300012	0.788699985	0.784699976	0.255299985	0.260699987	0.258399993	0.132100001	0.129899994	0.120300002	0.114600003	0.084399998	0.811500013	0.811800003	0.81129998	0.305999994	0.317400008	0.321099997	0.674399972	0.191599995	0.197300002	0.114100002	0.803499997	0.945900023	0.936100006	0.935500026	0.395000011	0.635100007	0.5352	3.777299881	3.8046	OVER	0.211099997	0.819899976	OVER	2.465899944	2.152800083	3.497100115	3.779700041	3.467900038	0.129199997	0.124700002	0.123899996	0.207200006	0.816299975
245	0.117600001	0.120200001	0.114100002	0.113399997	0.082699999	0.808200002	0.808099985	0.804499984	0.261900008	0.267800003	0.265399992	0.132100001	0.129899994	0.120099999	0.114399999	0.084299996	0.827700019	0.828700006	0.828800023	0.313300014	0.325399995	0.328999996	0.627399981	0.191100001	0.196600005	0.114100002	0.819800019	0.960500002	0.949599981	0.949599981	0.403200001	0.643299997	0.543500006	3.702500105	3.956099987	OVER	0.213100001	0.835900009	OVER	2.526400089	2.148299932	3.475899935	3.748399973	3.325099945	0.129199997	0.124799997	0.123999998	0.209700003	0.832199991
250	0.117600001	0.119999997	0.114100002	0.113300003	0.082699999	0.824100018	0.824199975	0.82069999	0.268000007	0.273900002	0.271400005	0.131999999	0.129899994	0.119900003	0.114299998	0.084399998	0.842700005	0.845300019	0.845399976	0.320499986	0.332800001	0.336400002	0.601300001	0.190799996	0.195999995	0.114100002	0.835699975	0.974099994	0.962100029	0.961399972	0.41049999	0.650900006	0.550800025	3.540299892	3.899399996	OVER	0.215100005	0.851100028	OVER	2.558700085	2.191900015	3.465800047	3.990499973	3.523099899	0.129199997	0.124799997	0.123999998	0.211899996	0.847500026
255	0.1175	0.120099999	0.114	0.113399997	0.082599998	0.838999987	0.837800026	0.834299982	0.273900002	0.280400008	0.278200001	0.131899998	0.129800007	0.120200001	0.115099996	0.084200002	0.856999993	0.860499978	0.860400021	0.326999992	0.3398	0.344099998	0.557500005	0.190300003	0.195600003	0.114100002	0.849900007	0.986299992	0.97299999	0.973100007	0.417800009	0.659500003	0.559099972	3.561700106	OVER	3.829400063	0.217199996	0.863900006	OVER	2.585299969	2.225699902	3.648799896	3.689199924	3.394500017	0.129099995	0.124700002	0.123899996	0.214200005	0.860599995
260	0.117799997	0.120099999	0.114100002	0.113399997	0.082599998	0.853999972	0.852900028	0.849099994	0.280699998	0.287299991	0.2852	0.131799996	0.129700005	0.119999997	0.114399999	0.0845	0.871500015	0.87470001	0.875999987	0.334800005	0.348399997	0.352299988	0.562099993	0.189799994	0.195199996	0.114100002	0.863900006	0.997600019	0.984600008	0.985199988	0.424899995	0.667100012	0.567300022	3.710599899	OVER	OVER	0.219799995	0.878600001	3.897099972	2.533799887	2.147700071	3.510099888	3.82859993	3.414000034	0.129299998	0.124700002	0.123899996	0.216399997	0.875199974
265	0.118299998	0.120099999	0.114200003	0.113499999	0.082699999	0.867900014	0.86680001	0.863799989	0.287200004	0.294200003	0.291900009	0.131799996	0.129700005	0.119800001	0.115099996	0.084399998	0.885299981	0.889100015	0.889999986	0.342400014	0.356700003	0.360500008	0.515100002	0.189600006	0.194700003	0.114200003	0.877200007	1.008599997	0.995199978	0.995599985	0.432500005	0.674799979	0.574999988	3.775700092	3.769399881	OVER	0.219400004	0.8926	OVER	2.631299973	2.22149992	3.640300035	3.784800053	3.48300004	0.1294	0.124799997	0.123999998	0.218600005	0.888999999
270	0.1175	0.120499998	0.114100002	0.113200001	0.082599998	0.879899979	0.879000008	0.87529999	0.293900013	0.300500005	0.298999995	0.131600007	0.129700005	0.1197	0.114600003	0.084299996	0.897400022	0.90170002	0.90259999	0.349799991	0.36469999	0.368499994	0.508599997	0.189199999	0.194600001	0.114200003	0.889299989	1.019500017	1.004799962	1.006000042	0.439799994	0.684000015	0.583700001	3.638799906	3.959599972	OVER	0.220799997	0.904600024	OVER	2.562400103	2.22420001	3.478600025	3.756799936	3.552700043	0.129299998	0.124799997	0.123899996	0.219699994	0.90140003
275	0.117700003	0.120899998	0.114100002	0.113399997	0.082699999	0.89230001	0.891099989	0.888499975	0.300799996	0.307999998	0.306100011	0.131699994	0.129700005	0.119900003	0.115000002	0.084399998	0.908100009	0.912800014	0.914399981	0.356999993	0.372599989	0.375800014	0.460999995	0.189099997	0.193900004	0.114100002	0.90109998	1.029099941	1.015100002	1.015599966	0.44780001	0.692399979	0.591300011	3.718699932	OVER	3.891599894	0.220899999	0.915899992	OVER	2.541300058	2.164299965	3.593100071	3.713000059	3.419199944	0.129299998	0.124799997	0.123899996	0.221000001	0.913399994
280	0.117600001	0.120499998	0.114100002	0.113300003	0.082599998	0.902400017	0.903299987	0.899999976	0.307799995	0.315699995	0.313499987	0.131400004	0.129600003	0.1197	0.115099996	0.084399998	0.91900003	0.923699975	0.925100029	0.365099996	0.380899996	0.3847	0.426999986	0.1884	0.193700001	0.114100002	0.912100017	1.040599942	1.02579999	1.027099967	0.455900013	0.700600028	0.598999977	3.818599939	OVER	OVER	0.218099996	0.926800013	3.983299971	2.370699883	2.111399889	3.668499947	3.783799887	3.424000025	0.128999993	0.124700002	0.123899996	0.222200006	0.923900008
285	0.1175	0.120300002	0.114100002	0.113200001	0.082599998	0.913600028	0.912899971	0.909500003	0.315400004	0.323700011	0.321500003	0.131400004	0.129500002	0.119400002	0.115000002	0.0845	0.930499971	0.933399975	0.935599983	0.373699993	0.390199989	0.393099993	0.370200008	0.188299999	0.193399996	0.114200003	0.923099995	1.050099969	1.03429997	1.036999941	0.464700013	0.710399985	0.608099997	3.630500078	3.855799913	OVER	0.219999999	0.937300026	3.710700035	2.282399893	2.05250001	3.536099911	3.843499899	3.326299906	0.128999993	0.124799997	0.123899996	0.224900007	0.934599996
290	0.1175	0.120499998	0.114100002	0.113300003	0.082599998	0.922299981	0.922800004	0.91900003	0.323399991	0.331800014	0.329600006	0.131300002	0.129500002	0.119599998	0.115099996	0.0845	0.940800011	0.944199979	0.946200013	0.382800013	0.399800003	0.404000014	0.328099996	0.187600002	0.193000004	0.114200003	0.934700012	1.060799956	1.04429996	1.046399951	0.472600013	0.719799995	0.616599977	3.8671	3.926500082	OVER	0.217500001	0.948899984	OVER	2.373600006	2.119699955	3.523999929	3.793600082	3.498699903	0.129099995	0.124700002	0.123899996	0.224900007	0.945500016
295	0.118000001	0.1206	0.114100002	0.1131	0.082699999	0.931500018	0.932500005	0.928799987	0.332199991	0.340700001	0.338699996	0.131200001	0.129500002	0.119599998	0.115099996	0.0845	0.949999988	0.95389998	0.95569998	0.391400009	0.409299999	0.411599994	0.305400014	0.1875	0.192499995	0.114200003	0.943300009	1.068899989	1.052999973	1.054499984	0.480199993	0.728699982	0.623700023	3.914099932	3.986599922	OVER	0.218700007	0.958599985	OVER	2.450400114	2.191099882	3.596199989	3.831899881	3.567399979	0.129099995	0.124799997	0.123999998	0.226199999	0.956200004
300	0.1175	0.1206	0.114100002	0.113399997	0.082599998	0.939499974	0.939700007	0.935800016	0.340200007	0.3495	0.34740001	0.131200001	0.129500002	0.1193	0.114799999	0.084299996	0.957599998	0.960799992	0.963400006	0.4014	0.419400007	0.420300007	0.278800011	0.187199995	0.192100003	0.114100002	0.951399982	1.077299953	1.060700059	1.06400001	0.489100009	0.736500025	0.632700026	3.783900023	OVER	3.946799994	0.217399999	0.966499984	3.896100044	2.503900051	2.201999903	3.667999983	3.780499935	3.474299908	0.129299998	0.124799997	0.123899996	0.226500005	0.965499997
305	0.118000001	0.1206	0.114100002	0.113399997	0.082699999	0.945800006	0.946699977	0.944000006	0.349599987	0.359400004	0.35679999	0.131099999	0.129600003	0.119400002	0.115099996	0.084399998	0.967000008	0.969900012	0.972800016	0.4111	0.429100007	0.430200011	0.266400009	0.1866	0.191699997	0.114200003	0.961300015	1.088099957	1.070600033	1.073699951	0.498699993	0.745800018	0.641600013	3.927400112	OVER	OVER	0.218600005	0.977199972	3.927999973	2.473799944	2.205699921	3.536200047	3.846100092	3.450500011	0.129199997	0.124700002	0.123899996	0.227899998	0.975199997
310	0.118000001	0.120399997	0.114100002	0.113200001	0.082599998	0.952700019	0.954400003	0.951900005	0.359600008	0.369500011	0.367500007	0.130999997	0.1294	0.119599998	0.115199998	0.084200002	0.973699987	0.976599991	0.979499996	0.419499993	0.437599987	0.43810001	0.255400002	0.186399996	0.191400006	0.114100002	0.969099998	1.095900059	1.078500032	1.08130002	0.505999982	0.753600001	0.649100006	3.79460001	OVER	3.795900106	0.220699996	0.984300017	OVER	2.548199892	2.238699913	3.463799953	3.703900099	3.432300091	0.129099995	0.124700002	0.123899996	0.229200006	0.981999993
315	0.1175	0.120999999	0.114	0.113200001	0.082699999	0.959100008	0.960399985	0.958100021	0.370900005	0.382099986	0.379200011	0.130999997	0.1294	0.1193	0.114799999	0.084299996	0.98180002	0.985000014	0.988699973	0.42840001	0.447100013	0.44749999	0.240600005	0.186199993	0.191300005	0.114200003	0.977400005	1.105100036	1.086599946	1.090600014	0.514599979	0.763400018	0.659099996	3.681499958	3.845700026	3.776799917	0.220799997	0.991900027	OVER	2.468499899	2.202300072	3.397599936	3.650300026	3.434600115	0.129299998	0.124799997	0.123899996	0.230199993	0.990199983
320	0.1175	0.1206	0.114200003	0.113300003	0.082599998	0.964399993	0.966799974	0.964999974	0.379599988	0.390300006	0.388399988	0.130999997	0.1294	0.119199999	0.114799999	0.084399998	0.988399982	0.99180001	0.994700015	0.437599987	0.456900001	0.455799997	0.230700001	0.185900003	0.190799996	0.114299998	0.984600008	1.114099979	1.096300006	1.098199964	0.523199975	0.773400009	0.666700006	3.969500065	OVER	OVER	0.221900001	1.000100017	OVER	2.473599911	2.216700077	3.489599943	3.908299923	3.662699938	0.129199997	0.124799997	0.123999998	0.227799997	0.998199999
325	0.1175	0.120800003	0.114100002	0.113300003	0.082699999	0.970600009	0.97240001	0.970799983	0.389699996	0.400299996	0.397500008	0.130999997	0.129299998	0.119099997	0.114500001	0.084200002	0.993799984	0.997500002	1.002099991	0.446799994	0.466300011	0.465499997	0.220300004	0.185499996	0.190500006	0.114200003	0.991699994	1.121399999	1.103700042	1.107300043	0.531700015	0.782299995	0.675499976	3.735100031	OVER	3.962100029	0.224000007	1.006800056	OVER	2.460700035	2.165299892	3.569200039	3.76699996	3.50819993	0.129099995	0.124799997	0.123899996	0.225299999	1.005399942
330	0.118199997	0.120099999	0.114100002	0.113200001	0.082599998	0.975199997	0.978399992	0.976700008	0.399699986	0.4111	0.407799989	0.130999997	0.129299998	0.1193	0.115199998	0.084399998	1.001000047	1.004500031	1.008900046	0.456800014	0.476999998	0.475400001	0.216399997	0.185200006	0.190400004	0.114100002	0.998600006	1.130100012	1.112499952	1.114799976	0.541700006	0.791000009	0.685199976	3.791500092	3.800199986	3.767800093	0.224700004	1.014199972	3.790999889	2.578200102	2.246500015	3.495699883	3.659600019	3.504600048	0.128999993	0.124700002	0.123899996	0.226199999	1.012199998
335	0.117600001	0.120700002	0.114200003	0.113300003	0.082699999	0.980799973	0.983900011	0.982299984	0.4102	0.422600001	0.418199986	0.130799994	0.1294	0.119199999	0.114799999	0.0845	1.005499959	1.010699987	1.014799953	0.467400014	0.488299996	0.485799998	0.212400004	0.185000002	0.189999998	0.114299998	1.004500031	1.137199998	1.119500041	1.122699976	0.549300015	0.801900029	0.696500003	OVER	3.968100071	OVER	0.226300001	1.020400047	OVER	2.480200052	2.196500063	3.692600012	OVER	3.550299883	0.129299998	0.124799997	0.123999998	0.228100002	1.019099951
340	0.1175	0.120200001	0.114100002	0.113300003	0.082599998	0.987299979	0.989400029	0.988600016	0.421400011	0.432900012	0.42840001	0.130700007	0.129299998	0.118799999	0.114699997	0.084399998	1.010699987	1.015100002	1.020300031	0.478899986	0.500199974	0.496499985	0.209099993	0.184599996	0.189700007	0.114200003	1.009199977	1.144999981	1.126299977	1.130200028	0.561200023	0.814400017	0.707599998	3.90109992	OVER	3.914400101	0.226699993	1.025500059	3.865400076	2.585599899	2.24029994	3.709300041	3.855999947	3.522700071	0.129099995	0.124700002	0.123899996	0.230100006	1.024999976
345	0.117399998	0.1206	0.114100002	0.113300003	0.082699999	0.990800023	0.994300008	0.992999971	0.434199989	0.445499986	0.439700007	0.130500004	0.129199997	0.119000003	0.114600003	0.084299996	1.01699996	1.021199942	1.026200056	0.493699998	0.515100002	0.509800017	0.194900006	0.184300005	0.189500004	0.114200003	1.015200019	1.15320003	1.134299994	1.138200045	0.574199975	0.827400029	0.720399976	3.591099977	3.827100039	3.824700117	0.226500005	1.030799985	3.752500057	2.518100023	2.260999918	3.55279994	3.743799925	3.514600039	0.129099995	0.124700002	0.123899996	0.2289	1.029800057
350	0.1175	0.120499998	0.114100002	0.113200001	0.082599998	0.995100021	0.998300016	0.997099996	0.448300004	0.460000008	0.453399986	0.130400002	0.129199997	0.119099997	0.1149	0.0845	1.021600008	1.026200056	1.030699968	0.50910002	0.530900002	0.523899972	0.188199997	0.184100002	0.189099997	0.114299998	1.019500017	1.159600019	1.140200019	1.144299984	0.586099982	0.839999974	0.73299998	3.810199976	3.774600029	3.863600016	0.227599993	1.036999941	3.876699924	2.517499924	2.199599981	3.543900013	3.707499981	3.41960001	0.129199997	0.124799997	0.123999998	0.229599997	1.036200047
355	0.1175	0.120399997	0.114100002	0.1131	0.082699999	1.00059998	1.003499985	1.003299952	0.465499997	0.476500005	0.469099998	0.130400002	0.129099995	0.118900001	0.114600003	0.0845	1.027899981	1.031900048	1.036800027	0.526799977	0.548699975	0.539099991	0.188800007	0.183799997	0.188999996	0.114200003	1.026000023	1.168300033	1.148800015	1.153499961	0.601599991	0.854700029	0.747399986	3.774499893	3.872699976	OVER	0.227200001	1.042899966	OVER	2.545300007	2.25880003	3.494800091	3.900599957	3.504300117	0.128900006	0.124799997	0.123999998	0.231299996	1.042999983
360	0.117799997	0.120200001	0.114	0.1131	0.082699999	1.004400015	1.007200003	1.006199956	0.4833	0.494199991	0.485599995	0.1303	0.129099995	0.118900001	0.114600003	0.084399998	1.031999946	1.036399961	1.042299986	0.544499993	0.566299975	0.554499984	0.181799993	0.183599994	0.188500002	0.114200003	1.029299974	1.174700022	1.156299949	1.159600019	0.61650002	0.869199991	0.761699975	3.700299978	OVER	3.981600046	0.2271	1.047199965	OVER	2.519999981	2.205199957	3.665100098	3.831500053	3.468100071	0.129099995	0.124799997	0.123999998	0.230700001	1.047299981
365	0.117399998	0.120099999	0.114	0.113300003	0.082699999	1.008200049	1.011700034	1.011399984	0.502600014	0.513899982	0.504899979	0.1303	0.128999993	0.119000003	0.114500001	0.084299996	1.037199974	1.041599989	1.047099948	0.564800024	0.586300015	0.572000027	0.181799993	0.1831	0.188199997	0.114299998	1.034199953	1.180899978	1.161299944	1.166499972	0.631799996	0.88380003	0.774600029	3.831599951	OVER	OVER	0.2289	1.052099943	3.921600103	2.40079999	2.128900051	3.685899973	3.889499903	3.550800085	0.129099995	0.124600001	0.123899996	0.2315	1.052700043
370	0.117399998	0.120099999	0.114	0.113300003	0.082599998	1.012199998	1.015699983	1.015699983	0.522899985	0.534799993	0.523599982	0.1303	0.128999993	0.118799999	0.114500001	0.0845	1.041599989	1.046200037	1.051200032	0.584999979	0.606299996	0.59009999	0.175799996	0.183200002	0.187999994	0.114100002	1.039299965	1.188899994	1.168799996	1.173799992	0.649699986	0.901199996	0.790099978	3.826499939	3.820100069	OVER	0.230299994	1.057299972	3.880399942	2.481400013	2.20720005	3.508500099	3.68930006	3.447599888	0.129199997	0.124700002	0.123899996	0.232099995	1.057600021
375	0.118100002	0.120099999	0.114	0.1131	0.082699999	1.015499949	1.019899964	1.019400001	0.54339999	0.555599988	0.542699993	0.129999995	0.129099995	0.118699998	0.114600003	0.0845	1.045799971	1.050099969	1.056100011	0.605400026	0.626600027	0.607900023	0.172900006	0.182799995	0.187800005	0.114200003	1.041300058	1.194800019	1.173599958	1.17990005	0.666999996	0.917200029	0.805800021	3.941600084	3.884599924	3.99819994	0.232099995	1.060899973	3.959500074	2.501199961	2.182800055	3.464999914	3.913800001	3.440399885	0.129299998	0.124799997	0.123999998	0.2333	1.062399983
380	0.117399998	0.120300002	0.114	0.113399997	0.082699999	1.020799994	1.023800015	1.024000049	0.564800024	0.576200008	0.563799977	0.130199999	0.129099995	0.118900001	0.114500001	0.084299996	1.050799966	1.056300044	1.062000036	0.626699984	0.646700025	0.627600014	0.172499999	0.182699993	0.187600002	0.114299998	1.046599984	1.201599956	1.180999994	1.187100053	0.685699999	0.934099972	0.821799994	OVER	OVER	OVER	0.232999995	1.065899968	OVER	2.599299908	2.236799955	3.675100088	OVER	3.48149991	0.129199997	0.124799997	0.123899996	0.234599993	1.067100048
385	0.117399998	0.120399997	0.114100002	0.113200001	0.082699999	1.024600029	1.027699947	1.028100014	0.586399972	0.597899973	0.583700001	0.130099997	0.129099995	0.118699998	0.114600003	0.0845	1.055099964	1.059999943	1.066599965	0.648800015	0.667200029	0.647300005	0.172099993	0.182500005	0.1875	0.114299998	1.050600052	1.208400011	1.18780005	1.194000006	0.705200016	0.951799989	0.8398	3.806400061	3.834199905	3.869199991	0.235100001	1.069300056	OVER	2.471899986	2.178800106	3.50970006	3.86680007	3.442399979	0.1294	0.124600001	0.123999998	0.2359	1.07099998
390	0.117600001	0.120700002	0.114	0.113300003	0.082599998	1.027699947	1.031200051	1.031700015	0.608500004	0.619499981	0.604300022	0.129899994	0.129099995	0.118500002	0.114600003	0.084399998	1.059000015	1.065000057	1.071400046	0.67019999	0.686399996	0.666000009	0.166600004	0.182500005	0.187099993	0.114299998	1.055299997	1.215000033	1.193799973	1.200899959	0.724799991	0.970000029	0.855000019	3.968800068	3.752300024	OVER	0.2368	1.073099971	3.819900036	2.48239994	2.172199965	3.529099941	3.925499916	3.440900087	0.129199997	0.124700002	0.123899996	0.236499995	1.074699998
395	0.117700003	0.119999997	0.114100002	0.1131	0.082800001	1.032400012	1.036000013	1.0352	0.631399989	0.642199993	0.62529999	0.129899994	0.128999993	0.118699998	0.114600003	0.0845	1.065000057	1.069700003	1.075999975	0.692700028	0.707300007	0.686399996	0.159899995	0.182099998	0.187000006	0.114399999	1.058799982	1.221699953	1.199699998	1.205199957	0.744799972	0.986100018	0.871699989	3.72239995	3.802700043	OVER	0.238299996	1.077100039	3.618499994	2.448600054	2.154599905	3.506999969	3.738300085	3.46269989	0.129199997	0.124799997	0.123999998	0.238199994	1.077900052
400	0.117600001	0.119900003	0.114	0.113200001	0.082699999	1.034199953	1.038699985	1.037700057	0.650699973	0.662199974	0.645600021	0.129800007	0.128999993	0.118600003	0.114600003	0.084399998	1.068799973	1.074000001	1.080199957	0.712400019	0.724799991	0.706200004	0.157100007	0.181700006	0.186800003	0.114200003	1.061200023	1.226300001	1.205000043	1.211599946	0.764800012	1.002099991	0.888899982	3.808000088	3.844899893	OVER	0.239800006	1.08099997	3.924599886	2.484100103	2.190599918	3.541199923	3.859200001	3.38560009	0.128999993	0.124700002	0.123899996	0.239199996	1.081799984
405	0.117700003	0.119999997	0.114100002	0.1131	0.082699999	1.038499951	1.041800022	1.042400002	0.670599997	0.680700004	0.665000021	0.129800007	0.128999993	0.1184	0.114600003	0.0845	1.073899984	1.079200029	1.085999966	0.732200027	0.739799976	0.7227	0.154499993	0.181500003	0.186499998	0.114399999	1.065299988	1.23239994	1.211699963	1.217900038	0.783200026	1.018900037	0.906300008	3.710200071	OVER	OVER	0.241400003	1.084400058	OVER	2.633699894	2.289999962	3.674799919	3.829999924	3.467600107	0.129199997	0.124600001	0.123999998	0.238499999	1.085600019
410	0.117899999	0.120099999	0.114	0.1131	0.082599998	1.039999962	1.044999957	1.044800043	0.689400017	0.700399995	0.683799982	0.129700005	0.128900006	0.118500002	0.114600003	0.084399998	1.078199983	1.082599998	1.08829999	0.750100017	0.756099999	0.742999971	0.153200001	0.181299999	0.186299995	0.114299998	1.069599986	1.240200043	1.217599988	1.224400043	0.800800025	1.033599973	0.924700022	OVER	3.765899897	3.753299952	0.238100007	1.087800026	3.915999889	2.536000013	2.210099936	3.678900003	3.764800072	3.477699995	0.129099995	0.124799997	0.123899996	0.239500001	1.08920002
415	0.1175	0.119999997	0.114100002	0.113200001	0.082699999	1.043900013	1.048499942	1.048400044	0.708599985	0.719399989	0.703100026	0.129700005	0.128900006	0.118600003	0.114600003	0.084600002	1.083199978	1.086899996	1.093099952	0.768000007	0.769699991	0.759599984	0.152700007	0.181099996	0.186100006	0.114399999	1.07130003	1.244199991	1.221600056	1.228299975	0.819299996	1.049900055	0.939899981	3.83039999	3.899600029	3.970099926	0.239299998	1.09070003	3.963500023	2.619699955	2.277400017	3.489900112	3.757100105	3.514199972	0.129099995	0.124799997	0.123899996	0.240099996	1.092000008
420	0.117700003	0.1197	0.114	0.112999998	0.082599998	1.046300054	1.051499963	1.050999999	0.726999998	0.737399995	0.719299972	0.129500002	0.128800005	0.118199997	0.114500001	0.084399998	1.086699963	1.090899944	1.09679997	0.785300016	0.787199974	0.77640003	0.149200007	0.180800006	0.185699999	0.114299998	1.074399948	1.24849999	1.226799965	1.233299971	0.836000025	1.064299941	0.9551	3.692899942	OVER	OVER	0.2412	1.094300032	OVER	2.631700039	2.294500113	3.625099897	3.845000029	3.47149992	0.129099995	0.124600001	0.123899996	0.238700002	1.094900012
425	0.1175	0.119900003	0.114	0.113300003	0.082599998	1.048699975	1.053500056	1.05400002	0.743600011	0.753600001	0.737600029	0.129600003	0.128800005	0.118299998	0.114600003	0.0845	1.090499997	1.094599962	1.100399971	0.800700009	0.807200015	0.792500019	0.148599997	0.180600002	0.185499996	0.114299998	1.077900052	1.254999995	1.232200027	1.238800049	0.853100002	1.077900052	0.970899999	3.699800014	3.9381001	OVER	0.242699996	1.096699953	OVER	2.681999922	2.28309989	3.565799952	3.835099936	3.48300004	0.129199997	0.124700002	0.123999998	0.2403	1.099400043
430	0.117600001	0.120099999	0.114100002	0.113200001	0.082599998	1.052000046	1.057000041	1.057100058	0.761799991	0.770600021	0.752799988	0.129500002	0.128800005	0.1184	0.114699997	0.0845	1.095299959	1.098799944	1.104200006	0.818599999	0.817200005	0.806299984	0.147300005	0.180399999	0.185399994	0.114399999	1.080199957	1.25999999	1.237499952	1.244199991	0.870199978	1.093600035	0.986000001	3.810300112	3.87409997	OVER	0.2421	1.100499988	OVER	2.681299925	2.324199915	3.651299953	OVER	3.473999977	0.129199997	0.124700002	0.123999998	0.241500005	1.102399945
435	0.117299996	0.119999997	0.113899998	0.112999998	0.082500003	1.053500056	1.059499979	1.059399962	0.77700001	0.786499977	0.76910001	0.129299998	0.128700003	0.117799997	0.114500001	0.084299996	1.099499941	1.103000045	1.107499957	0.833999991	0.828199983	0.82130003	0.145999998	0.180199996	0.185100004	0.114299998	1.082499981	1.264500022	1.243700027	1.248200059	0.88440001	1.105499983	0.997500002	3.979599953	OVER	OVER	0.243000001	1.103000045	OVER	2.681200027	2.348099947	3.845999956	3.896899939	3.53309989	0.128900006	0.124600001	0.123800002	0.242599994	1.103600025
440	0.117700003	0.120099999	0.114	0.112999998	0.082699999	1.055099964	1.061100006	1.061699986	0.792599976	0.802200019	0.784500003	0.129500002	0.128700003	0.118199997	0.114600003	0.084399998	1.102699995	1.105999947	1.110800028	0.844299972	0.839999974	0.835799992	0.144899994	0.180199996	0.185000002	0.114299998	1.084200025	1.26699996	1.244699955	1.251299977	0.899699986	1.118100047	1.009899974	3.795099974	OVER	OVER	0.244599998	1.105200052	OVER	2.677099943	2.334199905	3.77850008	3.745199919	3.518899918	0.129199997	0.124799997	0.123899996	0.244599998	1.10800004
445	0.117799997	0.120200001	0.114100002	0.1131	0.082599998	1.056399941	1.062999964	1.062899947	0.808700025	0.817799985	0.799300015	0.129500002	0.128800005	0.118100002	0.114600003	0.0845	1.104099989	1.108899951	1.113600016	0.856599987	0.850199997	0.849699974	0.143800005	0.180000007	0.184699997	0.114299998	1.086500049	1.271299958	1.248100042	1.255399942	0.913399994	1.131000042	1.021700025	3.807699919	OVER	OVER	0.241400003	1.108100057	3.842499971	2.648299932	2.310499907	3.633100033	OVER	3.448899984	0.129099995	0.124700002	0.123999998	0.245900005	1.110999942
450	0.117299996	0.120200001	0.114	0.113200001	0.082500003	1.058500051	1.064599991	1.064100027	0.824500024	0.832300007	0.814100027	0.129299998	0.128600001	0.117799997	0.114500001	0.084399998	1.10800004	1.111899972	1.11500001	0.870299995	0.864000022	0.861899972	0.144099995	0.179800004	0.184599996	0.114299998	1.088999987	1.273499966	1.249899983	1.256899953	0.92839998	1.144000053	1.033300042	3.544100046	3.97939992	3.692899942	0.241799995	1.110000014	3.723500013	2.717200041	2.341599941	3.505800009	3.74090004	3.391200066	0.128900006	0.124600001	0.123800002	0.245000005	1.112900019
455	0.117600001	0.119800001	0.113899998	0.1131	0.082599998	1.059800029	1.067600012	1.067800045	0.840699971	0.845799983	0.827700019	0.129199997	0.128700003	0.117799997	0.114600003	0.084399998	1.112100005	1.115800023	1.120000005	0.881099999	0.876299977	0.875999987	0.142499998	0.179700002	0.184499994	0.114299998	1.091799974	1.27820003	1.255800009	1.260900021	0.943799973	1.157400012	1.046700001	OVER	3.908600092	OVER	0.2421	1.112800002	OVER	2.743700027	2.33920002	3.70510006	3.74819994	3.57069993	0.128999993	0.124700002	0.123899996	0.245000005	1.11500001
460	0.117299996	0.120499998	0.114	0.112800002	0.082599998	1.06219995	1.069000006	1.069499969	0.853999972	0.859200001	0.842199981	0.129299998	0.128600001	0.118100002	0.114600003	0.084399998	1.112900019	1.117900014	1.122499943	0.892199993	0.889400005	0.891300023	0.143000007	0.179499999	0.184100002	0.114299998	1.091899991	1.279800057	1.255900025	1.262799978	0.95660001	1.169499993	1.058300018	3.776200056	3.989900112	OVER	0.242699996	1.115300059	OVER	2.846199989	2.370300055	3.804500103	3.823999882	3.412199974	0.128999993	0.124600001	0.123800002	0.246099994	1.118700027
465	0.117700003	0.1206	0.114100002	0.1131	0.082699999	1.063199997	1.070299983	1.071099997	0.864300013	0.872600019	0.858299971	0.129099995	0.128700003	0.118000001	0.114600003	0.084399998	1.118199944	1.122599959	1.126399994	0.912	0.901499987	0.899600029	0.142299995	0.179199994	0.184100002	0.114399999	1.095399976	1.281599998	1.25849998	1.264899969	0.971099973	1.180500031	1.069499969	OVER	3.925499916	OVER	0.245199993	1.118600011	OVER	2.939500093	2.444499969	3.711199999	OVER	3.592400074	0.128999993	0.124700002	0.123899996	0.247400001	1.121000051
470	0.117399998	0.119999997	0.114	0.1131	0.082699999	1.063899994	1.071400046	1.072299957	0.875100017	0.882399976	0.87440002	0.129099995	0.128600001	0.117600001	0.114600003	0.084399998	1.120300055	1.123999953	1.128600001	0.914600015	0.914399981	0.911199987	0.142199993	0.178900003	0.183899999	0.114299998	1.096899986	1.283400059	1.25880003	1.265599966	0.986199975	1.193099976	1.07889998	3.753599882	3.980499983	OVER	0.245399997	1.119699955	3.740400076	2.99119997	2.444900036	3.616499901	3.571500063	3.459199905	0.128999993	0.124600001	0.123800002	0.248799995	1.123200059
475	0.117299996	0.120099999	0.113899998	0.112800002	0.082599998	1.065500021	1.073300004	1.073400021	0.882799983	0.891600013	0.887499988	0.129099995	0.128600001	0.117700003	0.114600003	0.0845	1.123200059	1.126700044	1.132300019	0.925000012	0.929899991	0.916800022	0.142499998	0.178599998	0.183799997	0.114299998	1.099400043	1.284999967	1.259600043	1.265900016	0.996599972	1.205000043	1.084699988	3.78489995	OVER	OVER	0.246099994	1.122200012	OVER	3.131200075	2.500699997	3.668200016	3.861299992	3.423599958	0.128999993	0.124700002	0.123899996	0.249899998	1.125800014
480	0.1175	0.120200001	0.114	0.1131	0.082599998	1.065700054	1.075099945	1.073899984	0.881299973	0.893700004	0.89230001	0.128999993	0.128600001	0.117899999	0.114699997	0.0845	1.12530005	1.128399968	1.133399963	0.927200019	0.934099972	0.931900024	0.142100006	0.178599998	0.183599994	0.114299998	1.10010004	1.285699964	1.26030004	1.265300035	1.008000016	1.217200041	1.0977	3.708800077	3.84920001	3.939500093	0.246800005	1.124600053	3.974600077	3.155800104	2.520800114	3.606400013	3.82159996	3.444400072	0.128999993	0.124700002	0.123800002	0.249200001	1.128999949
485	0.117700003	0.119999997	0.114	0.113200001	0.082699999	1.065600038	1.076300025	1.075500011	0.88410002	0.896099985	0.901899993	0.128999993	0.1285	0.117700003	0.114699997	0.084600002	1.129199982	1.131800056	1.136100054	0.92839998	0.943499982	0.94749999	0.140900001	0.178399995	0.183500007	0.114299998	1.102499962	1.285099983	1.259899974	1.263900042	1.017699957	1.227399945	1.108100057	OVER	3.98239994	OVER	0.248400003	1.126199961	3.985399961	3.367599964	2.594799995	3.734400034	3.747100115	3.557300091	0.128999993	0.124600001	0.123999998	0.249599993	1.131299973
490	0.117399998	0.120300002	0.114	0.112899996	0.082699999	1.066200018	1.076599956	1.077399969	0.886300027	0.90079999	0.9005	0.128900006	0.1285	0.117600001	0.114600003	0.0845	1.130800009	1.134199977	1.138299942	0.931900024	0.945200026	0.957300007	0.140300006	0.178100005	0.183300003	0.114299998	1.103700042	1.283800006	1.257400036	1.261600018	1.026800036	1.237599969	1.115700006	3.926000118	3.895400047	3.831700087	0.249300003	1.128600001	3.807199955	3.338999987	2.622800112	3.610500097	3.768699884	3.536900043	0.128999993	0.124700002	0.123899996	0.2509	1.133599997
495	0.117299996	0.120099999	0.114	0.112999998	0.082599998	1.067000031	1.076300025	1.077600002	0.890500009	0.904100001	0.903500021	0.128800005	0.1285	0.117799997	0.114699997	0.0845	1.1329	1.136399984	1.141700029	0.933300018	0.947000027	0.957400024	0.140900001	0.178000003	0.1831	0.114399999	1.105900049	1.283699989	1.256500006	1.259600043	1.035099983	1.244199991	1.123800039	3.739300013	3.797100067	3.890100002	0.2509	1.131199956	3.988800049	3.376899958	2.67750001	3.761399984	3.793499947	3.55250001	0.129099995	0.124700002	0.123899996	0.252000004	1.136600018
500	0.117299996	0.120399997	0.114	0.112999998	0.082599998	1.067399979	1.078199983	1.077800035	0.898999989	0.910000026	0.903500021	0.128900006	0.1285	0.1175	0.114600003	0.084399998	1.138700008	1.138900042	1.144299984	0.939199984	0.950900018	0.964999974	0.140900001	0.178000003	0.182999998	0.114399999	1.107499957	1.282099962	1.254799962	1.257699966	1.043499947	1.249300003	1.132300019	OVER	OVER	OVER	0.253100008	1.133200049	OVER	3.539499998	2.745399952	3.639800072	3.753200054	3.512700081	0.128999993	0.124799997	0.123999998	0.252900004	1.138499975
505	0.117600001	0.120800003	0.114	0.112800002	0.082599998	1.067700028	1.078500032	1.078400016	0.904200017	0.916299999	0.908900023	0.128900006	0.128299996	0.1175	0.114600003	0.084399998	1.140300035	1.140599966	1.146399975	0.949199975	0.952799976	0.964600027	0.140499994	0.177900001	0.182799995	0.114299998	1.108800054	1.280799985	1.25150001	1.252400041	1.048599958	1.253900051	1.148699999	3.901299953	OVER	OVER	0.247099996	1.135100007	3.91170001	3.506400108	2.792900085	3.484299898	3.796799898	3.459100008	0.129099995	0.124600001	0.123899996	0.254099995	1.141600013
510	0.117299996	0.120200001	0.114	0.112899996	0.082599998	1.067499995	1.07889998	1.080000043	0.91079998	0.924600005	0.91869998	0.128999993	0.128399998	0.117600001	0.114699997	0.0845	1.140499949	1.142799973	1.146900058	0.956200004	0.956499994	0.973800004	0.139899999	0.177900001	0.182600006	0.114299998	1.109400034	1.277699947	1.248700023	1.24940002	1.052899957	1.258599997	1.156800032	OVER	3.970499992	OVER	0.246199995	1.136299968	3.893699884	3.445899963	2.799700022	3.71329999	3.926800013	3.555900097	0.129099995	0.124700002	0.123800002	0.255400002	1.143000007
515	0.117299996	0.120499998	0.114	0.112899996	0.082599998	1.067000031	1.079200029	1.08099997	0.917500019	0.930800021	0.924300015	0.128800005	0.128399998	0.117299996	0.114699997	0.084399998	1.143100023	1.145300031	1.150200009	0.964399993	0.959999979	0.978500009	0.140100002	0.177599996	0.182500005	0.114399999	1.111999989	1.275099993	1.245800018	1.245000005	1.057999969	1.264400005	1.164499998	3.951800108	3.700099945	3.800499916	0.246999994	1.139000058	3.861599922	3.468100071	2.841599941	3.735500097	OVER	3.414700031	0.129099995	0.124600001	0.123800002	0.255199999	1.146700025
520	0.117399998	0.120200001	0.114	0.112899996	0.082599998	1.067499995	1.080800056	1.081699967	0.92809999	0.938300014	0.932299972	0.128800005	0.128399998	0.117399998	0.114699997	0.0845	1.144600034	1.146800041	1.152500033	0.973500013	0.967299998	0.985700011	0.140000001	0.177200004	0.182400003	0.114500001	1.112599969	1.272099972	1.243199944	1.240399957	1.065099955	1.263900042	1.17019999	3.868599892	3.884299994	3.994899988	0.250099987	1.140400052	OVER	3.600300074	2.853699923	3.810100079	3.960500002	3.46449995	0.129099995	0.124700002	0.123899996	0.256399989	1.148399949
525	0.117799997	0.120300002	0.114	0.1131	0.082699999	1.068199992	1.08070004	1.083099961	0.934599996	0.945900023	0.93870002	0.128700003	0.128299996	0.117399998	0.114699997	0.084399998	1.147199988	1.147799969	1.153800011	0.982500017	0.97240001	0.98299998	0.1391	0.177100003	0.1822	0.114399999	1.114300013	1.268599987	1.238600016	1.234799981	1.072000027	1.274799943	1.16960001	3.914999962	3.995899916	OVER	0.250999987	1.141499996	OVER	3.671999931	2.873500109	3.726999998	3.868700027	3.646800041	0.128999993	0.124700002	0.123899996	0.255899996	1.149999976
530	0.117200002	0.119900003	0.114	0.112800002	0.082599998	1.067000031	1.07980001	1.081900001	0.942399979	0.951399982	0.940199971	0.128700003	0.128199995	0.117200002	0.114699997	0.084399998	1.150099993	1.149600029	1.154899955	0.988300025	0.977199972	0.991900027	0.140599996	0.176899999	0.181999996	0.114299998	1.115300059	1.261999965	1.23179996	1.226099968	1.07889998	1.278499961	1.177299976	3.842000008	OVER	3.735399961	0.25060001	1.14289999	3.845099926	3.51609993	2.845000029	3.549799919	3.754100084	3.483299971	0.128999993	0.124600001	0.123899996	0.257099986	1.151100039
535	0.117200002	0.120300002	0.114	0.1131	0.082699999	1.066200018	1.07980001	1.081699967	0.949400008	0.962100029	0.948400021	0.128600001	0.128399998	0.117399998	0.114699997	0.084399998	1.15199995	1.152099967	1.157699943	0.997399986	0.98269999	0.999899983	0.139799997	0.176699996	0.181899995	0.114399999	1.116600037	1.257099986	1.227300048	1.220499992	1.091300011	1.291800022	1.184800029	OVER	OVER	OVER	0.253800005	1.145200014	OVER	3.592299938	2.870300055	3.885200024	3.952800035	3.645800114	0.128999993	0.124499999	0.123899996	0.25819999	1.154099941
540	0.117299996	0.119999997	0.113899998	0.112999998	0.082599998	1.065400004	1.07889998	1.081500053	0.957499981	0.969399989	0.957899988	0.128600001	0.128299996	0.117399998	0.114699997	0.0845	1.152999997	1.152199984	1.158699989	1.005900025	0.987800002	1.013700008	0.140300006	0.176599994	0.181700006	0.114399999	1.116999984	1.252799988	1.223199964	1.214100003	1.099099994	1.299999952	1.18719995	3.908900023	3.999300003	OVER	0.250800014	1.147300005	OVER	3.557199955	2.862400055	3.726700068	3.878499985	3.533400059	0.128900006	0.124700002	0.123899996	0.259200007	1.155699968
545	0.1175	0.120099999	0.113899998	0.112899996	0.082599998	1.065099955	1.078500032	1.081400037	0.960900009	0.97420001	0.964299977	0.1285	0.128099993	0.1171	0.114699997	0.084399998	1.154600024	1.154000044	1.161999941	1.016100049	0.994899988	1.014400005	0.139699996	0.176499993	0.181500003	0.114399999	1.118499994	1.246299982	1.21570003	1.207000017	1.10769999	1.307999969	1.190999985	3.617599964	OVER	3.987999916	0.251599997	1.147899985	3.95449996	3.524199963	2.906100035	3.796299934	3.740099907	3.472800016	0.128999993	0.124600001	0.123899996	0.259299994	1.156299949
550	0.1175	0.120099999	0.114	0.112999998	0.082800001	1.064800024	1.077800035	1.082299948	0.968299985	0.986599982	0.97420001	0.1285	0.128199995	0.117299996	0.114699997	0.084600002	1.156100035	1.154899955	1.162500024	1.020200014	1.000800014	1.019999981	0.138899997	0.176300004	0.181500003	0.114399999	1.119199991	1.240300059	1.209300041	1.198500037	1.117200017	1.312399983	1.208299994	3.924499989	OVER	OVER	0.255600005	1.149099946	OVER	3.590399981	2.897500038	3.737299919	3.824300051	3.678100109	0.129099995	0.124600001	0.123899996	0.260399997	1.158300042
555	0.117200002	0.120200001	0.113899998	0.112999998	0.082599998	1.06340003	1.076400042	1.081099987	0.975499988	0.988399982	0.977900028	0.1285	0.128199995	0.1171	0.114699997	0.084399998	1.156999946	1.156100035	1.162899971	1.026100039	1.00849998	1.032799959	0.139699996	0.176300004	0.181199998	0.114399999	1.119899988	1.233700037	1.204200029	1.191200018	1.120300055	1.319800019	1.21420002	3.681900024	OVER	OVER	0.250999987	1.149700046	OVER	3.596999884	2.870800018	3.804699898	3.743400097	3.448299885	0.128999993	0.124600001	0.123899996	0.261200011	1.159100056
560	0.117200002	0.119999997	0.113899998	0.113200001	0.082599998	1.064700007	1.076300025	1.07980001	0.98089999	0.994599998	0.992900014	0.1285	0.128199995	0.116999999	0.114699997	0.0845	1.157699943	1.156700015	1.163699985	1.034199953	1.015200019	1.033499956	0.138400003	0.175999999	0.181199998	0.114299998	1.120900035	1.229099989	1.198899984	1.184700012	1.128800035	1.327100039	1.218299985	3.937900066	OVER	OVER	0.251899987	1.151299953	OVER	3.489500046	2.907799959	3.851000071	3.720400095	3.626600027	0.128999993	0.124600001	0.123899996	0.262400001	1.160899997
565	0.117899999	0.120200001	0.114	0.112899996	0.082699999	1.065600038	1.074599981	1.080199957	0.987399995	1.001099944	0.992999971	0.128399998	0.128099993	0.117200002	0.114699997	0.084399998	1.157299995	1.157400012	1.164499998	1.038900018	1.020300031	1.039199948	0.138500005	0.175999999	0.180999994	0.114399999	1.120200038	1.222200036	1.192199945	1.177399993	1.13409996	1.328400016	1.230100036	3.975199938	OVER	3.911900043	0.253100008	1.152099967	OVER	3.4848001	2.893899918	3.783299923	3.712899923	3.538100004	0.128800005	0.124700002	0.123800002	0.263999999	1.161399961
570	0.117200002	0.119800001	0.113899998	0.112800002	0.082599998	1.065500021	1.073300004	1.081200004	0.997200012	1.004500031	1.001199961	0.128399998	0.128199995	0.117200002	0.114699997	0.084399998	1.158400059	1.157500029	1.166000009	1.041300058	1.02579999	1.044499993	0.139899999	0.175799996	0.180899993	0.114399999	1.120700002	1.215800047	1.186100006	1.169100046	1.142199993	1.334900022	1.234699965	OVER	OVER	OVER	0.251100004	1.151900053	3.960000038	3.533499956	2.872999907	3.698800087	3.730400085	3.525599957	0.128900006	0.124600001	0.123899996	0.264299989	1.162099957
575	0.117700003	0.120399997	0.113899998	0.113300003	0.082599998	1.066100001	1.072299957	1.080000043	0.999899983	1.009600043	1.004699945	0.128199995	0.128099993	0.116999999	0.114699997	0.084399998	1.160300016	1.159199953	1.166499972	1.047199965	1.032600045	1.052800059	0.138600007	0.175699994	0.180700004	0.114299998	1.121199965	1.210299969	1.181200027	1.162099957	1.14989996	1.341099977	1.240499973	3.803100109	OVER	3.999000072	0.252299994	1.1523	OVER	3.555099964	2.872100115	3.582099915	3.720900059	3.486599922	0.128999993	0.124600001	0.123899996	0.265300006	1.163200021
580	0.117200002	0.120800003	0.113899998	0.1131	0.082699999	1.065199971	1.071699977	1.08010006	1.010100007	1.015900016	1.011600018	0.128299996	0.128199995	0.116899997	0.114699997	0.0845	1.160599947	1.159399986	1.166900039	1.052899957	1.038400054	1.057299972	0.137999997	0.175600007	0.180700004	0.114500001	1.122900009	1.204100013	1.174499989	1.155699968	1.15260005	1.344499946	1.245700002	OVER	3.84980011	OVER	0.253300011	1.153100014	3.882499933	3.392100096	2.860300064	3.711499929	3.809600115	3.570800066	0.128999993	0.124600001	0.123999998	0.266000003	1.164199948
585	0.117200002	0.120200001	0.113899998	0.112800002	0.082599998	1.063699961	1.071699977	1.07980001	1.010200024	1.024399996	1.01639998	0.128299996	0.128000006	0.1171	0.114699997	0.084600002	1.161299944	1.159700036	1.168200016	1.059800029	1.043200016	1.063799977	0.138699993	0.175600007	0.180600002	0.114500001	1.122900009	1.197199941	1.167600036	1.147600055	1.15929997	1.351199985	1.251999974	3.951200008	3.919199944	3.819200039	0.253699988	1.155500054	OVER	3.556400061	2.834100008	3.666500092	3.825599909	3.662800074	0.128800005	0.124499999	0.123800002	0.267199993	1.164100051
590	0.117299996	0.120200001	0.113899998	0.1131	0.082699999	1.06190002	1.070799947	1.07949996	1.012199998	1.027099967	1.017500043	0.128299996	0.128000006	0.116999999	0.114699997	0.0845	1.161399961	1.160599947	1.169700027	1.067800045	1.049700022	1.063300014	0.1391	0.175300002	0.180399999	0.114500001	1.122699976	1.191699982	1.161900043	1.14139998	1.164499998	1.353000045	1.256600022	3.944099903	3.838200092	OVER	0.255699992	1.157799959	OVER	3.695100069	2.881799936	3.703500032	3.887200117	3.566499949	0.128999993	0.124600001	0.123899996	0.266600013	1.165199995
595	0.117299996	0.120200001	0.113899998	0.112999998	0.082599998	1.062999964	1.069000006	1.079599977	1.020699978	1.034700036	1.024500012	0.128099993	0.127900004	0.116700001	0.114699997	0.0845	1.161499977	1.160599947	1.169999957	1.068400025	1.054399967	1.073300004	0.138600007	0.1752	0.180500001	0.114399999	1.122799993	1.186100006	1.155900002	1.134699941	1.172299981	1.354799986	1.259799957	3.992300034	OVER	OVER	0.256999999	1.158100009	3.862999916	3.546200037	2.828200102	3.666300058	3.695600033	3.507800102	0.128900006	0.124600001	0.123899996	0.268099993	1.166800022
600	0.117200002	0.119999997	0.113899998	0.1131	0.082599998	1.061800003	1.070600033	1.078099966	1.029299974	1.038200021	1.030300021	0.128199995	0.128000006	0.116899997	0.114699997	0.0845	1.160699964	1.16170001	1.171200037	1.073099971	1.062600017	1.081400037	0.137600005	0.175099999	0.180199996	0.114500001	1.122099996	1.179800034	1.14989996	1.127599955	1.177600026	1.356699944	1.266199946	3.829099894	3.933500051	3.8677001	0.257999986	1.156900048	3.76609993	3.432199955	2.813800097	3.649600029	3.719899893	3.41689992	0.128800005	0.124600001	0.123899996	0.266499996	1.165699959
605	0.1175	0.120300002	0.113899998	0.112800002	0.082599998	1.060400009	1.067999959	1.077000022	1.033800006	1.042099953	1.039899945	0.128199995	0.128000006	0.116899997	0.114799999	0.0845	1.16110003	1.16050005	1.170400023	1.081099987	1.067999959	1.082000017	0.1382	0.174899995	0.179900005	0.114399999	1.121399999	1.174999952	1.145799994	1.121899962	1.182899952	1.370399952	1.270499945	3.993799925	3.746400118	3.795900106	0.258700013	1.156999946	3.945300102	3.481600046	2.816900015	3.61680007	3.657000065	3.438999891	0.128999993	0.124600001	0.123899996	0.26699999	1.166399956
610	0.117200002	0.120399997	0.113899998	0.113200001	0.082699999	1.059200048	1.067299962	1.079300046	1.03550005	1.047299981	1.049999952	0.128000006	0.127900004	0.116700001	0.114699997	0.084399998	1.160899997	1.16170001	1.171700001	1.092200041	1.07130003	1.087700009	0.137400001	0.174799994	0.180000007	0.114500001	1.121600032	1.170400023	1.141899943	1.116600037	1.186100006	1.37530005	1.278900027	3.771300077	3.997200012	3.978800058	0.258700013	1.156399965	3.961299896	3.453200102	2.833800077	3.5552001	3.65899992	3.441699982	0.128999993	0.124700002	0.123999998	0.268299997	1.167400002
615	0.117200002	0.120099999	0.113899998	0.1131	0.082699999	1.057100058	1.065600038	1.076500058	1.043099999	1.049600005	1.048200011	0.128099993	0.127800003	0.116800003	0.114699997	0.084399998	1.157999992	1.16110003	1.172000051	1.092399955	1.079599977	1.095100045	0.137199998	0.174600005	0.179800004	0.114500001	1.121299982	1.164999962	1.135900021	1.110499978	1.193099976	1.384500027	1.280300021	3.916199923	3.820800066	3.903100014	0.25940001	1.156900048	3.749599934	3.479199886	2.816900015	3.665699959	3.968800068	3.486200094	0.128999993	0.124499999	0.123800002	0.268400013	1.167999983
620	0.1171	0.119999997	0.113899998	0.113200001	0.082699999	1.058099985	1.06340003	1.075399995	1.043799996	1.061800003	1.061200023	0.127900004	0.127800003	0.116800003	0.114699997	0.084399998	1.162400007	1.162199974	1.172700047	1.093199968	1.082700014	1.10010004	0.138600007	0.174600005	0.179499999	0.114500001	1.121600032	1.161200047	1.131700039	1.105700016	1.201200008	1.38409996	1.285699964	3.700999975	3.864099979	3.878200054	0.258700013	1.156200051	3.857899904	3.504300117	2.831700087	3.641200066	3.776599884	3.429100037	0.128900006	0.124499999	0.123899996	0.270500004	1.167700052
625	0.1171	0.120499998	0.113799997	0.112800002	0.082599998	1.055999994	1.06309998	1.073400021	1.048400044	1.068400025	1.063899994	0.127900004	0.127800003	0.116499998	0.114600003	0.084299996	1.16260004	1.161900043	1.173499942	1.099799991	1.091899991	1.104799986	0.137799993	0.174500003	0.179499999	0.114500001	1.119799972	1.156800032	1.127500057	1.100600004	1.206699967	1.391499996	1.287799954	3.98239994	OVER	OVER	0.25940001	1.154500008	3.98390007	3.462300062	2.829299927	3.779799938	3.935199976	3.550600052	0.128999993	0.124700002	0.123999998	0.270200014	1.168499947
630	0.117200002	0.120399997	0.113899998	0.1131	0.082599998	1.056499958	1.06219995	1.072399974	1.050400019	1.067700028	1.069000006	0.127800003	0.127800003	0.116700001	0.114699997	0.084399998	1.162700057	1.16170001	1.172999978	1.104900002	1.091899991	1.111600041	0.138099998	0.174400002	0.179399997	0.114500001	1.118999958	1.15079999	1.122699976	1.095999956	1.210199952	1.394999981	1.291200042	3.834000111	3.690799952	3.906899929	0.260100007	1.155099988	3.860699892	3.48390007	2.83130002	3.795799971	3.745199919	3.481699944	0.128999993	0.124600001	0.123899996	0.269199997	1.168799996
635	0.1171	0.120099999	0.113799997	0.112899996	0.082599998	1.054700017	1.059299946	1.070600033	1.052399993	1.078099966	1.068199992	0.127800003	0.127800003	0.116599999	0.114799999	0.084600002	1.161800027	1.161399961	1.174600005	1.110399961	1.098199964	1.111999989	0.136999995	0.1743	0.179299995	0.114399999	1.116999984	1.146499991	1.118499994	1.091099977	1.212599993	1.400300026	1.297899961	3.986599922	3.771199942	OVER	0.260699987	1.154000044	3.862200022	3.482599974	2.833800077	3.70449996	3.665299892	3.513499975	0.128999993	0.124600001	0.123800002	0.26910001	1.167199969
640	0.116999999	0.120300002	0.113799997	0.113300003	0.082599998	1.053900003	1.058899999	1.070299983	1.058500051	1.075099945	1.074900031	0.127700001	0.127800003	0.116300002	0.114699997	0.0845	1.163100004	1.16170001	1.173699975	1.111500025	1.102499962	1.11500001	0.137600005	0.174099997	0.179100007	0.114500001	1.114799976	1.143700004	1.11559999	1.086699963	1.217900038	1.403399944	1.301900029	3.817600012	3.872600079	3.956099987	0.261999995	1.153399944	3.923500061	3.460700035	2.815000057	3.628700018	3.6954	3.469899893	0.128800005	0.124600001	0.123800002	0.272000015	1.167500019
645	0.1171	0.120099999	0.113799997	0.112999998	0.082699999	1.054800034	1.060400009	1.070000052	1.065799952	1.075500011	1.071499944	0.127700001	0.127800003	0.116499998	0.114799999	0.084600002	1.162899971	1.161399961	1.175099969	1.119899988	1.107800007	1.122300029	0.137199998	0.173999995	0.179000005	0.114500001	1.113999963	1.139600039	1.111199975	1.082399964	1.222499967	1.409199953	1.306599975	3.710400105	3.801100016	OVER	0.263300002	1.154500008	3.748500109	3.526599884	2.805799961	3.74819994	3.829400063	3.513600111	0.128900006	0.124600001	0.123999998	0.272500008	1.167500019
650	0.117399998	0.120200001	0.113899998	0.112800002	0.082599998	1.053599954	1.059499979	1.069900036	1.06280005	1.079100013	1.078199983	0.127599999	0.127800003	0.116499998	0.114799999	0.084600002	1.162099957	1.162500024	1.176699996	1.119600058	1.113700032	1.128299952	0.136800006	0.173899993	0.179000005	0.114500001	1.113800049	1.136800051	1.108899951	1.07980001	1.229400039	1.413599968	1.31309998	3.977299929	OVER	OVER	0.264099985	1.153499961	3.958499908	3.478199959	2.835999966	3.592499971	3.802999973	3.443300009	0.128900006	0.124600001	0.123899996	0.273799986	1.167600036
655	0.116999999	0.120300002	0.113899998	0.1131	0.082599998	1.051699996	1.058099985	1.071200013	1.068099976	1.081900001	1.082100034	0.127499998	0.127700001	0.116300002	0.114799999	0.084700003	1.161399961	1.161000013	1.176900029	1.122699976	1.118499994	1.13380003	0.136700004	0.173800007	0.178800002	0.114500001	1.112699986	1.132400036	1.105100036	1.075399995	1.233500004	1.417199969	1.315600038	3.875699997	3.815700054	OVER	0.265199989	1.15260005	OVER	3.575799942	2.816800117	3.72480011	3.842499971	3.60619998	0.128800005	0.124600001	0.123899996	0.271100014	1.167299986
660	0.1171	0.120300002	0.113799997	0.112999998	0.082599998	1.052700043	1.057600021	1.073699951	1.07009995	1.086599946	1.080600023	0.127599999	0.127700001	0.116400003	0.114699997	0.084399998	1.161399961	1.160899997	1.176100016	1.126899958	1.121999979	1.140200019	0.137199998	0.173700005	0.1787	0.114500001	1.110700011	1.129299998	1.101799965	1.072600007	1.240499973	1.419700027	1.319100022	3.694299936	OVER	3.830800056	0.265599996	1.151600003	3.808700085	3.450099945	2.826999903	3.564199924	3.659800053	3.450599909	0.128800005	0.124600001	0.123899996	0.273000002	1.167500019
665	0.116999999	0.120399997	0.113799997	0.1131	0.082599998	1.050999999	1.059700012	1.07159996	1.077100039	1.089599967	1.090800047	0.127499998	0.127700001	0.116300002	0.114699997	0.0845	1.157999992	1.161000013	1.177600026	1.129799962	1.126299977	1.143000007	0.137700006	0.173700005	0.178599998	0.114500001	1.109500051	1.125499964	1.098199964	1.069100022	1.243700027	1.425999999	1.323400021	3.702100039	3.861099958	3.782900095	0.266299993	1.149600029	3.796099901	3.438699961	2.795799971	3.689899921	3.70359993	3.468100071	0.128900006	0.124600001	0.123899996	0.272100002	1.166300058
670	0.117700003	0.120300002	0.113899998	0.112899996	0.082599998	1.052000046	1.059100032	1.07159996	1.080800056	1.093500018	1.091199994	0.127299994	0.127599999	0.116099998	0.114799999	0.0845	1.160400033	1.160699964	1.17719996	1.136700034	1.131999969	1.142400026	0.137400001	0.173700005	0.178599998	0.114500001	1.108100057	1.122900009	1.095900059	1.066300035	1.246099949	1.430600047	1.33220005	3.790800095	OVER	OVER	0.267800003	1.149199963	OVER	3.610500097	2.847800016	3.635099888	OVER	3.61619997	0.128999993	0.124600001	0.123899996	0.273400009	1.166100025
675	0.117700003	0.120200001	0.113700002	0.1131	0.082599998	1.05340004	1.059000015	1.068699956	1.084800005	1.095199943	1.093799949	0.127399996	0.127599999	0.1162	0.114799999	0.0845	1.16050005	1.160599947	1.176900029	1.142400026	1.135200024	1.148100019	0.136299998	0.173600003	0.178399995	0.114500001	1.10679996	1.120100021	1.093299985	1.064200044	1.250699997	1.434599996	1.335700035	3.840699911	3.924900055	OVER	0.2685	1.148200035	3.895900011	3.522599936	2.828500032	3.676599979	3.761600018	3.550199986	0.128999993	0.124600001	0.123800002	0.273099989	1.165099978
680	0.116999999	0.119999997	0.113799997	0.1131	0.082599998	1.052299976	1.059499979	1.068699956	1.088199973	1.102800012	1.094799995	0.127299994	0.127599999	0.1162	0.114799999	0.0845	1.159399986	1.159800053	1.17809999	1.14289999	1.139199972	1.1523	0.136299998	0.1734	0.178299993	0.114600003	1.103800058	1.116099954	1.089599967	1.060299993	1.252599955	1.439200044	1.339400053	3.763900042	OVER	3.865200043	0.269300014	1.146199942	3.802999973	3.436700106	2.818799973	3.864900112	3.977699995	3.597199917	0.128800005	0.124700002	0.123800002	0.273999989	1.164100051
685	0.117600001	0.120200001	0.113799997	0.113300003	0.082699999	1.052299976	1.059800029	1.067000031	1.091099977	1.100600004	1.09860003	0.127399996	0.127599999	0.116099998	0.114799999	0.084600002	1.158699989	1.160699964	1.178799987	1.148900032	1.145900011	1.153499961	0.136999995	0.1734	0.178200006	0.114500001	1.102399945	1.114899993	1.08889997	1.058799982	1.257099986	1.444700003	1.345000029	3.600300074	3.850600004	3.729500055	0.269400001	1.145499945	3.756999969	3.507699966	2.81159997	3.760299921	3.738600016	3.542700052	0.128800005	0.124600001	0.123899996	0.276600003	1.163400054
690	0.116999999	0.120300002	0.113799997	0.112800002	0.082699999	1.050799966	1.059399962	1.066200018	1.097000003	1.105000019	1.106400013	0.127399996	0.127700001	0.116300002	0.114799999	0.0845	1.15929997	1.159800053	1.179499984	1.154899955	1.148499966	1.158400059	0.136299998	0.173299998	0.178000003	0.114600003	1.101099968	1.113199949	1.086899996	1.057600021	1.261899948	1.44749999	1.350700021	3.900099993	3.95600009	3.990700006	0.269699991	1.146299958	3.986099958	3.503799915	2.784699917	3.546799898	3.720200062	3.558300018	0.128800005	0.124600001	0.123999998	0.277099997	1.163800001
695	0.117600001	0.120300002	0.113700002	0.1131	0.082599998	1.050199986	1.058500051	1.066400051	1.100499988	1.106899977	1.104500055	0.127200007	0.127499998	0.1162	0.114799999	0.0845	1.158400059	1.159399986	1.179700017	1.155599952	1.151900053	1.160599947	0.136000007	0.173199996	0.177900001	0.114500001	1.098799944	1.109899998	1.084400058	1.055299997	1.265799999	1.452399969	1.351999998	3.608799934	3.663199902	3.782500029	0.270300001	1.143900037	3.89560008	3.470200062	2.800400019	3.458800077	3.623600006	3.351200104	0.128800005	0.124499999	0.123800002	0.2764	1.161299944
700	0.116999999	0.120399997	0.113799997	0.112899996	0.082599998	1.049499989	1.056900024	1.065700054	1.099900007	1.110999942	1.110999942	0.127299994	0.127599999	0.1162	0.1149	0.084600002	1.159700036	1.158200026	1.180299997	1.156200051	1.157299995	1.16050005	0.136099994	0.173099995	0.1778	0.114500001	1.097499967	1.107499957	1.082900047	1.053799987	1.267099977	1.455600023	1.355999947	3.829200029	3.851700068	OVER	0.259499997	1.140900016	OVER	3.489300013	2.818300009	3.7427001	3.860300064	3.578999996	0.128800005	0.124600001	0.123899996	0.274100006	1.1602
705	0.116999999	0.120200001	0.113799997	0.1131	0.082599998	1.051300049	1.058200002	1.066599965	1.104799986	1.113399982	1.112599969	0.127200007	0.127499998	0.115800001	0.114699997	0.0845	1.160300016	1.158300042	1.180400014	1.164399981	1.160599947	1.164199948	0.136600003	0.172999993	0.177900001	0.114600003	1.0977	1.106999993	1.081699967	1.051599979	1.269799948	1.457499981	1.360000014	3.790299892	OVER	OVER	0.25909999	1.138499975	OVER	3.639400005	2.849699974	3.873100042	3.842400074	3.654099941	0.128700003	0.124600001	0.123800002	0.274800003	1.159999967
710	0.116999999	0.120200001	0.113799997	0.113200001	0.082599998	1.052099943	1.056800008	1.065400004	1.108800054	1.122099996	1.115200043	0.127100006	0.127499998	0.115900002	0.114799999	0.0845	1.159999967	1.157699943	1.181900024	1.165599942	1.161599994	1.171900034	0.135900006	0.172700003	0.1778	0.114600003	1.095600009	1.104799986	1.08010006	1.050999999	1.273699999	1.459300041	1.361999989	3.883300066	OVER	OVER	0.262100011	1.138000011	OVER	3.592400074	2.819200039	3.681699991	3.797600031	3.4375	0.128700003	0.124600001	0.123800002	0.276800007	1.159600019
715	0.116999999	0.120300002	0.113799997	0.1131	0.082599998	1.052099943	1.056100011	1.066699982	1.108299971	1.123200059	1.115100026	0.127100006	0.127399996	0.116099998	0.114799999	0.0845	1.157199979	1.156000018	1.179999948	1.167600036	1.166200042	1.172299981	0.135700002	0.172700003	0.177599996	0.114600003	1.092599988	1.103500009	1.079200029	1.050199986	1.277799964	1.464400053	1.364500046	3.874900103	3.773999929	OVER	0.262600005	1.135200024	3.915400028	3.422699928	2.825500011	3.674799919	3.966099977	3.612400055	0.128800005	0.124499999	0.123899996	0.277099997	1.16110003
720	0.117200002	0.120099999	0.113799997	0.1131	0.082599998	1.051300049	1.060700059	1.065199971	1.111799955	1.124199986	1.116000056	0.127100006	0.127399996	0.115999997	0.114799999	0.0845	1.158599973	1.158200026	1.182199955	1.170799971	1.16929996	1.17869997	0.135900006	0.172499999	0.177399993	0.114500001	1.091099977	1.101600051	1.077399969	1.048799992	1.281100035	1.466699958	1.368299961	OVER	3.762500048	3.905299902	0.263700008	1.1329	OVER	3.459500074	2.826299906	3.68930006	3.691400051	3.6256001	0.128900006	0.124399997	0.123800002	0.27790001	1.159199953
725	0.116999999	0.119999997	0.113799997	0.112999998	0.082699999	1.051599979	1.062600017	1.064299941	1.116600037	1.127699971	1.123700023	0.127100006	0.127299994	0.115800001	0.114799999	0.0845	1.159800053	1.157799959	1.181399941	1.173799992	1.174600005	1.184499979	0.135700002	0.172299996	0.177300006	0.114600003	1.089599967	1.101199985	1.076099992	1.047299981	1.284800053	1.466400027	1.371500015	3.801700115	OVER	3.957400084	0.259000003	1.132699966	3.951800108	3.463000059	2.821000099	3.577399969	3.871700048	3.544699907	0.128800005	0.124499999	0.123899996	0.279399991	1.157400012
730	0.116899997	0.120099999	0.113700002	0.112899996	0.082500003	1.050799966	1.062000036	1.064200044	1.116799951	1.130100012	1.123600006	0.126900002	0.127399996	0.115999997	0.114799999	0.0845	1.159600019	1.157899976	1.181699991	1.177600026	1.177999973	1.185899973	0.136000007	0.172299996	0.177200004	0.114600003	1.087100029	1.099099994	1.075600028	1.046300054	1.287400007	1.469900012	1.373600006	3.900399923	OVER	OVER	0.259499997	1.131700039	OVER	3.552900076	2.846600056	3.763799906	3.877799988	3.556400061	0.128900006	0.124499999	0.123800002	0.279799998	1.156399965
735	0.1171	0.120300002	0.113799997	0.1131	0.082699999	1.053900003	1.061499953	1.063599944	1.121500015	1.133399963	1.126000047	0.126900002	0.127299994	0.115999997	0.1149	0.0845	1.157699943	1.157899976	1.183699965	1.182299972	1.179299951	1.186100006	0.136299998	0.172600001	0.177300006	0.114500001	1.084400058	1.097300053	1.073500037	1.045600057	1.290300012	1.47360003	1.378200054	OVER	OVER	OVER	0.259900004	1.129699945	OVER	3.587899923	2.843100071	3.69020009	OVER	3.566900015	0.128900006	0.124499999	0.123899996	0.280800015	1.155099988
740	0.116899997	0.1206	0.113799997	0.112800002	0.082599998	1.05369997	1.06159997	1.06400001	1.124199986	1.137899995	1.132699966	0.126800001	0.127399996	0.115699999	0.114699997	0.084399998	1.158900023	1.158599973	1.184000015	1.184999943	1.186300039	1.189800024	0.135800004	0.172399998	0.177100003	0.114500001	1.085100055	1.098500013	1.073899984	1.045899987	1.292400002	1.476699948	1.37409997	3.997999907	3.924700022	3.958199978	0.260800004	1.128600001	OVER	3.831399918	2.839400053	3.794699907	3.855499983	3.491499901	0.128800005	0.124499999	0.123899996	0.281899989	1.153900027
745	0.116999999	0.120700002	0.113700002	0.112999998	0.082500003	1.051800013	1.062399983	1.065899968	1.127799988	1.141199946	1.134199977	0.126699999	0.127299994	0.115800001	0.114699997	0.084399998	1.157799959	1.157799959	1.185500026	1.185400009	1.185500026	1.190099955	0.135800004	0.172199994	0.176899999	0.114600003	1.08099997	1.094900012	1.071499944	1.044199944	1.29369998	1.478500009	1.372200012	3.782200098	3.860100031	OVER	0.261599988	1.12650001	3.674499989	3.464999914	2.830800056	3.618200064	3.824800014	3.458199978	0.128600001	0.124600001	0.123800002	0.283199996	1.152400017
750	0.116899997	0.120200001	0.113700002	0.112999998	0.082599998	1.05400002	1.059599996	1.064499974	1.132699966	1.148900032	1.136800051	0.126800001	0.127299994	0.115900002	0.114799999	0.084600002	1.157699943	1.156599998	1.185899973	1.190799952	1.189399958	1.189900041	0.135499999	0.172000006	0.177000001	0.114600003	1.077700019	1.093400002	1.070600033	1.042700052	1.298099995	1.479300022	1.375200033	3.826100111	3.956899881	OVER	0.261599988	1.124300003	3.768199921	3.471800089	2.823699951	3.605200052	3.881099939	3.479000092	0.128700003	0.124499999	0.123800002	0.283399999	1.150699973
755	0.117200002	0.119999997	0.113700002	0.112999998	0.082699999	1.05309999	1.063300014	1.063899994	1.136700034	1.148499966	1.140799999	0.126699999	0.127299994	0.115500003	0.114699997	0.084600002	1.158100009	1.156299949	1.185600042	1.19630003	1.192100048	1.194499969	0.135900006	0.171900004	0.176799998	0.114600003	1.076900005	1.092900038	1.0704	1.042199969	1.302000046	1.483399987	1.381999969	3.661900043	3.74909997	3.979599953	0.263300002	1.122499943	3.979700089	3.47239995	2.814599991	3.733400106	3.645699978	3.485100031	0.128800005	0.124499999	0.123800002	0.283300012	1.148000002
760	0.116899997	0.119800001	0.113799997	0.112999998	0.082599998	1.054800034	1.060700059	1.064700007	1.136899948	1.146999955	1.14289999	0.126800001	0.127299994	0.115800001	0.1149	0.084600002	1.159600019	1.155300021	1.18659997	1.200999975	1.19749999	1.200600028	0.135700002	0.172000006	0.176699996	0.114500001	1.076300025	1.092399955	1.069300056	1.041200042	1.307000041	1.485499978	1.379999995	3.860199928	OVER	3.998500109	0.264600009	1.120100021	3.746999979	3.549599886	2.828099966	3.641400099	3.745699883	3.521100044	0.128700003	0.124399997	0.123899996	0.285100013	1.146499991
765	0.1171	0.120300002	0.113700002	0.112999998	0.082500003	1.052000046	1.062600017	1.06309998	1.141000032	1.15139997	1.147600055	0.126599997	0.127200007	0.115800001	0.114699997	0.0845	1.158599973	1.156800032	1.18690002	1.205600023	1.200700045	1.200600028	0.135600001	0.171900004	0.176799998	0.114600003	1.075099945	1.090800047	1.067800045	1.040599942	1.310299993	1.486899972	1.384799957	3.753000021	OVER	OVER	0.263300002	1.117599964	OVER	3.474999905	2.824199915	3.739300013	3.665199995	3.525000095	0.128600001	0.124499999	0.123800002	0.28490001	1.144500017
770	0.117200002	0.120099999	0.113700002	0.112800002	0.082599998	1.053799987	1.061400056	1.0625	1.143599987	1.152400017	1.153599977	0.126699999	0.127200007	0.115599997	0.1149	0.084399998	1.158499956	1.155900002	1.186800003	1.20510006	1.205600023	1.208799958	0.135299996	0.171599999	0.176499993	0.114600003	1.072100043	1.09010005	1.067399979	1.040199995	1.312100053	1.488999963	1.384699941	3.9921	OVER	OVER	0.264200002	1.1171	3.997999907	3.576499939	2.863699913	3.847800016	3.815099955	3.663199902	0.128800005	0.124499999	0.123800002	0.284299999	1.143000007
775	0.116800003	0.120099999	0.113700002	0.112899996	0.082599998	1.052999973	1.060199976	1.06219995	1.145499945	1.154199958	1.15260005	0.126599997	0.127100006	0.115599997	0.114699997	0.084600002	1.156800032	1.155200005	1.185400009	1.206599951	1.206900001	1.208400011	0.135100007	0.171499997	0.176400006	0.114500001	1.070600033	1.088099957	1.066300035	1.039199948	1.31340003	1.490300059	1.384899974	OVER	3.806999922	3.88380003	0.264899999	1.113999963	3.91170001	3.51699996	2.841399908	3.631099939	3.744999886	3.545200109	0.128600001	0.124399997	0.123800002	0.286199987	1.140599966
780	0.117299996	0.120300002	0.113799997	0.112999998	0.082500003	1.052899957	1.062000036	1.062100053	1.148200035	1.162400007	1.15320003	0.126599997	0.127200007	0.115699999	0.114799999	0.0845	1.158699989	1.156100035	1.18719995	1.212100029	1.212100029	1.210899949	0.135299996	0.171499997	0.176400006	0.114600003	1.067700028	1.087200046	1.064700007	1.037799954	1.315600038	1.491299987	1.381999969	3.753700018	OVER	OVER	0.265599996	1.111700058	OVER	3.482700109	2.852400064	3.605900049	3.70449996	3.578200102	0.128800005	0.124600001	0.123899996	0.2773	1.138900042
785	0.116800003	0.120300002	0.113700002	0.112800002	0.082599998	1.050999999	1.061699986	1.065400004	1.152899981	1.163699985	1.154199958	0.126599997	0.127200007	0.115599997	0.114799999	0.0845	1.159000039	1.154199958	1.18659997	1.211500049	1.216400027	1.210299969	0.135800004	0.171399996	0.176200002	0.114600003	1.066799998	1.085600019	1.064200044	1.038800001	1.319900036	1.495700002	1.389099956	OVER	OVER	OVER	0.266099989	1.109599948	OVER	3.60739994	2.884599924	3.8901999	3.848599911	3.662699938	0.128900006	0.124499999	0.123899996	0.278899997	1.136800051
790	0.117200002	0.120399997	0.113700002	0.1127	0.082599998	1.051200032	1.061300039	1.064499974	1.154700041	1.167299986	1.16050005	0.126499996	0.127100006	0.115500003	0.114799999	0.084700003	1.15929997	1.155099988	1.187100053	1.217800021	1.218500018	1.215000033	0.135800004	0.171499997	0.176200002	0.114600003	1.063300014	1.082900047	1.062999964	1.038100004	1.321499944	1.496500015	1.388900042	3.746400118	3.976200104	OVER	0.266000003	1.10739994	OVER	3.594399929	2.874000072	3.594000101	3.834000111	3.65019989	0.128700003	0.124399997	0.123800002	0.279199988	1.134600043
795	0.117200002	0.120099999	0.113700002	0.112899996	0.082599998	1.050699949	1.059599996	1.064399958	1.15989995	1.172099948	1.161200047	0.126499996	0.127100006	0.115599997	0.114799999	0.0845	1.157699943	1.154099941	1.18780005	1.218400002	1.218700051	1.220100045	0.135299996	0.171399996	0.176200002	0.114699997	1.062299967	1.079699993	1.059999943	1.037799954	1.324499965	1.496799946	1.388399959	3.888499975	OVER	OVER	0.263399988	1.105200052	3.967600107	3.666100025	2.880000114	3.771899939	3.965699911	3.528599977	0.128900006	0.124499999	0.123899996	0.279399991	1.133399963
800	0.116800003	0.120099999	0.113600001	0.1127	0.082599998	1.048599958	1.059399962	1.061800003	1.166399956	1.175899982	1.167299986	0.126399994	0.127000004	0.115400001	0.114699997	0.084600002	1.156999946	1.152099967	1.186699986	1.222100019	1.225700021	1.226500034	0.135299996	0.171299994	0.176100001	0.114500001	1.062100053	1.079300046	1.058899999	1.036399961	1.328400016	1.49909997	1.388299942	OVER	3.859100103	OVER	0.264299989	1.103899956	OVER	3.535599947	2.852400064	3.838999987	3.736799955	3.628499985	0.128700003	0.124499999	0.123899996	0.280800015	1.131399989
805	0.117200002	0.120499998	0.113600001	0.1127	0.082599998	1.049999952	1.057500005	1.06099999	1.164199948	1.179800034	1.174000025	0.126499996	0.127100006	0.115400001	0.114699997	0.0845	1.157699943	1.152199984	1.185899973	1.22360003	1.227800012	1.227599978	0.135199994	0.171200007	0.175899997	0.114600003	1.061800003	1.075899959	1.056399941	1.034000039	1.329100013	1.499199986	1.385599971	3.789000034	3.989200115	3.909699917	0.264999986	1.102200031	3.944000006	3.522700071	2.851399899	3.654200077	3.738500118	3.687200069	0.128600001	0.124399997	0.123800002	0.281599998	1.128800035
810	0.116999999	0.120300002	0.113499999	0.112599999	0.082500003	1.048699975	1.058300018	1.06099999	1.163499951	1.184200048	1.169999957	0.126399994	0.127000004	0.115500003	0.114799999	0.0845	1.157899976	1.15170002	1.187100053	1.227200031	1.231699944	1.228999972	0.135499999	0.171000004	0.175799996	0.114600003	1.059100032	1.073600054	1.05490005	1.034100056	1.334800005	1.501999974	1.387199998	3.723500013	3.867799997	3.859499931	0.265500009	1.098799944	3.915699959	3.52760005	2.864900112	3.611700058	3.769799948	3.547899961	0.128600001	0.124399997	0.123800002	0.282499999	1.126700044
815	0.116800003	0.120399997	0.113700002	0.112800002	0.082699999	1.047999978	1.055199981	1.06400001	1.166100025	1.184100032	1.173599958	0.126399994	0.127000004	0.115199998	0.114799999	0.084600002	1.157699943	1.151499987	1.187399983	1.23029995	1.233700037	1.234799981	0.135700002	0.171000004	0.175699994	0.114699997	1.058200002	1.071799994	1.052399993	1.032199979	1.338199973	1.500699997	1.384600043	OVER	OVER	3.783499956	0.264899999	1.098199964	OVER	3.601599932	2.855999947	3.80369997	3.762000084	3.751600027	0.128700003	0.124399997	0.123800002	0.283100009	1.124799967
820	0.117200002	0.120200001	0.113700002	0.1127	0.082599998	1.046700001	1.052800059	1.060600042	1.167099953	1.187100053	1.178300023	0.126300007	0.127000004	0.1153	0.114699997	0.0845	1.158599973	1.150099993	1.187600017	1.23150003	1.235800028	1.235800028	0.134900004	0.170900002	0.175699994	0.114500001	1.057899952	1.069300056	1.051100016	1.031200051	1.341699958	1.503600001	1.385699987	3.841500044	OVER	OVER	0.260100007	1.096400023	OVER	3.545099974	2.881700039	3.764699936	3.850800037	3.786799908	0.128600001	0.124399997	0.123800002	0.284799993	1.122400045
825	0.116899997	0.120099999	0.113600001	0.112800002	0.082599998	1.043900013	1.051200032	1.059999943	1.17050004	1.184999943	1.179200053	0.126200005	0.126900002	0.115400001	0.114799999	0.0845	1.156499982	1.150500059	1.183799982	1.233700037	1.24000001	1.236400008	0.134800002	0.1708	0.175600007	0.114600003	1.057000041	1.065500021	1.047700047	1.029299974	1.343999982	1.501799941	1.38440001	3.810899973	3.917000055	OVER	0.251899987	1.094900012	OVER	3.497900009	2.875999928	3.725199938	3.735699892	3.607800007	0.128600001	0.124499999	0.123899996	0.2852	1.121799946
830	0.116800003	0.120099999	0.113600001	0.112800002	0.082599998	1.044100046	1.049700022	1.060199976	1.175199986	1.189900041	1.188599944	0.126200005	0.126900002	0.115199998	0.114799999	0.084399998	1.157500029	1.151100039	1.186100006	1.238299966	1.244099975	1.239199996	0.134900004	0.170699999	0.175400004	0.114500001	1.055799961	1.063300014	1.046900034	1.027799964	1.346300006	1.503999949	1.383000016	3.962800026	OVER	OVER	0.252499998	1.093799949	OVER	3.596100092	2.847800016	3.793200016	OVER	3.83100009	0.128700003	0.124399997	0.123899996	0.2852	1.119699955
835	0.116800003	0.120200001	0.113700002	0.1127	0.082599998	1.042299986	1.049999952	1.060299993	1.176599979	1.193899989	1.186499953	0.126200005	0.126900002	0.115199998	0.114699997	0.0845	1.154399991	1.149600029	1.186100006	1.238199949	1.247499943	1.238600016	0.135600001	0.170599997	0.175500005	0.114600003	1.054299951	1.06099999	1.044800043	1.027099967	1.349499941	1.506800056	1.379500031	OVER	OVER	OVER	0.252499998	1.091400027	OVER	3.643599987	2.888999939	3.788199902	OVER	3.77579999	0.128800005	0.124399997	0.123899996	0.285699993	1.118399978
840	0.116800003	0.120099999	0.113600001	0.1127	0.082599998	1.042000055	1.046599984	1.059200048	1.175199986	1.19509995	1.188300014	0.126300007	0.126900002	0.115400001	0.114799999	0.0845	1.154700041	1.150500059	1.184000015	1.244300008	1.248399973	1.239599943	0.134800002	0.170499995	0.175400004	0.114699997	1.053900003	1.059900045	1.043300033	1.026299953	1.348899961	1.5079	1.377500057	OVER	OVER	OVER	0.252900004	1.091099977	3.972899914	3.529000044	2.881000042	3.655299902	OVER	3.78550005	0.128700003	0.124499999	0.123899996	0.287699997	1.116400003
845	0.116899997	0.120300002	0.113499999	0.112499997	0.082599998	1.040300012	1.045699954	1.058500051	1.181599975	1.201400042	1.191699982	0.126000002	0.126800001	0.115199998	0.114699997	0.0845	1.153599977	1.149099946	1.184399962	1.244699955	1.251799941	1.246500015	0.135199994	0.170499995	0.1752	0.114500001	1.052399993	1.056900024	1.041000009	1.025400043	1.353399992	1.507699966	1.378999949	OVER	3.872800112	3.95600009	0.254000008	1.090199947	OVER	3.581599951	2.908299923	3.664299965	3.727900028	3.670200109	0.128600001	0.124499999	0.123800002	0.289200008	1.115300059
850	0.116700001	0.120399997	0.113600001	0.112599999	0.082599998	1.039199948	1.043499947	1.0546	1.185700059	1.197999954	1.187999964	0.126000002	0.126800001	0.115000002	0.114699997	0.084600002	1.15170002	1.148000002	1.181100011	1.246299982	1.255599976	1.248299956	0.134499997	0.170399994	0.175099999	0.114600003	1.050799966	1.053799987	1.038599968	1.023900032	1.355499983	1.505900025	1.377599955	OVER	3.873800039	3.896899939	0.254799992	1.088799953	3.990799904	3.538599968	2.882200003	3.634399891	3.843100071	3.695499897	0.128600001	0.124399997	0.123899996	0.284200013	1.113199949
855	0.116700001	0.120300002	0.113499999	0.112599999	0.082500003	1.037299991	1.043499947	1.055299997	1.184200048	1.20480001	1.189900041	0.126000002	0.126800001	0.115099996	0.114799999	0.084600002	1.149399996	1.146900058	1.181399941	1.248399973	1.259299994	1.246700048	0.134499997	0.170499995	0.174999997	0.114500001	1.050799966	1.050799966	1.036399961	1.022099972	1.356099963	1.508000016	1.375	3.942199945	OVER	OVER	0.255199999	1.086799979	3.971999884	3.506799936	2.892999887	3.619899988	3.92050004	3.634200096	0.128700003	0.124399997	0.123800002	0.28459999	1.111799955
860	0.116800003	0.120200001	0.113600001	0.112599999	0.082599998	1.03610003	1.041100025	1.054700017	1.18690002	1.207599998	1.19690001	0.126100004	0.126900002	0.115099996	0.114799999	0.084600002	1.148300052	1.146299958	1.179499984	1.247799993	1.260100007	1.252200007	0.135000005	0.170399994	0.174999997	0.114600003	1.049399972	1.049000025	1.033599973	1.020200014	1.356600046	1.508999944	1.375800014	3.793499947	OVER	OVER	0.254799992	1.086300015	OVER	3.559499979	2.906599998	3.710299969	3.915499926	3.78640008	0.128600001	0.124600001	0.123800002	0.287299991	1.110200047
865	0.116800003	0.120200001	0.113600001	0.1127	0.082699999	1.03489995	1.039199948	1.05369997	1.189700007	1.204699993	1.195600033	0.126200005	0.126800001	0.115000002	0.114799999	0.084700003	1.148200035	1.145300031	1.17809999	1.250200033	1.262500048	1.251999974	0.134499997	0.170399994	0.174999997	0.114600003	1.047600031	1.046700001	1.032299995	1.019600034	1.357900023	1.507400036	1.372599959	3.954299927	OVER	3.951200008	0.256300002	1.085999966	OVER	3.537100077	2.883399963	3.645999908	3.936500072	3.948499918	0.128700003	0.124499999	0.123899996	0.287800014	1.108199954
870	0.116700001	0.120099999	0.113499999	0.112599999	0.082599998	1.030200005	1.037299991	1.050799966	1.190899968	1.207299948	1.198400021	0.126100004	0.126699999	0.115199998	0.114699997	0.084200002	1.149399996	1.14320004	1.177399993	1.251099944	1.26849997	1.251199961	0.135000005	0.170200005	0.174799994	0.114500001	1.046200037	1.043300033	1.029199958	1.018599987	1.361400008	1.509899974	1.366400003	3.785099983	OVER	OVER	0.256799996	1.087200046	OVER	3.594399929	2.851300001	OVER	3.817899942	3.950700045	0.128700003	0.124399997	0.123899996	0.286199987	1.107200027
875	0.116800003	0.119999997	0.113600001	0.112599999	0.082599998	1.030300021	1.03579998	1.050099969	1.190099955	1.212599993	1.20539999	0.126100004	0.126800001	0.115199998	0.114799999	0.084700003	1.148900032	1.14230001	1.176699996	1.253800035	1.272600055	1.257699966	0.134399995	0.170000002	0.174799994	0.114600003	1.046800017	1.041200042	1.027199984	1.017400026	1.361400008	1.509199977	1.366999984	3.791300058	OVER	3.961299896	0.257800013	1.085800052	3.869999886	3.483799934	2.889400005	OVER	3.733799934	3.656100035	0.128600001	0.124399997	0.123899996	0.287900001	1.105599999
880	0.116700001	0.120499998	0.113600001	0.112599999	0.082599998	1.028499961	1.034100056	1.049200058	1.191599965	1.213000059	1.206099987	0.126000002	0.126800001	0.115099996	0.114799999	0.0845	1.148200035	1.139099956	1.174299955	1.251399994	1.273200035	1.254600048	0.135299996	0.170200005	0.174799994	0.114600003	1.04460001	1.037799954	1.024999976	1.015499949	1.364199996	1.511100054	1.361099958	OVER	OVER	OVER	0.25819999	1.084300041	OVER	3.576299906	2.90899992	3.711699963	3.755800009	3.714699984	0.128800005	0.124499999	0.123899996	0.288599998	1.104900002
885	0.116700001	0.120300002	0.113600001	0.112599999	0.082599998	1.027400017	1.032500029	1.047600031	1.191799998	1.216300011	1.211300015	0.126100004	0.126699999	0.115000002	0.114699997	0.0845	1.147400022	1.137799978	1.174999952	1.248100042	1.276299953	1.255599976	0.134299994	0.170000002	0.174700007	0.114500001	1.045799971	1.036200047	1.023800015	1.015300035	1.361799955	1.511199951	1.358299971	OVER	3.843600035	3.746999979	0.25940001	1.082100034	3.984600067	3.533799887	2.889300108	3.805500031	3.733700037	3.684900045	0.128700003	0.124499999	0.123899996	0.289000005	1.103700042
890	0.116700001	0.120300002	0.113499999	0.112599999	0.082599998	1.024999976	1.029399991	1.04610002	1.194800019	1.213600039	1.207900047	0.1259	0.126800001	0.115000002	0.114699997	0.084600002	1.144899964	1.135800004	1.175699949	1.25059998	1.27820003	1.256800056	0.134499997	0.1699	0.174600005	0.114500001	1.044399977	1.034500003	1.021900058	1.014500022	1.363199949	1.512300014	1.35650003	3.911999941	3.926500082	OVER	0.258700013	1.08099997	3.933900118	3.651900053	2.901499987	3.671900034	3.748600006	3.628000021	0.128800005	0.124399997	0.123800002	0.289700001	1.102900028
895	0.116599999	0.120200001	0.113600001	0.1127	0.082500003	1.023800015	1.027699947	1.043400049	1.195600033	1.217800021	1.216300011	0.1259	0.126699999	0.114799999	0.114600003	0.084399998	1.142099977	1.135599971	1.174600005	1.248600006	1.278100014	1.2579	0.134499997	0.170000002	0.174500003	0.114500001	1.042700052	1.031200051	1.019799948	1.012599945	1.361500025	1.512799978	1.350800037	3.999200106	3.77940011	3.924599886	0.259200007	1.080299973	3.912100077	3.568500042	2.888400078	3.641599894	3.571500063	3.691999912	0.128600001	0.124399997	0.123800002	0.290499985	1.101699948
900	0.116800003	0.120200001	0.113600001	0.112599999	0.082599998	1.021199942	1.025500059	1.042500019	1.195700049	1.220900059	1.213000059	0.1259	0.126699999	0.114799999	0.114600003	0.0845	1.139999986	1.13440001	1.171599984	1.252900004	1.284999967	1.260499954	0.134399995	0.1699	0.174400002	0.114500001	1.041000009	1.029399991	1.01760006	1.011000037	1.362300038	1.513299942	1.349699974	3.854700089	OVER	3.904099941	0.259900004	1.078299999	OVER	3.716700077	2.89260006	3.969599962	3.958699942	3.905600071	0.128600001	0.124399997	0.123899996	0.286500007	1.101300001
905	0.116599999	0.119900003	0.113600001	0.112499997	0.082500003	1.018000007	1.021700025	1.042299986	1.198099971	1.219699979	1.212200046	0.125799999	0.126599997	0.115000002	0.114600003	0.0845	1.138100028	1.132099986	1.170400023	1.251099944	1.283800006	1.260499954	0.1347	0.169599995	0.174199998	0.114399999	1.041300058	1.027500033	1.016100049	1.009899974	1.363299966	1.514500022	1.347300053	3.744499922	OVER	3.972899914	0.26030001	1.077800035	3.74909997	3.548199892	2.908799887	3.811399937	3.6875	3.753299952	0.128600001	0.124300003	0.123800002	0.285899997	1.100399971
910	0.116899997	0.1206	0.113600001	0.112599999	0.082599998	1.013299942	1.020099998	1.039399981	1.198300004	1.219699979	1.216300011	0.125799999	0.126699999	0.1149	0.114699997	0.084399998	1.136500001	1.129899979	1.169399977	1.253000021	1.289399981	1.261199951	0.134599999	0.169799998	0.174199998	0.114500001	1.040599942	1.025099993	1.014500022	1.009899974	1.366000056	1.516600013	1.349099994	3.703799963	3.961299896	3.941699982	0.26030001	1.077200055	OVER	3.557600021	2.907599926	3.888600111	3.843699932	3.676700115	0.128700003	0.124399997	0.123899996	0.284700006	1.098899961
915	0.116599999	0.120300002	0.113499999	0.112599999	0.082599998	1.013800025	1.01699996	1.038699985	1.199900031	1.223500013	1.218299985	0.125699997	0.126599997	0.114799999	0.114699997	0.084600002	1.133399963	1.126799941	1.168499947	1.254999995	1.293200016	1.262599945	0.134299994	0.169699997	0.174199998	0.114500001	1.039100051	1.022500038	1.011999965	1.008399963	1.368499994	1.518599987	1.346699953	OVER	OVER	OVER	0.260399997	1.076099992	3.933099985	3.528100014	2.897000074	3.760400057	3.946700096	3.793900013	0.1285	0.124600001	0.123800002	0.2852	1.097100019
920	0.116899997	0.120300002	0.113499999	0.112499997	0.082599998	1.011000037	1.013800025	1.036900043	1.202499986	1.223199964	1.222300053	0.125699997	0.126599997	0.114799999	0.114699997	0.0845	1.129400015	1.122499943	1.166599989	1.255300045	1.293400049	1.262400031	0.135000005	0.169499993	0.174199998	0.114500001	1.036800027	1.020200014	1.011399984	1.007200003	1.368700027	1.516000032	1.345000029	3.88409996	3.763299942	3.770200014	0.261099994	1.074399948	3.97239995	3.479500055	2.884399891	3.732300043	3.636100054	3.813699961	0.1285	0.124399997	0.123800002	0.283699989	1.095299959
925	0.116599999	0.119900003	0.113600001	0.112499997	0.082599998	1.009299994	1.011500001	1.0352	1.20389998	1.2227	1.216799974	0.125699997	0.126599997	0.114699997	0.114699997	0.084700003	1.125699997	1.119199991	1.166399956	1.255699992	1.294999957	1.264700055	0.1347	0.169300005	0.174099997	0.114399999	1.034100056	1.017199993	1.00909996	1.006299973	1.370000005	1.515100002	1.343099952	OVER	OVER	OVER	0.262600005	1.071200013	OVER	3.610500097	2.874700069	3.847500086	3.728499889	3.89260006	0.128600001	0.124300003	0.123899996	0.274300009	1.093500018
930	0.116499998	0.120200001	0.113499999	0.112499997	0.082500003	1.005900025	1.009899974	1.033900023	1.208099961	1.227200031	1.218099952	0.125599995	0.126499996	0.114799999	0.114600003	0.0845	1.121999979	1.115800023	1.166000009	1.253700018	1.299600005	1.264000058	0.134100005	0.169200003	0.173999995	0.114399999	1.033200026	1.014899969	1.007099986	1.005300045	1.373100042	1.514600039	1.342000008	OVER	3.906300068	OVER	0.259799987	1.070799947	3.990700006	3.640899897	2.923599958	3.828200102	3.814500093	3.902899981	0.128399998	0.124399997	0.123899996	0.274899989	1.094099998
935	0.116800003	0.119999997	0.113600001	0.112499997	0.082599998	1.002799988	1.005800009	1.031900048	1.204599977	1.229400039	1.215299964	0.125699997	0.126599997	0.114799999	0.114699997	0.084600002	1.119400024	1.112800002	1.163900018	1.256000042	1.300699949	1.259299994	0.134299994	0.169200003	0.173899993	0.114399999	1.030300021	1.012099981	1.005699992	1.003700018	1.373700023	1.514400005	1.342900038	3.836199999	3.925699949	OVER	0.260600001	1.067999959	OVER	3.549700022	2.920799971	3.703900099	3.83829999	3.835700035	0.1285	0.124399997	0.123899996	0.276600003	1.091699958
940	0.116599999	0.120099999	0.113499999	0.112599999	0.082599998	1.001600027	1.004299998	1.029999971	1.20570004	1.230200052	1.216699958	0.125599995	0.126499996	0.114600003	0.114600003	0.0845	1.115200043	1.10860002	1.15929997	1.254199982	1.30400002	1.264299989	0.134200007	0.169200003	0.173700005	0.114399999	1.028800011	1.009799957	1.003499985	1.003399968	1.377300024	1.514700055	1.344400048	3.836100101	3.857199907	OVER	0.260800004	1.065899968	3.980900049	3.722100019	2.876199961	3.761199951	3.782700062	3.931699991	0.1285	0.124300003	0.123800002	0.276800007	1.09010005
945	0.116499998	0.1197	0.113600001	0.112499997	0.082599998	0.997900009	1.000699997	1.027400017	1.20570004	1.228600025	1.219300032	0.125599995	0.126399994	0.114699997	0.114699997	0.084700003	1.112599969	1.106099963	1.1602	1.258200049	1.306399941	1.263599992	0.134299994	0.169100001	0.173800007	0.114500001	1.02699995	1.008700013	1.00150001	1.002500057	1.376700044	1.516499996	1.346600056	3.979199886	3.874200106	OVER	0.261299998	1.064599991	OVER	3.62229991	2.906500101	3.778800011	3.631299973	3.869199991	0.128600001	0.124399997	0.123999998	0.276300013	1.088500023
950	0.116499998	0.119800001	0.113499999	0.112300001	0.082500003	0.994599998	0.998099983	1.025300026	1.206699967	1.228000045	1.215499997	0.125599995	0.126399994	0.114699997	0.114500001	0.084399998	1.108199954	1.101699948	1.159000039	1.255499959	1.305699944	1.262799978	0.134599999	0.169200003	0.173700005	0.114299998	1.021100044	1.004799962	0.99970001	1.000800014	1.378499985	1.515799999	1.346300006	3.944499969	3.785000086	3.941900015	0.261799991	1.06280005	OVER	3.558000088	2.914700031	3.626899958	3.632400036	3.792599916	0.128600001	0.124399997	0.123800002	0.2764	1.086500049
955	0.116599999	0.120499998	0.113499999	0.112499997	0.082599998	0.991999984	0.994700015	1.021900058	1.207800031	1.233299971	1.227100015	0.125599995	0.126499996	0.114399999	0.114600003	0.084700003	1.103600025	1.0977	1.159100056	1.258299947	1.307500005	1.263900042	0.134800002	0.169300005	0.173600003	0.114500001	1.020900011	1.003499985	0.997099996	0.99940002	1.380800009	1.516100049	1.34739995	3.936700106	OVER	3.969399929	0.261799991	1.063199997	3.994299889	3.563299894	2.898799896	3.808500051	3.721400023	3.767699957	0.1285	0.124399997	0.123899996	0.2773	1.087200046
960	0.116499998	0.119999997	0.113499999	0.112400003	0.082500003	0.988799989	0.991999984	1.020499945	1.207499981	1.231600046	1.221500039	0.125499994	0.126300007	0.114600003	0.114600003	0.084700003	1.101099968	1.093600035	1.157999992	1.258399963	1.310600042	1.263900042	0.135199994	0.169200003	0.1734	0.114299998	1.019999981	1.001000047	0.995899975	0.998700023	1.383299947	1.515900016	1.350900054	3.841200113	OVER	OVER	0.262800008	1.060199976	3.872499943	3.544800043	2.924200058	3.689199924	3.619199991	3.733799934	0.128600001	0.124399997	0.123800002	0.277200013	1.084400058
965	0.116499998	0.120200001	0.113399997	0.112300001	0.082699999	0.987500012	0.989899993	1.018700004	1.207399964	1.234400034	1.221099973	0.125499994	0.126399994	0.114600003	0.114500001	0.0845	1.096099973	1.088999987	1.155599952	1.255200028	1.306900024	1.263399959	0.134000003	0.169	0.173299998	0.114299998	1.016800046	0.999100029	0.993499994	0.998099983	1.388100028	1.516899943	1.349099994	OVER	OVER	OVER	0.263300002	1.057399988	OVER	3.70539999	2.930999994	OVER	3.899600029	3.807699919	0.128700003	0.124399997	0.123899996	0.278899997	1.082700014
970	0.116400003	0.120300002	0.113499999	0.112300001	0.082599998	0.98269999	0.987299979	1.013700008	1.208400011	1.235800028	1.222100019	0.125400007	0.126499996	0.114399999	0.114500001	0.084600002	1.093000054	1.086500049	1.155200005	1.256800056	1.308899999	1.263499975	0.134299994	0.168799996	0.173299998	0.114399999	1.013499975	0.997399986	0.991400003	0.997200012	1.386399984	1.518300056	1.349900007	3.891400099	OVER	OVER	0.263099998	1.056599975	OVER	3.492799997	2.894999981	3.6177001	3.569700003	3.615499973	0.1285	0.124399997	0.123800002	0.278499991	1.081900001
975	0.116499998	0.119999997	0.113499999	0.112400003	0.082699999	0.981400013	0.983299971	1.009799957	1.210299969	1.237400055	1.224400043	0.125499994	0.126399994	0.114600003	0.114600003	0.084600002	1.089599967	1.082499981	1.153499961	1.259199977	1.309900045	1.269400001	0.134000003	0.168799996	0.173199996	0.114399999	1.011000037	0.995999992	0.989899993	0.994899988	1.389600039	1.519199967	1.350200057	3.89109993	3.941499949	3.978499889	0.264299989	1.055500031	3.973500013	3.539200068	2.888799906	3.817500114	3.562900066	3.78640008	0.128600001	0.124499999	0.123800002	0.278800011	1.08099997
980	0.116400003	0.120099999	0.113499999	0.112499997	0.082699999	0.977400005	0.980700016	1.008999944	1.211699963	1.235900044	1.224099994	0.125300005	0.126499996	0.114699997	0.114500001	0.084600002	1.085199952	1.078299999	1.148900032	1.25999999	1.308699965	1.264999986	0.133900002	0.168799996	0.1734	0.114399999	1.007200003	0.993099988	0.987699986	0.993700027	1.393300056	1.516899943	1.346899986	OVER	3.932300091	3.979199886	0.264999986	1.054200053	3.906199932	3.523600101	2.934999943	3.771800041	3.762700081	3.84649992	0.1285	0.124399997	0.123899996	0.280000001	1.07949996
985	0.116499998	0.119800001	0.113399997	0.112300001	0.082599998	0.976100028	0.977299988	1.005599976	1.212900043	1.238600016	1.22239995	0.125400007	0.126399994	0.114500001	0.114600003	0.084600002	1.08070004	1.073500037	1.145900011	1.259899974	1.311100006	1.26699996	0.134200007	0.168699995	0.173199996	0.114399999	1.003600001	0.992299974	0.986400008	0.993200004	1.396499991	1.519600034	1.347900033	3.795200109	3.940099955	OVER	0.265300006	1.052999973	3.847599983	3.47149992	2.898799896	3.717999935	3.618999958	3.870399952	0.1285	0.124399997	0.123800002	0.281599998	1.077399969
990	0.116400003	0.119999997	0.113399997	0.112300001	0.082599998	0.972000003	0.973999977	1.001899958	1.215199947	1.240399957	1.225200057	0.125400007	0.126399994	0.114299998	0.114500001	0.084600002	1.077700019	1.069499969	1.143300056	1.261999965	1.310400009	1.267400026	0.134800002	0.168599993	0.173099995	0.114299998	1.00090003	0.989400029	0.984899998	0.9921	1.396399975	1.520099998	1.349599957	3.665199995	3.795399904	OVER	0.265899986	1.049200058	3.780800104	3.433300018	2.89560008	3.763400078	3.530400038	3.836299896	0.1285	0.124300003	0.123800002	0.282900006	1.076699972
995	0.116400003	0.119900003	0.113499999	0.112300001	0.082500003	0.968500018	0.971400023	1.000200033	1.212900043	1.242300034	1.230000019	0.125400007	0.126300007	0.114500001	0.114399999	0.084600002	1.074300051	1.065899968	1.14230001	1.262400031	1.314700007	1.266600013	0.134800002	0.168500006	0.172900006	0.114299998	0.996999979	0.988799989	0.98299998	0.990499973	1.399799943	1.520099998	1.351400018	3.919100046	OVER	3.843100071	0.266099989	1.046900034	3.72059989	3.544699907	2.942800045	3.867300034	3.511899948	3.707799911	0.128600001	0.124300003	0.123899996	0.281100005	1.075700045
1000	0.116499998	0.120300002	0.113499999	0.112400003	0.082599998	0.965900004	0.968400002	0.997099996	1.216099977	1.243299961	1.227900028	0.125300005	0.126200005	0.114500001	0.114399999	0.084600002	1.0704	1.062600017	1.138599992	1.265300035	1.3125	1.268100023	0.134200007	0.168599993	0.172999993	0.114299998	0.993499994	0.986400008	0.980799973	0.989199996	1.40139997	1.519400001	1.353199959	3.92689991	3.891900063	OVER	0.267199993	1.049100041	OVER	3.564500093	2.911999941	3.581199884	3.463000059	3.823400021	0.128600001	0.124399997	0.123800002	0.277999997	1.074200034
1005	0.116499998	0.120099999	0.113499999	0.112300001	0.082599998	0.963199973	0.966400027	0.993799984	1.216300011	1.243000031	1.232300043	0.125200003	0.126300007	0.114399999	0.114399999	0.084600002	1.065700054	1.057999969	1.134799957	1.268000007	1.317999959	1.270200014	0.134299994	0.168500006	0.172800004	0.114299998	0.99119997	0.985499978	0.980099976	0.988399982	1.404899955	1.524500012	1.359400034	OVER	3.910000086	OVER	0.26789999	1.044399977	OVER	3.545700073	2.935600042	3.684299946	3.561100006	3.926500082	0.128600001	0.124399997	0.123800002	0.278600007	1.07249999
1010	0.116400003	0.120300002	0.113300003	0.112300001	0.082599998	0.959100008	0.964600027	0.99150002	1.217800021	1.243999958	1.228199959	0.125200003	0.126300007	0.114299998	0.114399999	0.084700003	1.061800003	1.054999948	1.13259995	1.26849997	1.317100048	1.268300056	0.134000003	0.168300003	0.172800004	0.114399999	0.988099992	0.983299971	0.978299975	0.986800015	1.404000044	1.523800015	1.360200047	OVER	OVER	OVER	0.26820001	1.041900039	OVER	3.504300117	2.908900023	3.613500118	3.516200066	3.818300009	0.128399998	0.124300003	0.1237	0.280000001	1.071499944
1015	0.116300002	0.119999997	0.113300003	0.112199999	0.082500003	0.957400024	0.961300015	0.986599982	1.221699953	1.247300029	1.229699969	0.125200003	0.126200005	0.114399999	0.114399999	0.084399998	1.056900024	1.049800038	1.129699945	1.270400047	1.317299962	1.270400047	0.134200007	0.168400005	0.172600001	0.114200003	0.985400021	0.982299984	0.978500009	0.987100005	1.407799959	1.526299953	1.364099979	OVER	3.991699934	OVER	0.268599987	1.037999988	OVER	3.715899944	2.914700031	3.63319993	3.609400034	3.897500038	0.1285	0.124300003	0.123800002	0.280099988	1.069000006
1020	0.116400003	0.120200001	0.113399997	0.112300001	0.082599998	0.954900026	0.957599998	0.984200001	1.220999956	1.246000051	1.235900044	0.125200003	0.126399994	0.114299998	0.114399999	0.084700003	1.054100037	1.046800017	1.128100038	1.271900058	1.318400025	1.270499945	0.134100005	0.168300003	0.172600001	0.114299998	0.9824	0.980799973	0.977400005	0.986000001	1.40929997	1.529600024	1.368100047	3.987699986	OVER	OVER	0.26910001	1.035599947	OVER	3.593600035	2.895699978	3.59100008	3.597599983	3.826100111	0.128399998	0.124399997	0.123800002	0.280200005	1.067700028
1025	0.116400003	0.119900003	0.113300003	0.112199999	0.082599998	0.954400003	0.954100013	0.982299984	1.226199985	1.248399973	1.236099958	0.125200003	0.126200005	0.114100002	0.114299998	0.084600002	1.049999952	1.042500019	1.122300029	1.274299979	1.3204	1.275099993	0.134000003	0.168300003	0.172499999	0.114200003	0.978699982	0.978799999	0.974799991	0.983900011	1.411900043	1.526800036	1.370399952	3.726599932	3.879699945	3.967499971	0.270000011	1.033699989	3.957700014	3.525899887	2.897900105	3.602400064	3.563899994	3.882600069	0.128299996	0.124399997	0.1237	0.282499999	1.065999985
1030	0.116400003	0.119900003	0.113300003	0.112099998	0.082599998	0.949800014	0.950900018	0.978600025	1.226699948	1.248999953	1.237200022	0.125100002	0.126200005	0.114399999	0.114299998	0.084700003	1.047000051	1.038699985	1.121299982	1.275500059	1.321200013	1.273300052	0.133699998	0.168099999	0.172399998	0.114200003	0.975899994	0.978100002	0.973500013	0.983799994	1.414700031	1.531999946	1.37590003	3.960200071	OVER	OVER	0.270599991	1.030099988	OVER	3.639400005	2.932100058	3.694999933	3.663599968	3.863500118	0.128399998	0.124200001	0.123800002	0.282000005	1.064900041
1035	0.116400003	0.120300002	0.113399997	0.112199999	0.082599998	0.947000027	0.949400008	0.976300001	1.226999998	1.248399973	1.234500051	0.125200003	0.126200005	0.114299998	0.114299998	0.084700003	1.045099974	1.03550005	1.116600037	1.277500033	1.322199941	1.277799964	0.133599997	0.168200001	0.172399998	0.114299998	0.972199976	0.977199972	0.972599983	0.982299984	1.416399956	1.529999971	1.377900004	3.937900066	OVER	3.917999983	0.270500004	1.025300026	3.931400061	3.494400024	2.918100119	3.629199982	3.515799999	3.711299896	0.128399998	0.124300003	0.1237	0.281399995	1.061699986
1040	0.116400003	0.120200001	0.113300003	0.112099998	0.082599998	0.946099997	0.946799994	0.974399984	1.229500055	1.254500031	1.235900044	0.125100002	0.126200005	0.114	0.114200003	0.084700003	1.040199995	1.030900002	1.113100052	1.27760005	1.323099971	1.281000018	0.133599997	0.167999998	0.172299996	0.114299998	0.971099973	0.975499988	0.971099973	0.980799973	1.417600036	1.532899976	1.377799988	3.789900064	3.942300081	OVER	0.270599991	1.021999955	3.900899887	3.534100056	2.915800095	3.558199883	3.590800047	3.705199957	0.128399998	0.124200001	0.1237	0.262600005	1.058899999
1045	0.116400003	0.1197	0.113300003	0.112099998	0.082599998	0.942300022	0.942799985	0.970899999	1.231299996	1.254699945	1.236999989	0.125100002	0.126100004	0.114	0.114299998	0.084700003	1.036999941	1.026900053	1.109099984	1.279500008	1.322900057	1.279700041	0.133599997	0.167899996	0.172199994	0.114200003	0.969099998	0.97420001	0.970499992	0.979700029	1.41989994	1.534500003	1.382500052	3.718800068	OVER	3.862799883	0.272799999	1.01849997	3.861200094	3.595700026	2.907999992	3.56159997	3.565799952	3.823299885	0.128399998	0.124200001	0.1237	0.264600009	1.056200027
1050	0.116400003	0.1197	0.113300003	0.112099998	0.082599998	0.940199971	0.940299988	0.968900025	1.23300004	1.255100012	1.237200022	0.125	0.126100004	0.114200003	0.114200003	0.0845	1.032799959	1.023000002	1.104599953	1.280900002	1.322700024	1.277699947	0.133499995	0.167799994	0.172099993	0.114200003	0.965900004	0.9727	0.968999982	0.978799999	1.420699954	1.536399961	1.382400036	3.79189992	OVER	3.978800058	0.272599995	1.013499975	OVER	3.568599939	2.923599958	3.534100056	3.567199945	3.65260005	0.128199995	0.124300003	0.1237	0.271899998	1.051599979
1055	0.116400003	0.119900003	0.113399997	0.112099998	0.082599998	0.936800003	0.936600029	0.967100024	1.234300017	1.256800056	1.242599964	0.125100002	0.126200005	0.114	0.114200003	0.084600002	1.029700041	1.019999981	1.102300048	1.282299995	1.325500011	1.282699943	0.134399995	0.167799994	0.172099993	0.114100002	0.961700022	0.972000003	0.968400002	0.978799999	1.422899961	1.53670001	1.388100028	OVER	OVER	OVER	0.273499995	1.010800004	OVER	3.583499908	2.940999985	3.61500001	3.69720006	3.906699896	0.128299996	0.124200001	0.1237	0.272500008	1.048099995
1060	0.116300002	0.119800001	0.113399997	0.112099998	0.082599998	0.93690002	0.935800016	0.96329999	1.235100031	1.258000016	1.243899941	0.125	0.126200005	0.114100002	0.114200003	0.084700003	1.026600003	1.015400052	1.097900033	1.283200026	1.325399995	1.282299995	0.134399995	0.167699993	0.172099993	0.114299998	0.959699988	0.971199989	0.967000008	0.977100015	1.425500035	1.540199995	1.389999986	3.943200111	OVER	OVER	0.274399996	1.008399963	3.904799938	3.457299948	2.921499968	3.576999903	3.602200031	3.786000013	0.128299996	0.124300003	0.123800002	0.272599995	1.04519999
1065	0.116300002	0.120099999	0.113300003	0.112000003	0.082599998	0.934199989	0.931599975	0.960799992	1.236700058	1.25909996	1.242900014	0.125100002	0.126200005	0.114200003	0.114200003	0.084600002	1.022600055	1.011199951	1.090299964	1.28429997	1.324399948	1.284999967	0.133499995	0.167699993	0.172000006	0.114200003	0.95660001	0.970300019	0.965399981	0.976000011	1.427700043	1.540199995	1.391700029	3.779099941	3.966200113	3.881799936	0.296099991	1.003499985	3.778000116	3.607800007	2.903300047	3.59920001	3.549200058	3.765000105	0.1285	0.124300003	0.1237	0.272399992	1.041000009
1070	0.116300002	0.120200001	0.113300003	0.112099998	0.082599998	0.930899978	0.928799987	0.958199978	1.237699986	1.258399963	1.244500041	0.125	0.126000002	0.113899998	0.113899998	0.084399998	1.020099998	1.00880003	1.089699984	1.287500024	1.326200008	1.2852	0.134100005	0.167699993	0.171900004	0.114299998	0.954200029	0.968999982	0.96420002	0.975199997	1.42869997	1.542500019	1.395499945	OVER	3.937599897	OVER	0.296299994	1.001099944	3.922899961	3.533200026	2.907399893	3.532900095	3.633899927	OVER	0.128299996	0.124300003	0.1237	0.273299992	1.038400054
1075	0.116300002	0.119800001	0.113300003	0.112000003	0.082599998	0.9278	0.926999986	0.95599997	1.241899967	1.261899948	1.243600011	0.124899998	0.126100004	0.113899998	0.113899998	0.084399998	1.016800046	1.005699992	1.085199952	1.28670001	1.329399943	1.288599968	0.134599999	0.167600006	0.171800002	0.114299998	0.950800002	0.968400002	0.963100016	0.973999977	1.431200027	1.543499947	1.399099946	3.900300026	OVER	3.780499935	0.296799988	0.998199999	OVER	3.625999928	2.916800022	3.689599991	3.689699888	3.80979991	0.128399998	0.124300003	0.123599999	0.273299992	1.03550005
1080	0.116300002	0.120099999	0.113399997	0.111900002	0.082599998	0.926599979	0.924300015	0.952300012	1.239799976	1.262699962	1.243299961	0.125	0.126100004	0.114100002	0.113799997	0.084600002	1.014600039	1.002599955	1.082299948	1.290599942	1.328600049	1.289600015	0.133399993	0.167500004	0.171800002	0.114200003	0.948400021	0.967299998	0.960900009	0.973100007	1.432399988	1.54550004	1.399299979	3.756700039	3.811100006	OVER	0.297500014	0.993900001	3.760299921	3.484299898	3.012200117	3.433199883	3.611700058	3.746299982	0.128299996	0.124200001	0.1237	0.272500008	1.031499982
1085	0.116300002	0.119599998	0.113300003	0.111900002	0.082699999	0.924199998	0.921000004	0.950100005	1.241000056	1.262899995	1.248800039	0.124899998	0.126000002	0.113899998	0.113899998	0.084399998	1.011899948	0.999599993	1.077900052	1.290799975	1.32980001	1.289999962	0.133399993	0.167400002	0.171700001	0.114299998	0.944400012	0.966300011	0.961499989	0.97240001	1.433899999	1.546599984	1.403100014	3.806400061	OVER	OVER	0.298299998	0.99089998	OVER	3.507499933	2.885099888	3.614300013	3.84010005	3.923199892	0.128199995	0.124300003	0.1237	0.274800003	1.026800036
1090	0.1162	0.119999997	0.113399997	0.112000003	0.082599998	0.921999991	0.918900013	0.947399974	1.241400003	1.262400031	1.249799967	0.124799997	0.1259	0.113799997	0.113799997	0.084600002	1.011500001	0.997200012	1.074300051	1.292999983	1.33039999	1.291499972	0.133399993	0.167300001	0.171599999	0.114200003	0.942799985	0.965799987	0.961300015	0.971400023	1.434100032	1.547899961	1.406999946	3.691099882	3.851999998	3.971899986	0.298400015	0.988600016	OVER	3.506700039	2.935100079	3.494800091	3.558099985	3.845999956	0.128199995	0.124200001	0.1237	0.274699986	1.023499966
1095	0.1162	0.119599998	0.113300003	0.111900002	0.082500003	0.91869998	0.914900005	0.942200005	1.240700006	1.266000032	1.249799967	0.124899998	0.1259	0.114	0.113799997	0.0845	1.007200003	0.995400012	1.071699977	1.291700006	1.32949996	1.29369998	0.133699998	0.167300001	0.171499997	0.114100002	0.940400004	0.963800013	0.959399998	0.970600009	1.437600017	1.549900055	1.406399965	3.818300009	3.737999916	3.890100002	0.299400002	0.984499991	OVER	3.480000019	2.912400007	3.523900032	3.61529994	OVER	0.128199995	0.124200001	0.123599999	0.275099993	1.018700004
1100	0.116300002	0.120499998	0.113300003	0.111900002	0.082599998	0.917999983	0.914799988	0.940999985	1.243700027	1.266000032	1.25150001	0.124799997	0.126000002	0.113899998	0.113700002	0.084600002	1.006800056	0.992200017	1.067000031	1.294399977	1.332599998	1.295699954	0.133200005	0.167199999	0.171499997	0.114200003	0.936800003	0.964399993	0.959299982	0.970300019	1.439700007	1.551100016	1.411000013	3.928100109	3.878799915	3.846699953	0.300700009	0.981000006	OVER	3.64380002	2.915999889	3.655499935	3.603199959	OVER	0.128299996	0.124200001	0.123599999	0.275400013	1.015900016
1105	0.1162	0.119800001	0.113200001	0.1118	0.082599998	0.915600002	0.912299991	0.939599991	1.244300008	1.272400022	1.253700018	0.124700002	0.1259	0.113700002	0.113700002	0.084600002	1.003600001	0.989899993	1.065099955	1.296900034	1.333400011	1.298099995	0.133399993	0.166999996	0.171200007	0.114100002	0.935400009	0.963	0.958199978	0.969200015	1.440299988	1.554499984	1.41170001	OVER	3.893399954	OVER	0.301099986	0.978200018	3.999599934	3.558799982	2.909100056	3.719000101	3.811300039	3.895800114	0.128099993	0.124200001	0.123599999	0.2764	1.010200024
1110	0.116300002	0.119900003	0.113200001	0.1118	0.082599998	0.913100004	0.909399986	0.935299993	1.246999979	1.269299984	1.258000016	0.124700002	0.1259	0.113899998	0.113700002	0.0845	1.00090003	0.989499986	1.060799956	1.29550004	1.332399964	1.298300028	0.133300006	0.167099997	0.171399996	0.114200003	0.934199989	0.961799979	0.957700014	0.968900025	1.440700054	1.554200053	1.413400054	3.851099968	3.907099962	OVER	0.303000003	0.974699974	OVER	3.603399992	2.922399998	3.671000004	3.606400013	3.787800074	0.128299996	0.124200001	0.123599999	0.276600003	1.005399942
1115	0.1162	0.119800001	0.113200001	0.1118	0.082699999	0.912299991	0.908900023	0.933600008	1.247099996	1.270400047	1.254899979	0.124700002	0.1259	0.113799997	0.113700002	0.084700003	0.998899996	0.985700011	1.055600047	1.293799996	1.334200025	1.301499963	0.133200005	0.167099997	0.171299994	0.114200003	0.930999994	0.960900009	0.955200016	0.966799974	1.443099976	1.557100058	1.414199948	3.713799953	3.734600067	3.757100105	0.303499997	0.972199976	3.937700033	3.549799919	2.911099911	3.653100014	3.644099951	3.760499954	0.128399998	0.124200001	0.123599999	0.276899993	1.002900004
1120	0.116300002	0.120300002	0.113200001	0.1118	0.082599998	0.909500003	0.906400025	0.930800021	1.25	1.272300005	1.252699971	0.124700002	0.1259	0.113700002	0.113600001	0.0845	0.994899988	0.984499991	1.052000046	1.297600031	1.336199999	1.302999973	0.1338	0.166999996	0.171100006	0.114200003	0.928499997	0.960399985	0.956399977	0.966700017	1.442999959	1.557100058	1.416900039	3.769099951	3.874300003	3.678100109	0.30399999	0.968800008	3.966200113	3.443500042	2.917000055	3.648099899	3.746200085	3.88409996	0.128199995	0.124200001	0.123499997	0.277999997	0.998199999
1125	0.1162	0.119900003	0.113300003	0.1118	0.082699999	0.906400025	0.904399991	0.9278	1.246899962	1.27670002	1.253600001	0.124700002	0.1259	0.113799997	0.113700002	0.084600002	0.992399991	0.980799973	1.048200011	1.297700047	1.337900043	1.299800038	0.133300006	0.167099997	0.171100006	0.114200003	0.924700022	0.958800018	0.954699993	0.965699971	1.44509995	1.559100032	1.418400049	OVER	3.959399939	OVER	0.304899991	0.9648	3.978699923	3.581599951	2.947599888	3.685100079	3.772200108	3.906599998	0.128199995	0.124300003	0.123599999	0.278200001	0.994599998
1130	0.1162	0.119599998	0.113200001	0.111699998	0.082599998	0.907100022	0.903500021	0.925700009	1.24969995	1.279099941	1.257500052	0.124700002	0.125799999	0.113799997	0.113600001	0.084600002	0.990400016	0.978200018	1.045300007	1.301599979	1.337499976	1.302899957	0.133699998	0.166999996	0.171000004	0.114200003	0.922500014	0.959299982	0.955900013	0.965200007	1.448500037	1.561200023	1.421200037	3.970799923	OVER	3.96420002	0.305400014	0.961000025	OVER	3.763000011	2.981899977	3.80369997	3.674000025	OVER	0.128399998	0.124200001	0.123499997	0.27759999	0.990100026
1135	0.1162	0.119900003	0.113200001	0.111699998	0.082599998	0.904399991	0.9005	0.923699975	1.249799967	1.272500038	1.262699962	0.124600001	0.125799999	0.113700002	0.113600001	0.084700003	0.987900019	0.976400018	1.042600036	1.302399993	1.335399985	1.305099964	0.133100003	0.166899994	0.171000004	0.114100002	0.921000004	0.957700014	0.953400016	0.963699996	1.447900057	1.562600017	1.42110002	OVER	3.891900063	OVER	0.306100011	0.959100008	OVER	3.572900057	2.934700012	3.600800037	3.734100103	OVER	0.128199995	0.124200001	0.123499997	0.279199988	0.987100005
1140	0.1162	0.1197	0.113200001	0.111699998	0.082599998	0.902499974	0.898599982	0.920700014	1.250699997	1.276299953	1.261500001	0.124499999	0.125799999	0.113600001	0.113499999	0.084299996	0.986599982	0.974399984	1.039700031	1.302700043	1.33889997	1.304299951	0.133599997	0.166899994	0.171000004	0.114100002	0.91900003	0.957599998	0.952199996	0.962899983	1.450500011	1.565299988	1.424600005	3.890899897	3.774499893	OVER	0.306100011	0.957799971	3.994299889	3.613199949	2.9296	3.740200043	3.74819994	3.991100073	0.128099993	0.124200001	0.123499997	0.279799998	0.984899998
1145	0.116099998	0.119800001	0.113200001	0.111599997	0.082699999	0.900200009	0.897099972	0.91869998	1.250800014	1.27760005	1.259699941	0.124499999	0.1259	0.113799997	0.113499999	0.084700003	0.984700024	0.972299993	1.036299944	1.30369997	1.338099957	1.307800055	0.133200005	0.166899994	0.170900002	0.114200003	0.916100025	0.957099974	0.952199996	0.962400019	1.449300051	1.564900041	1.425099969	3.91960001	3.916100025	3.884500027	0.306699991	0.95569998	OVER	3.519900084	2.937000036	3.658299923	3.696500063	3.59920001	0.128199995	0.124200001	0.123499997	0.279000014	0.980199993
1150	0.1162	0.119900003	0.113200001	0.111699998	0.082599998	0.897599995	0.895200014	0.916700006	1.253000021	1.27760005	1.261399984	0.124700002	0.125799999	0.113799997	0.113499999	0.084600002	0.984799981	0.972000003	1.03489995	1.308300018	1.34070003	1.308599949	0.133599997	0.166899994	0.170699999	0.114200003	0.91140002	0.95599997	0.951799989	0.961300015	1.451699972	1.567499995	1.42750001	3.864300013	OVER	OVER	0.307099998	0.952099979	3.965899944	3.585999966	2.935899973	3.67779994	3.821899891	3.786999941	0.128099993	0.124300003	0.123300001	0.279000014	0.975300014
1155	0.116099998	0.119900003	0.1131	0.111500002	0.082599998	0.897000015	0.893999994	0.913900018	1.254199982	1.278699994	1.262899995	0.124399997	0.125799999	0.113399997	0.113399997	0.0845	0.982800007	0.969500005	1.031399965	1.309299946	1.339699984	1.309599996	0.133499995	0.166500002	0.170599997	0.114200003	0.9102	0.95630002	0.951699972	0.960399985	1.453999996	1.568199992	1.429200053	3.802299976	3.909699917	3.907299995	0.307399988	0.949400008	3.823400021	3.490600109	2.923700094	3.748800039	3.779299974	3.881700039	0.128299996	0.1241	0.123300001	0.278899997	0.973100007
1160	0.116099998	0.1197	0.1131	0.111599997	0.082699999	0.894500017	0.891799986	0.911499977	1.254400015	1.278699994	1.260400057	0.124499999	0.125699997	0.113600001	0.113399997	0.084700003	0.979799986	0.966700017	1.026600003	1.31340003	1.344200015	1.311100006	0.133300006	0.166500002	0.170599997	0.114200003	0.908999979	0.95480001	0.950500011	0.959100008	1.453400016	1.569800019	1.429800034	3.857599974	3.8276999	OVER	0.288100004	0.946699977	3.832600117	3.492799997	2.925299883	3.573800087	3.667599916	3.730900049	0.128299996	0.124200001	0.123499997	0.281599998	0.969799995
1165	0.1162	0.1197	0.113200001	0.111500002	0.082699999	0.89349997	0.890299976	0.910300016	1.254699945	1.279299974	1.261100054	0.124499999	0.125699997	0.113700002	0.113399997	0.084700003	0.979300022	0.965300024	1.027699947	1.31309998	1.346500039	1.313799977	0.133200005	0.1664	0.170499995	0.114200003	0.906199992	0.954599977	0.949800014	0.958299994	1.45630002	1.571099997	1.432500005	3.940000057	OVER	OVER	0.288800001	0.943700016	OVER	3.637900114	2.945899963	3.728600025	3.698400021	3.828099966	0.128099993	0.124200001	0.123400003	0.281699985	0.965699971
1170	0.116099998	0.120099999	0.113300003	0.111500002	0.082699999	0.89139998	0.889199972	0.907800019	1.255800009	1.280300021	1.260900021	0.124399997	0.125699997	0.113499999	0.113399997	0.084299996	0.976899981	0.963999987	1.026000023	1.31159997	1.346400023	1.314900041	0.133200005	0.1664	0.170499995	0.114200003	0.903800011	0.954100013	0.949199975	0.957499981	1.45720005	1.572199941	1.434200048	3.809499979	OVER	3.949100018	0.289400011	0.940900028	OVER	3.509900093	2.933399916	3.698299885	3.706399918	3.931200027	0.128099993	0.124200001	0.123499997	0.282299995	0.961199999
1175	0.116099998	0.119599998	0.1131	0.111500002	0.082699999	0.890399992	0.886900008	0.905900002	1.255800009	1.280599952	1.264500022	0.124399997	0.125599995	0.113499999	0.113300003	0.084600002	0.975199997	0.961399972	1.022899985	1.314800024	1.347599983	1.316499949	0.133100003	0.1664	0.170399994	0.114100002	0.901199996	0.954699993	0.949299991	0.956900001	1.459400058	1.573300004	1.438799977	3.833400011	OVER	OVER	0.289900005	0.939400017	OVER	3.595700026	2.960299969	3.687299967	3.715800047	3.84559989	0.128199995	0.124200001	0.123400003	0.282599986	0.959500015
1180	0.116099998	0.119900003	0.113200001	0.111500002	0.082699999	0.888499975	0.885399997	0.903199971	1.255100012	1.280599952	1.265499949	0.124499999	0.125699997	0.113700002	0.113300003	0.0845	0.974099994	0.960399985	1.020599961	1.315999985	1.348099947	1.316300035	0.133100003	0.166500002	0.170399994	0.114299998	0.900200009	0.953999996	0.948099971	0.95569998	1.458199978	1.573899984	1.438599944	3.945300102	3.889100075	OVER	0.290300012	0.93690002	3.981699944	3.552900076	2.953999996	3.609400034	3.660700083	3.816299915	0.128299996	0.124200001	0.123400003	0.282499999	0.957099974
1185	0.116099998	0.1197	0.113200001	0.111500002	0.082599998	0.887000024	0.88319999	0.901000023	1.257300019	1.284500003	1.263599992	0.124399997	0.125699997	0.113600001	0.113200001	0.084600002	0.97390002	0.958000004	1.016899943	1.315999985	1.348999977	1.316499949	0.133100003	0.166299999	0.170300007	0.114200003	0.899100006	0.953499973	0.947300017	0.953800023	1.459599972	1.574000001	1.440000057	3.921299934	3.89380002	3.773699999	0.290600002	0.934499979	3.993700027	3.606699944	2.942500114	3.719399929	3.736000061	3.818300009	0.128199995	0.124200001	0.123300001	0.282999992	0.95450002
1190	0.116099998	0.119999997	0.1131	0.111400001	0.082599998	0.884800017	0.881500006	0.899900019	1.256199956	1.278599977	1.266899943	0.124300003	0.125699997	0.113300003	0.113200001	0.0845	0.97329998	0.957899988	1.017099977	1.315999985	1.348199964	1.317100048	0.133200005	0.166299999	0.170100003	0.114200003	0.897800028	0.953599989	0.94749999	0.954400003	1.460600019	1.573899984	1.440400004	3.862400055	3.804100037	3.826100111	0.291099995	0.931400001	3.763799906	3.592999935	2.924400091	3.686700106	3.662400007	3.75270009	0.128099993	0.124200001	0.123300001	0.283399999	0.953400016
1195	0.116099998	0.1197	0.1131	0.111299999	0.082699999	0.8847	0.880200028	0.898800015	1.257500052	1.282199979	1.262899995	0.124200001	0.125699997	0.113499999	0.113200001	0.084700003	0.971800029	0.957499981	1.013200045	1.319900036	1.350200057	1.318099976	0.1329	0.166199997	0.170100003	0.114200003	0.894999981	0.954200029	0.946699977	0.952199996	1.460299969	1.573199987	1.441900015	OVER	OVER	OVER	0.291000009	0.929499984	3.937799931	3.541800022	2.942399979	3.782399893	3.727600098	OVER	0.128199995	0.1241	0.123199999	0.283399999	0.952199996
1200	0.116099998	0.119599998	0.1131	0.111400001	0.082599998	0.883099973	0.879599988	0.896000028	1.254899979	1.28429997	1.266700029	0.124200001	0.125699997	0.113399997	0.1131	0.084700003	0.970499992	0.957499981	1.009799957	1.321200013	1.352100015	1.318600059	0.133000001	0.165999994	0.170100003	0.114200003	0.893899977	0.953999996	0.94599998	0.951300025	1.460100055	1.573600054	1.445299983	OVER	3.930599928	3.967700005	0.291700006	0.929700017	OVER	3.574700117	2.950400114	3.819200039	3.777100086	3.902100086	0.128099993	0.1241	0.123300001	0.284299999	0.951399982
1205	0.115999997	0.1193	0.112999998	0.111299999	0.082599998	0.880999982	0.878499985	0.894400001	1.25849998	1.280300021	1.262300014	0.1241	0.125499994	0.113200001	0.112999998	0.0845	0.970700026	0.956700027	1.008000016	1.3204	1.352699995	1.320799947	0.1329	0.165900007	0.170000002	0.114100002	0.8926	0.953000009	0.945599973	0.950299978	1.461699963	1.574399948	1.447000027	3.719700098	3.916399956	OVER	0.29339999	0.927900016	3.911099911	3.674000025	2.908799887	3.692899942	3.651900053	3.869299889	0.128099993	0.1241	0.123300001	0.28459999	0.94749999
1210	0.116099998	0.119800001	0.1131	0.111299999	0.082699999	0.879299998	0.87620002	0.893000007	1.255699992	1.281900048	1.262199998	0.124200001	0.125599995	0.113399997	0.1131	0.084399998	0.969799995	0.9551	1.008700013	1.319700003	1.35010004	1.32159996	0.133000001	0.165999994	0.1699	0.114200003	0.891099989	0.952600002	0.944700003	0.949100018	1.462700009	1.573199987	1.446499944	3.804500103	3.854000092	OVER	0.29339999	0.926100016	3.992799997	3.601200104	2.938299894	3.636499882	3.797600031	OVER	0.128099993	0.1241	0.123300001	0.28459999	0.946699977
1215	0.116099998	0.1193	0.1131	0.111299999	0.082699999	0.878099978	0.875500023	0.890699983	1.254999995	1.281399965	1.265699983	0.124200001	0.125599995	0.113399997	0.112999998	0.084600002	0.968999982	0.953299999	1.004899979	1.320199966	1.353600025	1.324100018	0.133200005	0.165999994	0.1699	0.114200003	0.890799999	0.953100026	0.943799973	0.948599994	1.462900043	1.572900057	1.449599981	OVER	OVER	OVER	0.298000008	0.925000012	OVER	3.611900091	2.927999973	3.74729991	3.748600006	OVER	0.128199995	0.123999998	0.123199999	0.284700006	0.944100022
1220	0.115999997	0.119499996	0.112999998	0.111199997	0.082599998	0.877099991	0.87379998	0.888899982	1.254799962	1.281599998	1.266800046	0.1241	0.125499994	0.113200001	0.112899996	0.084600002	0.968200028	0.952799976	1.003600001	1.322299957	1.354500055	1.327200055	0.1338	0.165800005	0.169699997	0.114100002	0.888700008	0.952199996	0.943000019	0.947300017	1.461699963	1.572600007	1.449699998	OVER	OVER	OVER	0.299299985	0.922299981	3.810400009	3.644500017	2.947999954	3.736299992	3.667599916	3.877599955	0.128000006	0.123999998	0.123099998	0.285699993	0.943199992
1225	0.115999997	0.119400002	0.1131	0.111100003	0.082699999	0.875800014	0.87440002	0.886799991	1.256800056	1.283400059	1.264199972	0.1241	0.125599995	0.113499999	0.112999998	0.084600002	0.966899991	0.949699998	1.002200007	1.324699998	1.355499983	1.325899959	0.133399993	0.165800005	0.169599995	0.114200003	0.887499988	0.952300012	0.942499995	0.94599998	1.460399985	1.57249999	1.450000048	3.94569993	OVER	OVER	0.299899995	0.921599984	OVER	3.607000113	2.96239996	3.782799959	3.691499949	3.969500065	0.128199995	0.123999998	0.123099998	0.286000013	0.940199971
1230	0.115999997	0.1197	0.112999998	0.111100003	0.082599998	0.873700023	0.872600019	0.885800004	1.255200028	1.278300047	1.263299942	0.123999998	0.125599995	0.113399997	0.112800002	0.0845	0.967000008	0.951900005	1.000100017	1.321099997	1.355800033	1.324599981	0.1329	0.165700004	0.169599995	0.114200003	0.885200024	0.950600028	0.942099988	0.94569999	1.459300041	1.568099976	1.450299978	3.685600042	3.813199997	3.857599974	0.299800009	0.920400023	OVER	3.491100073	2.928600073	3.593899965	3.557899952	3.833899975	0.128099993	0.123999998	0.123000003	0.28639999	0.93779999
1235	0.115999997	0.119499996	0.112999998	0.111100003	0.082699999	0.872300029	0.871599972	0.883300006	1.254299998	1.281299949	1.25999999	0.123999998	0.125499994	0.1131	0.112800002	0.0845	0.965399981	0.951300025	0.998700023	1.320199966	1.355499983	1.324499965	0.1329	0.165600002	0.169499993	0.114100002	0.884899974	0.950800002	0.942200005	0.945100009	1.460999966	1.568300009	1.451900005	3.776000023	3.858500004	OVER	0.300199986	0.919200003	3.959100008	3.535300016	2.956899881	3.720099926	3.665699959	3.698299885	0.128000006	0.1241	0.123000003	0.286500007	0.936399996
1240	0.115900002	0.119599998	0.112999998	0.111000001	0.082599998	0.871900022	0.872200012	0.881399989	1.255100012	1.280799985	1.267500043	0.123999998	0.125499994	0.1131	0.1127	0.084299996	0.964999974	0.950399995	0.997799993	1.320799947	1.35769999	1.325799942	0.133499995	0.165700004	0.169499993	0.114200003	0.881799996	0.950399995	0.941900015	0.943599999	1.460000038	1.563799977	1.455299973	3.85710001	OVER	OVER	0.300599992	0.918799996	OVER	3.651599884	2.975199938	3.671900034	3.792999983	3.721299887	0.128000006	0.1241	0.123000003	0.286199987	0.935699999
1245	0.115999997	0.119999997	0.112999998	0.111100003	0.082599998	0.870400012	0.871800005	0.881099999	1.253800035	1.27699995	1.257300019	0.123999998	0.125599995	0.113200001	0.112800002	0.0845	0.965499997	0.950399995	0.996599972	1.319200039	1.35710001	1.329300046	0.1329	0.165800005	0.169499993	0.114200003	0.881799996	0.949999988	0.940900028	0.943499982	1.460399985	1.561400056	1.455800056	3.734899998	OVER	OVER	0.30250001	0.916100025	3.935100079	3.712899923	3.008300066	3.667599916	3.638200045	3.871999979	0.128099993	0.123999998	0.123000003	0.287699997	0.932099998
1250	0.115900002	0.1197	0.112999998	0.111000001	0.082699999	0.867900014	0.870500028	0.878099978	1.251399994	1.27489996	1.260100007	0.123899996	0.125499994	0.1131	0.1127	0.084700003	0.964299977	0.950299978	0.995599985	1.318699956	1.358800054	1.327600002	0.132799998	0.1655	0.169300005	0.114100002	0.880299985	0.949500024	0.940599978	0.941600025	1.459100008	1.557399988	1.454200029	3.679699898	3.767299891	OVER	0.303200006	0.915000021	3.822599888	3.621700048	2.940700054	3.568300009	3.493200064	3.825700045	0.128000006	0.123899996	0.123000003	0.288500011	0.931100011
1255	0.115900002	0.119499996	0.112999998	0.1109	0.082699999	0.867299974	0.869400024	0.876999974	1.25030005	1.27670002	1.258200049	0.123899996	0.125499994	0.1131	0.1127	0.0845	0.964699984	0.949999988	0.994000018	1.317800045	1.356400013	1.331799984	0.1329	0.165600002	0.169100001	0.114100002	0.877099991	0.948000014	0.939800024	0.941600025	1.457900047	1.555400014	1.458600044	3.895299911	OVER	OVER	0.303600013	0.916499972	OVER	3.705600023	2.946399927	3.666699886	3.687999964	3.918800116	0.127900004	0.123999998	0.123000003	0.288599998	0.931100011
1260	0.115900002	0.1197	0.112899996	0.1109	0.082599998	0.86650002	0.869199991	0.876299977	1.25059998	1.272899985	1.256199956	0.123800002	0.125300005	0.113200001	0.112499997	0.084600002	0.963699996	0.949400008	0.993499994	1.313500047	1.355700016	1.332999945	0.133599997	0.165399998	0.169100001	0.114100002	0.878099978	0.948599994	0.940400004	0.941299975	1.455500007	1.550099969	1.458600044	3.807800055	3.774100065	OVER	0.303600013	0.915600002	3.831899881	3.474299908	2.925299883	3.610699892	3.638900042	3.748399973	0.128000006	0.123899996	0.1228	0.288599998	0.92869997
1265	0.115800001	0.119599998	0.112800002	0.110799998	0.082599998	0.864799976	0.868499994	0.874199986	1.248200059	1.272099972	1.257200003	0.123800002	0.125300005	0.1131	0.112499997	0.0845	0.962300003	0.949500024	0.9921	1.312999964	1.359500051	1.333999991	0.133100003	0.165199995	0.169	0.114100002	0.876699984	0.94749999	0.939999998	0.940299988	1.455800056	1.544800043	1.459100008	3.816299915	3.721899986	3.863100052	0.304100007	0.915000021	3.818099976	3.488399982	2.953399897	3.647500038	3.601799965	3.700599909	0.127900004	0.123899996	0.1228	0.289000005	0.925700009
1270	0.115900002	0.1193	0.112999998	0.110799998	0.082599998	0.863600016	0.867500007	0.873700023	1.244699955	1.271299958	1.252900004	0.123800002	0.125300005	0.112800002	0.112499997	0.084600002	0.962499976	0.949899971	0.990400016	1.308400035	1.360399961	1.333899975	0.133599997	0.165199995	0.169	0.114100002	0.875699997	0.94630003	0.938799977	0.938899994	1.453400016	1.541800022	1.460100055	3.688600063	OVER	OVER	0.305799991	0.913800001	OVER	3.573600054	2.965899944	3.725800037	3.594199896	3.858599901	0.127800003	0.123899996	0.1228	0.290800005	0.926100016
1275	0.115800001	0.119199999	0.112899996	0.110799998	0.082699999	0.862900019	0.867399991	0.873300016	1.243600011	1.265799999	1.251600027	0.123800002	0.125300005	0.112899996	0.112599999	0.084600002	0.964100003	0.949699998	0.990999997	1.305699944	1.361500025	1.335299969	0.132799998	0.165199995	0.169	0.114200003	0.87379998	0.948099971	0.939599991	0.93900001	1.453500032	1.537700057	1.458999991	3.92930007	OVER	OVER	0.306199998	0.913999975	OVER	3.693099976	2.963099957	3.807399988	3.738199949	OVER	0.128000006	0.123899996	0.122900002	0.290600002	0.925100029
1280	0.115800001	0.119499996	0.112800002	0.110699996	0.082599998	0.862999976	0.867799997	0.872699976	1.243100047	1.264700055	1.246299982	0.1237	0.125200003	0.112899996	0.112400003	0.084600002	0.963100016	0.948199987	0.99059999	1.301200032	1.362699986	1.334900022	0.133300006	0.165099993	0.168799996	0.114100002	0.872799993	0.9454	0.938399971	0.938899994	1.451599956	1.530599952	1.459699988	3.843800068	3.917000055	OVER	0.307700008	0.912100017	3.94749999	3.491600037	2.953900099	3.688800097	3.586699963	3.83859992	0.127800003	0.123800002	0.122699998	0.291799992	0.923699975
1285	0.115699999	0.119400002	0.112899996	0.110699996	0.082699999	0.861699998	0.86619997	0.870700002	1.242300034	1.26030004	1.253399968	0.1237	0.125300005	0.112999998	0.112400003	0.084600002	0.962400019	0.949400008	0.989300013	1.296200037	1.363399982	1.34010005	0.133300006	0.165199995	0.168799996	0.114100002	0.872799993	0.945100009	0.9375	0.937600017	1.449699998	1.524099946	1.458799958	3.920300007	OVER	OVER	0.307700008	0.912500024	OVER	3.590800047	2.95449996	3.64199996	3.72239995	3.735699892	0.127800003	0.123800002	0.1228	0.296099991	0.923500001
1290	0.115800001	0.119599998	0.112899996	0.110699996	0.082699999	0.861800015	0.866599977	0.870100021	1.238000035	1.257099986	1.240700006	0.123599999	0.125200003	0.1131	0.112400003	0.084399998	0.961499989	0.949599981	0.989099979	1.288200021	1.362300038	1.337900043	0.133699998	0.165199995	0.168699995	0.114100002	0.871699989	0.944199979	0.938000023	0.937699974	1.446499944	1.51789999	1.458400011	3.897399902	3.873399973	3.764400005	0.308499992	0.910000026	3.634000063	3.470999956	2.990200043	3.565700054	3.492899895	3.514600039	0.128000006	0.123999998	0.122699998	0.298200011	0.922200024
1295	0.115800001	0.1197	0.112899996	0.110699996	0.082699999	0.861199975	0.866299987	0.870199978	1.235000014	1.252300024	1.238700032	0.1237	0.125300005	0.112999998	0.112400003	0.084700003	0.961899996	0.948099971	0.987900019	1.284000039	1.362900019	1.339599967	0.1329	0.165099993	0.168699995	0.114100002	0.869000018	0.944100022	0.936600029	0.937099993	1.445199966	1.510200024	1.457900047	3.806099892	3.83739996	3.933900118	0.309199989	0.908900023	3.994299889	3.586999893	2.966799974	3.639300108	3.812200069	OVER	0.127900004	0.123999998	0.1228	0.298200011	0.921700001
1300	0.115699999	0.119800001	0.1127	0.1105	0.082599998	0.859799981	0.864799976	0.868099988	1.23300004	1.247799993	1.241600037	0.123599999	0.125200003	0.1127	0.112199999	0.0845	0.962499976	0.948800027	0.988099992	1.27670002	1.36500001	1.339599967	0.133399993	0.165000007	0.168300003	0.114	0.869199991	0.943400025	0.936200023	0.93629998	1.442600012	1.502599955	1.455800056	3.743299961	3.845099926	3.940700054	0.309500009	0.905700028	3.813699961	3.556799889	2.971699953	3.597700119	3.618200064	OVER	0.128099993	0.123800002	0.122599997	0.297600001	0.919700027
1305	0.115699999	0.119599998	0.112800002	0.1105	0.082599998	0.85860002	0.8653	0.867999971	1.229699969	1.245499969	1.236299992	0.123599999	0.125100002	0.1127	0.112199999	0.0845	0.962300003	0.948599994	0.988300025	1.272400022	1.361299992	1.336899996	0.1329	0.164800003	0.168599993	0.114	0.869199991	0.943599999	0.936200023	0.935199976	1.440000057	1.494799972	1.457999945	3.816800117	3.76760006	OVER	0.309300005	0.903400004	3.736900091	3.530200005	2.961199999	3.614599943	3.572400093	3.952399969	0.127700001	0.123899996	0.122500002	0.297600001	0.91960001
1310	0.115699999	0.119599998	0.112800002	0.1105	0.082599998	0.859000027	0.864499986	0.868099988	1.227699995	1.238499999	1.233899951	0.123599999	0.125200003	0.112800002	0.112199999	0.084600002	0.962899983	0.948899984	0.986599982	1.266299963	1.361799955	1.338700056	0.133300006	0.164800003	0.168400005	0.114	0.869400024	0.943700016	0.936100006	0.934599996	1.438799977	1.487200022	1.457100034	3.914000034	OVER	3.959199905	0.310299993	0.903900027	OVER	3.513999939	2.970900059	3.637500048	3.783799887	3.987299919	0.127800003	0.123899996	0.122599997	0.297699988	0.919499993
1315	0.115599997	0.119400002	0.112800002	0.110399999	0.082500003	0.857200027	0.863799989	0.86650002	1.223799944	1.235399961	1.230100036	0.123499997	0.125	0.1127	0.112099998	0.084299996	0.961199999	0.949299991	0.987299979	1.257300019	1.363499999	1.335100055	0.1329	0.164800003	0.168300003	0.113899998	0.866999984	0.943700016	0.935199976	0.934800029	1.434599996	1.478199959	1.457100034	OVER	3.819600105	OVER	0.310900003	0.90140003	OVER	3.655299902	2.945800066	3.703799963	3.640599966	3.787800074	0.127800003	0.1237	0.122500002	0.299299985	0.91960001
1320	0.115800001	0.119400002	0.112800002	0.1105	0.082699999	0.857200027	0.862299979	0.865400016	1.220499992	1.226999998	1.223199964	0.123499997	0.125300005	0.112800002	0.112199999	0.084700003	0.961300015	0.947600007	0.986899972	1.251799941	1.365399957	1.340999961	0.133200005	0.1646	0.168200001	0.114100002	0.867200017	0.943400025	0.934499979	0.934400022	1.432700038	1.469200015	1.458799958	3.659800053	OVER	3.992500067	0.312000006	0.9005	3.87229991	3.612799883	2.93479991	3.667999983	3.612299919	3.750999928	0.127800003	0.123800002	0.122599997	0.299299985	0.919099987
1325	0.115699999	0.1193	0.1127	0.110399999	0.082500003	0.85710001	0.862900019	0.865499973	1.215899944	1.2227	1.22329998	0.123400003	0.125	0.1127	0.112099998	0.0845	0.961899996	0.949100018	0.986800015	1.246000051	1.36559999	1.339400053	0.133499995	0.1646	0.168099999	0.114	0.866299987	0.943700016	0.934700012	0.935100019	1.430999994	1.460899949	1.458199978	3.818300009	OVER	OVER	0.31220001	0.90200001	OVER	3.67840004	2.993999958	3.706599951	3.910300016	OVER	0.127800003	0.1237	0.122500002	0.298700005	0.915899992
1330	0.115699999	0.1197	0.112800002	0.1105	0.082599998	0.855000019	0.862399995	0.864499986	1.212000012	1.217800021	1.216300011	0.123400003	0.125200003	0.1127	0.112099998	0.084600002	0.961799979	0.947600007	0.985700011	1.236999989	1.363299966	1.336199999	0.133599997	0.1646	0.168099999	0.114	0.865199983	0.942600012	0.934300005	0.934000015	1.426399946	1.451599956	1.457800031	3.7427001	3.813299894	OVER	0.311699986	0.899900019	3.774600029	3.536299944	2.980999947	3.529599905	3.738699913	3.77579999	0.127800003	0.1237	0.122500002	0.299299985	0.916400015
1335	0.115699999	0.119400002	0.112800002	0.110399999	0.082699999	0.854900002	0.862100005	0.865499973	1.207499981	1.208400011	1.213199973	0.123300001	0.125100002	0.1127	0.112099998	0.084600002	0.962100029	0.947399974	0.987299979	1.23119998	1.361700058	1.333799958	0.1329	0.164399996	0.167999998	0.114	0.862900019	0.942900002	0.934599996	0.933099985	1.422700047	1.441400051	1.458799958	OVER	3.839900017	3.789599895	0.312000006	0.898400009	OVER	3.527199984	2.976000071	3.579799891	3.629899979	3.632400036	0.127800003	0.123800002	0.122400001	0.299499989	0.914600015
1340	0.115699999	0.119400002	0.112800002	0.1105	0.082699999	0.854799986	0.862200022	0.864600003	1.205800056	1.208999991	1.210000038	0.123400003	0.125100002	0.112599999	0.112000003	0.084600002	0.961499989	0.947600007	0.987399995	1.224499941	1.35650003	1.338999987	0.133499995	0.164700001	0.167899996	0.114	0.863399982	0.942399979	0.934700012	0.933000028	1.41989994	1.432399988	1.458899975	3.754899979	OVER	OVER	0.312400013	0.90079999	3.998600006	3.58769989	2.994800091	3.622400045	3.8046	3.995800018	0.127900004	0.123800002	0.122400001	0.300000012	0.913999975
1345	0.115599997	0.119400002	0.1127	0.110299997	0.082699999	0.854200006	0.860899985	0.862999976	1.199800014	1.197100043	1.206599951	0.123300001	0.125	0.1127	0.111900002	0.084600002	0.960300028	0.948199987	0.986000001	1.221300006	1.356699944	1.333500028	0.1329	0.164399996	0.167799994	0.114100002	0.863900006	0.942600012	0.933799982	0.931100011	1.416599989	1.421499968	1.459200025	3.964400053	OVER	3.763299942	0.31279999	0.898699999	OVER	3.545000076	2.987600088	3.630000114	3.614599943	3.908299923	0.127900004	0.123800002	0.122400001	0.300500005	0.915099978
1350	0.115699999	0.1197	0.1127	0.110299997	0.082599998	0.853399992	0.862200022	0.863499999	1.193400025	1.187899947	1.197700024	0.123199999	0.125200003	0.112599999	0.111900002	0.084399998	0.962199986	0.948499978	0.986999989	1.21420002	1.352399945	1.335100055	0.133000001	0.164499998	0.167699993	0.114	0.863099992	0.942099988	0.934199989	0.931500018	1.411499977	1.407600045	1.455800056	3.940399885	3.778100014	3.985399961	0.314599991	0.897300005	3.756200075	3.470299959	2.989200115	3.603800058	3.492599964	3.778000116	0.127800003	0.123800002	0.122299999	0.300399989	0.913100004
1355	0.115699999	0.1197	0.112800002	0.110299997	0.082699999	0.852999985	0.861500025	0.863600016	1.189499974	1.190299988	1.193500042	0.123300001	0.125200003	0.112499997	0.111900002	0.084600002	0.961399972	0.94749999	0.985899985	1.213199973	1.353000045	1.334900022	0.133100003	0.164499998	0.167799994	0.114	0.862600029	0.942700028	0.934499979	0.931299984	1.407500029	1.399799943	1.456500053	OVER	OVER	OVER	0.315299988	0.897000015	3.708699942	3.582099915	2.997999907	3.690799952	3.761300087	3.835000038	0.127800003	0.123899996	0.122400001	0.300599992	0.91140002
1360	0.115599997	0.119400002	0.112599999	0.110200003	0.082500003	0.852500021	0.861800015	0.862800002	1.187000036	1.181300044	1.189499974	0.123300001	0.125	0.112300001	0.1118	0.084299996	0.961499989	0.947099984	0.986699998	1.206500053	1.351699948	1.33130002	0.133000001	0.164299995	0.167600006	0.114	0.860899985	0.943599999	0.934400022	0.931299984	1.404099941	1.390100002	1.457000017	OVER	OVER	OVER	0.335399985	0.896700025	OVER	3.49909997	3.021199942	3.684999943	3.762900114	3.757400036	0.127599999	0.123800002	0.122199997	0.302300006	0.910300016
1365	0.115599997	0.119400002	0.112599999	0.110200003	0.082599998	0.852400005	0.860400021	0.861999989	1.182899952	1.172700047	1.182800055	0.123199999	0.125100002	0.112400003	0.111699998	0.084600002	0.958599985	0.947000027	0.986000001	1.198799968	1.347499967	1.33010006	0.133499995	0.164299995	0.167600006	0.114	0.861199975	0.941999972	0.933300018	0.929499984	1.396900058	1.378499985	1.455800056	3.675199986	3.790100098	3.843899965	0.335099995	0.896700025	3.830199957	3.695199966	3.019399881	3.504199982	3.739500046	3.741699934	0.127700001	0.1237	0.122199997	0.300999999	0.909699976
1370	0.115599997	0.119000003	0.112499997	0.109999999	0.082599998	0.851599991	0.861000001	0.861899972	1.180899978	1.168099999	1.181100011	0.123099998	0.125	0.112499997	0.111699998	0.084600002	0.959599972	0.945900023	0.986999989	1.195299983	1.343500018	1.330500007	0.133000001	0.164100006	0.167400002	0.113799997	0.859300017	0.944199979	0.933899999	0.930299997	1.395099998	1.369799972	1.456400037	3.722100019	3.918600082	OVER	0.336400002	0.896200001	3.894500017	3.478199959	3.019599915	3.621799946	3.644200087	3.743700027	0.127800003	0.1237	0.122100003	0.300999999	0.908399999
1375	0.115699999	0.119400002	0.1127	0.110100001	0.082599998	0.851499975	0.859899998	0.861199975	1.177800059	1.164899945	1.174100041	0.123199999	0.124899998	0.112400003	0.111699998	0.084399998	0.960399985	0.94630003	0.986699998	1.194700003	1.33829999	1.326699972	0.133100003	0.164299995	0.167400002	0.114	0.858399987	0.944299996	0.933200002	0.929700017	1.388299942	1.360200047	1.456799984	3.778599977	3.928200006	OVER	0.337199986	0.893999994	3.915999889	3.540800095	2.997900009	3.623500109	3.653100014	3.84829998	0.127800003	0.123800002	0.122299999	0.3028	0.906599998
1380	0.115599997	0.119900003	0.112599999	0.109999999	0.082599998	0.850300014	0.859399974	0.860400021	1.173499942	1.161299944	1.166700006	0.123099998	0.124899998	0.112300001	0.111699998	0.084600002	0.958899975	0.9472	0.986599982	1.189599991	1.333099961	1.322999954	0.133000001	0.164100006	0.167300001	0.113899998	0.858399987	0.943799973	0.933499992	0.929099977	1.386000037	1.353700042	1.458600044	3.795000076	3.9223001	OVER	0.340799987	0.893599987	OVER	3.534399986	3.019599915	3.756799936	3.800699949	3.851500034	0.127599999	0.123800002	0.122100003	0.301200002	0.906499982
1385	0.115599997	0.1193	0.112599999	0.109999999	0.082599998	0.850000024	0.859300017	0.859700024	1.167299986	1.15260005	1.164499998	0.123199999	0.124899998	0.112199999	0.111599997	0.084700003	0.959800005	0.946500003	0.987699986	1.184900045	1.326500058	1.324699998	0.133699998	0.164199993	0.167199999	0.113899998	0.85799998	0.944999993	0.933499992	0.929400027	1.379899979	1.344599962	1.45630002	3.791300058	3.895999908	3.90019989	0.341300011	0.893000007	3.874599934	3.493900061	3.007400036	3.721899986	3.679800034	3.783600092	0.127700001	0.123800002	0.122000001	0.300000012	0.904200017
1390	0.115599997	0.1193	0.112499997	0.109899998	0.082599998	0.849600017	0.859399974	0.860700011	1.162899971	1.149099946	1.154899955	0.123099998	0.124899998	0.112199999	0.111599997	0.084399998	0.958199978	0.945900023	0.987399995	1.17750001	1.319599986	1.319900036	0.133300006	0.163900003	0.167199999	0.113799997	0.856599987	0.944999993	0.933300018	0.929199994	1.376099944	1.337499976	1.456099987	3.818000078	OVER	OVER	0.342599988	0.891700029	3.802999973	3.56159997	3.032999992	3.664499998	3.545700073	OVER	0.127599999	0.1237	0.122100003	0.3046	0.903999984
1395	0.115599997	0.119099997	0.112599999	0.109899998	0.082800001	0.84920001	0.858699977	0.859799981	1.158499956	1.142199993	1.150699973	0.123000003	0.125	0.112300001	0.111500002	0.084600002	0.958599985	0.946399987	0.987299979	1.175899982	1.311300039	1.317199945	0.133200005	0.163900003	0.167099997	0.113899998	0.855599999	0.945900023	0.934199989	0.929700017	1.370300055	1.330899954	1.457100034	OVER	OVER	OVER	0.343300015	0.89230001	OVER	3.613600016	3.027499914	3.813499928	3.715600014	3.852299929	0.127700001	0.1237	0.122100003	0.305000007	0.903299987
1400	0.115500003	0.1193	0.112499997	0.109800003	0.082599998	0.849900007	0.8574	0.85860002	1.156599998	1.14380002	1.145900011	0.123000003	0.124799997	0.112199999	0.111500002	0.084600002	0.958299994	0.944899976	0.987600029	1.171900034	1.302999973	1.315600038	0.133399993	0.163800001	0.166999996	0.113899998	0.85619998	0.945299983	0.932799995	0.928799987	1.362200022	1.322700024	1.455600023	3.792500019	3.910399914	OVER	0.343800008	0.891200006	3.802999973	3.600500107	3.024100065	3.718100071	3.666399956	3.755800009	0.127700001	0.1237	0.122000001	0.3046	0.90170002
1405	0.115500003	0.119199999	0.112499997	0.109800003	0.082500003	0.849099994	0.859000027	0.859799981	1.153599977	1.139299989	1.153300047	0.123000003	0.124799997	0.112099998	0.111500002	0.084600002	0.958500028	0.945200026	0.987999976	1.170099974	1.291599989	1.31159997	0.133300006	0.163599998	0.166899994	0.113799997	0.854700029	0.946500003	0.933499992	0.929199994	1.355000019	1.317700028	1.455299973	3.692899942	OVER	OVER	0.344999999	0.890799999	OVER	3.747200012	3.030699968	3.726799965	3.738199949	OVER	0.127599999	0.123599999	0.122000001	0.305000007	0.902899981
1410	0.115500003	0.119099997	0.112499997	0.109800003	0.082599998	0.850099981	0.858500004	0.859000027	1.147500038	1.130100012	1.136800051	0.123000003	0.124799997	0.112099998	0.111400001	0.084600002	0.957700014	0.945500016	0.988099992	1.161399961	1.282099962	1.306699991	0.1338	0.163900003	0.166800007	0.113799997	0.854799986	0.94660002	0.933700025	0.928200006	1.3477	1.311699986	1.454300046	3.959899902	OVER	3.769299984	0.345699996	0.889999986	3.766000032	3.516200066	3.034699917	3.626499891	3.711600065	3.823400021	0.127599999	0.1237	0.1219	0.305500001	0.900699973
1415	0.115599997	0.119499996	0.112599999	0.109800003	0.082599998	0.848999977	0.858299971	0.859200001	1.148499966	1.126799941	1.13499999	0.122900002	0.124799997	0.112000003	0.111400001	0.084600002	0.95660001	0.944899976	0.987999976	1.162999988	1.270099998	1.300899982	0.133699998	0.163900003	0.166800007	0.113899998	0.854700029	0.948800027	0.933499992	0.92930001	1.342100024	1.308300018	1.45539999	OVER	OVER	OVER	0.34799999	0.889900029	OVER	3.702500105	3.055700064	3.619400024	3.830899954	OVER	0.127700001	0.123800002	0.122000001	0.304199994	0.900300026
1420	0.115400001	0.119499996	0.112499997	0.109800003	0.082699999	0.847899973	0.857599974	0.858500004	1.14470005	1.123000026	1.128299952	0.123000003	0.124799997	0.111900002	0.111400001	0.0845	0.957300007	0.944999993	0.989600003	1.160300016	1.258999944	1.297899961	0.133200005	0.163800001	0.166800007	0.113799997	0.853299975	0.947600007	0.932500005	0.928300023	1.333500028	1.302999973	1.454300046	3.777100086	OVER	3.805900097	0.348699987	0.888800025	3.736399889	3.595000029	3.040199995	3.569499969	3.865200043	3.736399889	0.127700001	0.1237	0.1219	0.304800004	0.900300026
1425	0.115500003	0.119800001	0.112499997	0.109899998	0.082599998	0.847899973	0.8574	0.857800007	1.14139998	1.120800018	1.125800014	0.123000003	0.124899998	0.112000003	0.111400001	0.084600002	0.956099987	0.9454	0.987900019	1.158300042	1.246999979	1.291599989	0.133300006	0.163699999	0.166700006	0.113899998	0.852199972	0.949400008	0.933600008	0.92930001	1.324300051	1.300500035	1.452499986	3.833699942	OVER	OVER	0.349299997	0.888199985	OVER	3.557100058	3.067600012	3.625400066	3.710400105	3.85619998	0.128000006	0.1237	0.121799998	0.303799987	0.898500025
1430	0.115500003	0.119400002	0.112499997	0.1096	0.082599998	0.84740001	0.857599974	0.857299984	1.139799953	1.119500041	1.125699997	0.123000003	0.124700002	0.1118	0.111199997	0.084600002	0.955900013	0.944400012	0.989000022	1.154600024	1.233700037	1.286800027	0.133300006	0.163599998	0.166700006	0.113899998	0.852800012	0.950100005	0.934000015	0.930000007	1.315700054	1.29610002	1.452600002	3.965199947	OVER	OVER	0.198400006	0.888199985	3.902499914	3.561500072	3.063299894	3.675100088	3.71690011	3.657099962	0.127599999	0.123599999	0.121699996	0.3028	0.898400009
1435	0.115500003	0.119199999	0.112499997	0.1096	0.082599998	0.847299993	0.856999993	0.857900023	1.134699941	1.113700032	1.120800018	0.122900002	0.124700002	0.111699998	0.111199997	0.084600002	0.956499994	0.944800019	0.989099979	1.151800036	1.223899961	1.284700036	0.133399993	0.163499996	0.166500002	0.113899998	0.851100028	0.950900018	0.933499992	0.92869997	1.304299951	1.292199969	1.449800014	3.756400108	3.918900013	OVER	0.197400004	0.887799978	OVER	3.54279995	3.058300018	3.791199923	3.634500027	3.844099998	0.127499998	0.123599999	0.121699996	0.305700004	0.897700012
1440	0.115500003	0.119000003	0.112499997	0.1096	0.082599998	0.84740001	0.85710001	0.8574	1.139000058	1.118800044	1.122099996	0.122900002	0.124700002	0.111900002	0.111199997	0.084600002	0.955500007	0.944899976	0.988099992	1.149600029	1.209599972	1.278900027	0.133399993	0.163299993	0.1664	0.113799997	0.851400018	0.950900018	0.933300018	0.92839998	1.294499993	1.287999988	1.449300051	3.700200081	3.995899916	OVER	0.197500005	0.886399984	OVER	3.535700083	3.026000023	3.62590003	3.568300009	3.787199974	0.127599999	0.123599999	0.121699996	0.305000007	0.896399975
1445	0.115500003	0.119199999	0.112499997	0.109499998	0.082599998	0.847800016	0.856899977	0.85710001	1.131600022	1.110700011	1.111799955	0.1228	0.124700002	0.1118	0.111100003	0.084600002	0.954200029	0.944199979	0.990400016	1.150099993	1.199599981	1.276000023	0.133599997	0.163399994	0.1664	0.113899998	0.851700008	0.952899992	0.933600008	0.9296	1.286200047	1.287099957	1.453099966	OVER	OVER	OVER	0.200200006	0.887000024	OVER	3.545700073	3.026000023	3.686199903	3.840300083	3.908699989	0.127499998	0.1237	0.121699996	0.306899995	0.895900011
1450	0.115500003	0.119099997	0.112400003	0.109499998	0.082699999	0.846599996	0.856299996	0.85680002	1.133599997	1.111099958	1.111199975	0.122900002	0.124700002	0.111500002	0.111100003	0.084600002	0.954900026	0.943599999	0.989000022	1.148300052	1.18780005	1.271600008	0.133599997	0.163399994	0.166299999	0.113899998	0.848999977	0.951699972	0.932699978	0.928200006	1.275900006	1.282500029	1.449900031	OVER	3.9921	OVER	0.198799998	0.885999978	OVER	3.479500055	3.074599981	3.78489995	3.624500036	OVER	0.127599999	0.123599999	0.121699996	0.307200015	0.896000028
1455	0.115400001	0.119000003	0.112499997	0.109499998	0.082599998	0.845600009	0.856000006	0.856299996	1.130599976	1.112699986	1.10679996	0.1228	0.124700002	0.111500002	0.111199997	0.084700003	0.95480001	0.944199979	0.99059999	1.147300005	1.177800059	1.264999986	0.1347	0.163200006	0.166199997	0.113899998	0.850000024	0.953599989	0.932799995	0.9296	1.26820004	1.279700041	1.445799947	3.854300022	3.931299925	OVER	0.201299995	0.886900008	3.89989996	3.538000107	3.060400009	3.596400023	3.72300005	3.823899984	0.127599999	0.123599999	0.121600002	0.306400001	0.893999994
1460	0.115400001	0.1193	0.112400003	0.109499998	0.082599998	0.846099973	0.856599987	0.856000006	1.126600027	1.102499962	1.102399945	0.122900002	0.124700002	0.111699998	0.111100003	0.084700003	0.95389998	0.943700016	0.989799976	1.139600039	1.166900039	1.261700034	0.133699998	0.163399994	0.166199997	0.113799997	0.848399997	0.954599977	0.934099972	0.929700017	1.258100033	1.27760005	1.445299983	3.825599909	3.815700054	3.837599993	0.203999996	0.884599984	3.719599962	3.520900011	3.036999941	3.567800045	3.676399946	3.796900034	0.127599999	0.1237	0.121600002	0.307700008	0.89380002
1465	0.115400001	0.1193	0.112400003	0.109499998	0.082599998	0.845600009	0.856000006	0.855599999	1.127699971	1.103099942	1.102800012	0.1228	0.124499999	0.1118	0.111100003	0.084600002	0.953100026	0.943599999	0.99089998	1.144799948	1.161499977	1.256199956	0.1338	0.163499996	0.166099995	0.113899998	0.849399984	0.95569998	0.934700012	0.931100011	1.248600006	1.275200009	1.44509995	3.726200104	OVER	3.900700092	0.201299995	0.883400023	3.773299932	3.610199928	3.055000067	3.643899918	3.805500031	3.859400034	0.127499998	0.123599999	0.1215	0.307599992	0.893000007
1470	0.115400001	0.119099997	0.112400003	0.109399997	0.082599998	0.844799995	0.856100023	0.85650003	1.127200007	1.100800037	1.09800005	0.1228	0.124600001	0.111699998	0.111000001	0.084600002	0.951799989	0.944100022	0.9903	1.143100023	1.15260005	1.251000047	0.134000003	0.163200006	0.165900007	0.113799997	0.848500013	0.956200004	0.934499979	0.931200027	1.240200043	1.272500038	1.442499995	3.931900024	OVER	3.864799976	0.201800004	0.881900012	OVER	3.47510004	3.063899994	3.726399899	3.608400106	3.993900061	0.127599999	0.123599999	0.1215	0.307999998	0.891900003
1475	0.115500003	0.119800001	0.112400003	0.109399997	0.082599998	0.844799995	0.855799973	0.855300009	1.124199986	1.100000024	1.099900007	0.122900002	0.124700002	0.111699998	0.111000001	0.084700003	0.952199996	0.943599999	0.991400003	1.142699957	1.144000053	1.244400024	0.134100005	0.163100004	0.165999994	0.113899998	0.847199976	0.957700014	0.934300005	0.932600021	1.230800033	1.269500017	1.442899942	OVER	OVER	OVER	0.202999994	0.88319999	OVER	3.621700048	3.119100094	3.756799936	3.6098001	OVER	0.127499998	0.123599999	0.1215	0.308299989	0.891900003
1480	0.115500003	0.119199999	0.112300001	0.109399997	0.082599998	0.844799995	0.855400026	0.855599999	1.122300029	1.09920001	1.090600014	0.122699998	0.124499999	0.111400001	0.1109	0.084799998	0.952099979	0.944800019	0.992600024	1.143599987	1.139899969	1.241400003	0.134000003	0.163100004	0.165800005	0.113899998	0.847199976	0.958100021	0.935299993	0.934300005	1.221400023	1.26699996	1.441499949	3.749300003	OVER	OVER	0.203999996	0.882799983	OVER	3.598400116	3.056200027	3.84980011	3.638299942	3.992599964	0.127499998	0.123499997	0.121399999	0.307799995	0.890900016
1485	0.115500003	0.119199999	0.112300001	0.109399997	0.082500003	0.844399989	0.854799986	0.854399979	1.127200007	1.097599983	1.091899991	0.1228	0.124499999	0.111500002	0.1109	0.084600002	0.952499986	0.944500029	0.9921	1.143900037	1.132099986	1.236799955	0.135700002	0.163100004	0.165700004	0.114	0.847500026	0.960600019	0.936200023	0.934300005	1.212900043	1.264400005	1.441900015	3.977299929	3.936300039	OVER	0.201900005	0.882600009	OVER	3.547499895	3.0546	3.642400026	3.595200062	3.854300022	0.127399996	0.123499997	0.121399999	0.310400009	0.890999973
1490	0.1153	0.119499996	0.112300001	0.109200001	0.082500003	0.844200015	0.854700029	0.853900015	1.125699997	1.099799991	1.08889997	0.122699998	0.124600001	0.111599997	0.110799998	0.084700003	0.950600028	0.9454	0.992699981	1.143300056	1.12559998	1.23150003	0.135000005	0.163000003	0.165700004	0.113899998	0.846400023	0.962599993	0.936399996	0.934899986	1.203699946	1.259899974	1.440799952	3.860300064	OVER	OVER	0.206300005	0.881399989	OVER	3.570199966	3.110800028	3.759399891	3.718400002	3.885099888	0.127499998	0.123499997	0.121299997	0.308999985	0.888899982
1495	0.115400001	0.1193	0.112400003	0.109200001	0.082599998	0.843400002	0.853399992	0.853900015	1.126799941	1.099300027	1.088999987	0.1228	0.124499999	0.111400001	0.110799998	0.084700003	0.952000022	0.945500016	0.993200004	1.14139998	1.121199965	1.226699948	0.134299994	0.163100004	0.165600002	0.114	0.846300006	0.963800013	0.936399996	0.936699986	1.197299957	1.258200049	1.438199997	3.911099911	3.921099901	3.784800053	0.209000006	0.879899979	OVER	3.55279994	3.052599907	3.641499996	3.592600107	3.888400078	0.127399996	0.1237	0.121399999	0.307700008	0.888400018
1500	0.1153	0.1193	0.112300001	0.109200001	0.082599998	0.843400002	0.854399979	0.854200006	1.122799993	1.093799949	1.086300015	0.122699998	0.124399997	0.111299999	0.110799998	0.0845	0.949999988	0.946799994	0.992699981	1.142799973	1.111799955	1.224900007	0.134299994	0.163000003	0.1655	0.114100002	0.845600009	0.965600014	0.937699974	0.938399971	1.189800024	1.255599976	1.438899994	OVER	OVER	OVER	0.212799996	0.879299998	OVER	3.477799892	3.112299919	3.755899906	3.793299913	3.873899937	0.127499998	0.123499997	0.121299997	0.308299989	0.887300014
1505	0.115400001	0.1193	0.112300001	0.109099999	0.082699999	0.842899978	0.853399992	0.853200018	1.125399947	1.092200041	1.090899944	0.122500002	0.124399997	0.111299999	0.110600002	0.084600002	0.950900018	0.948000014	0.993799984	1.141499996	1.107900023	1.217399955	0.134399995	0.162900001	0.1655	0.114	0.845600009	0.967299998	0.938600004	0.939700007	1.184000015	1.253399968	1.43690002	OVER	OVER	OVER	0.212300003	0.879400015	OVER	3.519399881	3.116600037	3.834599972	3.670700073	3.821399927	0.127399996	0.123499997	0.121200003	0.310499996	0.886200011
1510	0.1153	0.118900001	0.112300001	0.109099999	0.082599998	0.842599988	0.853600025	0.853100002	1.125	1.100000024	1.085800052	0.122599997	0.124300003	0.111299999	0.110699996	0.084700003	0.950399995	0.948800027	0.995199978	1.143599987	1.101099968	1.213199973	0.134399995	0.162799999	0.1655	0.114	0.844900012	0.969200015	0.938399971	0.939400017	1.176800013	1.250499964	1.436200023	OVER	OVER	3.913199902	0.211799994	0.879199982	3.896699905	3.5	3.067500114	3.79399991	3.661099911	3.927200079	0.127399996	0.123499997	0.121299997	0.311699986	0.886399984
1515	0.1153	0.119199999	0.112400003	0.109099999	0.082599998	0.841499984	0.852400005	0.852599978	1.120300055	1.091899991	1.079599977	0.122599997	0.124300003	0.111199997	0.110699996	0.084600002	0.949999988	0.949400008	0.996500015	1.143399954	1.097100019	1.208699942	0.134499997	0.162799999	0.165399998	0.113899998	0.844299972	0.971000016	0.938799977	0.941100001	1.169800043	1.246299982	1.434800029	3.799000025	3.734999895	OVER	0.211700007	0.878799975	OVER	3.698600054	3.059000015	3.526499987	3.595499992	3.828299999	0.127399996	0.123599999	0.121299997	0.311199993	0.885299981
1520	0.1153	0.119099997	0.112199999	0.109099999	0.082599998	0.841799974	0.853600025	0.853200018	1.12409997	1.096500039	1.081799984	0.122500002	0.124300003	0.111299999	0.110600002	0.084600002	0.950200021	0.950299978	0.997500002	1.14380002	1.094200015	1.203299999	0.134299994	0.162699997	0.165299997	0.114100002	0.843800008	0.973699987	0.939899981	0.941900015	1.163900018	1.242900014	1.430400014	3.796999931	3.955800056	3.857700109	0.212799996	0.878499985	3.922899961	3.637300014	3.077300072	3.732300043	3.699500084	3.763200045	0.127499998	0.123400003	0.121100001	0.310200006	0.88440001
1525	0.115199998	0.119199999	0.112099998	0.108999997	0.082500003	0.841799974	0.852999985	0.852999985	1.125200033	1.093700051	1.078299999	0.122400001	0.124300003	0.111299999	0.1105	0.0845	0.948899984	0.950600028	0.998000026	1.144199967	1.087599993	1.197199941	0.134499997	0.162799999	0.165099993	0.114100002	0.842999995	0.976300001	0.940999985	0.943899989	1.158100009	1.241099954	1.42990005	OVER	3.977900028	OVER	0.213699996	0.877600014	3.863100052	3.561399937	3.086499929	3.845900059	3.635999918	3.940099955	0.127399996	0.123499997	0.121100001	0.311500013	0.883400023
1530	0.1153	0.1193	0.112199999	0.108900003	0.082599998	0.841700017	0.851700008	0.851599991	1.127300024	1.095399976	1.084599972	0.122500002	0.124399997	0.111199997	0.1105	0.084700003	0.950100005	0.952099979	0.99940002	1.146600008	1.083199978	1.202399969	0.135000005	0.162599996	0.165099993	0.114200003	0.843200028	0.978200018	0.942300022	0.94569999	1.151800036	1.237699986	1.428799987	OVER	OVER	OVER	0.215000004	0.877399981	OVER	3.655400038	3.096400023	3.717099905	3.711999893	3.855200052	0.127499998	0.123499997	0.121200003	0.310900003	0.88410002
1535	0.1153	0.119400002	0.112300001	0.108999997	0.082699999	0.840900004	0.851499975	0.851999998	1.122599959	1.092300057	1.073799968	0.122500002	0.124300003	0.111199997	0.1105	0.084700003	0.949199975	0.952899992	0.99879998	1.146199942	1.080199957	1.187100053	0.135199994	0.162699997	0.165099993	0.114200003	0.842499971	0.981000006	0.942600012	0.947000027	1.146999955	1.235000014	1.427399993	OVER	OVER	OVER	0.218999997	0.877300024	OVER	3.622400045	3.057600021	3.694900036	3.757999897	3.870399952	0.127399996	0.123499997	0.121100001	0.319200009	0.8829
1540	0.1153	0.119599998	0.112199999	0.108900003	0.082699999	0.841700017	0.851999998	0.851800025	1.122799993	1.090299964	1.07249999	0.122500002	0.124300003	0.111299999	0.1105	0.084600002	0.949299991	0.954699993	1.00150001	1.147300005	1.078199983	1.183799982	0.135000005	0.162699997	0.165000007	0.114200003	0.843100011	0.983399987	0.943400025	0.949800014	1.141000032	1.233399987	1.425300002	3.942899942	3.884799957	OVER	0.219300002	0.876900017	OVER	3.656100035	3.135999918	3.821099997	3.636399984	3.8829	0.127599999	0.123499997	0.120999999	0.318300009	0.882200003
1545	0.1153	0.119499996	0.112199999	0.108800001	0.082699999	0.840799987	0.851899981	0.851400018	1.123900056	1.096099973	1.07249999	0.122500002	0.124300003	0.111199997	0.110399999	0.0845	0.949100018	0.956399977	1.002699971	1.149099946	1.075700045	1.180899978	0.134800002	0.162599996	0.164900005	0.114299998	0.841700017	0.985899985	0.944000006	0.951600015	1.136899948	1.231600046	1.424000025	OVER	OVER	OVER	0.220899999	0.876999974	OVER	3.537199974	3.048700094	3.68840003	3.804899931	3.942600012	0.127499998	0.123499997	0.120899998	0.316700011	0.881600022
1550	0.1153	0.1193	0.112199999	0.108900003	0.082699999	0.841700017	0.851700008	0.851499975	1.127799988	1.095000029	1.068699956	0.122500002	0.124200001	0.111000001	0.110299997	0.0845	0.950399995	0.958299994	1.004400015	1.145799994	1.072000027	1.178599954	0.134499997	0.162400007	0.164800003	0.114299998	0.842800021	0.990199983	0.9454	0.954400003	1.131700039	1.228500009	1.424399972	OVER	OVER	OVER	0.208199993	0.876100004	3.799099922	3.65079999	3.097700119	3.833600044	3.883100033	OVER	0.127299994	0.123499997	0.120899998	0.319299996	0.881600022
1555	0.1153	0.118799999	0.112300001	0.108800001	0.082699999	0.840200007	0.851400018	0.850600004	1.127500057	1.095999956	1.07099998	0.122400001	0.124200001	0.111000001	0.110399999	0.084700003	0.948800027	0.960200012	1.005599976	1.151299953	1.068799973	1.176499963	0.134599999	0.162400007	0.164800003	0.114299998	0.841600001	0.993900001	0.944999993	0.95569998	1.127699971	1.227200031	1.422199965	3.663800001	OVER	OVER	0.208000004	0.875800014	OVER	3.636300087	3.082799911	3.764699936	3.636800051	OVER	0.127499998	0.123499997	0.120899998	0.319599986	0.880999982
1560	0.115199998	0.119099997	0.112199999	0.108800001	0.082599998	0.839999974	0.851000011	0.850199997	1.125699997	1.093199968	1.067999959	0.122500002	0.1241	0.111100003	0.110299997	0.084700003	0.948899984	0.962100029	1.007200003	1.151900053	1.067800045	1.170899987	0.134599999	0.162300006	0.164800003	0.114299998	0.841499984	0.997600019	0.946399987	0.958299994	1.124600053	1.224400043	1.423499942	3.810499907	3.885299921	3.816699982	0.209199995	0.875699997	OVER	3.667399883	3.065599918	3.744100094	3.694600105	3.843199968	0.127399996	0.123499997	0.120999999	0.320100009	0.880699992
1565	0.115199998	0.1193	0.112099998	0.1087	0.082599998	0.838999987	0.850300014	0.850399971	1.127200007	1.096699953	1.067700028	0.122400001	0.124200001	0.111000001	0.110200003	0.084600002	0.949100018	0.96420002	1.010200024	1.153499961	1.063699961	1.172199965	0.134800002	0.162300006	0.164499998	0.114399999	0.841099977	1.00030005	0.94690001	0.960500002	1.122599959	1.223500013	1.420899987	3.95539999	OVER	3.937999964	0.211099997	0.874899983	OVER	3.547100067	3.10439992	3.632699966	3.677599907	3.909699917	0.127299994	0.123400003	0.120899998	0.319999993	0.880100012
1570	0.115199998	0.118699998	0.112099998	0.1087	0.082699999	0.83920002	0.850499988	0.850399971	1.127699971	1.094200015	1.070000052	0.122400001	0.1241	0.110799998	0.110200003	0.084600002	0.950100005	0.968699992	1.011600018	1.154899955	1.06400001	1.16260004	0.134900004	0.162300006	0.1646	0.114600003	0.841899991	1.006399989	0.948899984	0.963500023	1.118700027	1.222499967	1.419999957	3.941299915	3.758100033	OVER	0.211899996	0.87559998	OVER	3.56520009	3.091500044	3.739300013	3.567699909	3.929100037	0.127399996	0.123400003	0.120899998	0.321399987	0.879599988
1575	0.115199998	0.118799999	0.112099998	0.1087	0.082599998	0.8398	0.850700021	0.849600017	1.128800035	1.097200036	1.067700028	0.122299999	0.124200001	0.111000001	0.110200003	0.084600002	0.950200021	0.970700026	1.014299989	1.155699968	1.06190002	1.164199948	0.134800002	0.162200004	0.164399996	0.114600003	0.840699971	1.010400057	0.949999988	0.966300011	1.116799951	1.220299959	1.418200016	OVER	OVER	OVER	0.214100003	0.874499977	OVER	3.631299973	3.143599987	3.675199986	3.635299921	OVER	0.127399996	0.123400003	0.120800003	0.320499986	0.879400015
1580	0.115199998	0.119000003	0.112099998	0.108499996	0.082699999	0.838500023	0.850399971	0.849699974	1.128000021	1.101999998	1.068600059	0.122299999	0.1241	0.110699996	0.110200003	0.084600002	0.951200008	0.973800004	1.017099977	1.157999992	1.058200002	1.162099957	0.134900004	0.162200004	0.164399996	0.114600003	0.840799987	1.014799953	0.950200021	0.968299985	1.112400055	1.219499946	1.417700052	3.854599953	OVER	3.995800018	0.212799996	0.874199986	3.874200106	3.5631001	3.084899902	3.782399893	3.659300089	OVER	0.127399996	0.123499997	0.120800003	0.320800006	0.879199982
1585	0.115099996	0.119000003	0.112000003	0.108599998	0.082699999	0.837700009	0.849699974	0.849600017	1.128800035	1.100900054	1.069499969	0.122299999	0.1241	0.110600002	0.109999999	0.084600002	0.949000001	0.977299988	1.018000007	1.157099962	1.056300044	1.154399991	0.1347	0.162100002	0.164299995	0.114600003	0.840200007	1.018700004	0.951099992	0.971400023	1.110800028	1.217700005	1.417700052	3.782500029	3.970799923	OVER	0.215299994	0.875100017	OVER	3.616400003	3.086400032	3.748699903	3.690700054	OVER	0.127299994	0.123300001	0.120700002	0.323000014	0.878300011
1590	0.115199998	0.1193	0.112099998	0.108599998	0.082800001	0.837599993	0.850000024	0.849099994	1.130399942	1.099099994	1.069900036	0.122400001	0.1241	0.110799998	0.110100001	0.084700003	0.950399995	0.980400026	1.021000028	1.15989995	1.055899978	1.153900027	0.135399997	0.162200004	0.164199993	0.1149	0.839600027	1.026000023	0.952099979	0.974300027	1.109500051	1.216099977	1.417099953	3.785599947	3.989500046	3.933399916	0.218400002	0.87470001	OVER	3.532000065	3.097899914	3.625099897	3.717099905	3.931400061	0.127399996	0.123400003	0.120800003	0.320600003	0.878499985
1595	0.115099996	0.119199999	0.112099998	0.108599998	0.082699999	0.838400006	0.8495	0.84920001	1.130399942	1.099300027	1.072100043	0.122299999	0.1241	0.110699996	0.110100001	0.084600002	0.952000022	0.985300004	1.025200009	1.163499951	1.055400014	1.14989996	0.135000005	0.162300006	0.164299995	0.1149	0.8398	1.02820003	0.953100026	0.977900028	1.10769999	1.2148	1.415799975	OVER	OVER	3.719099998	0.216100007	0.874000013	3.90989995	3.59980011	3.107199907	3.861900091	3.66050005	3.832600117	0.127399996	0.123400003	0.120800003	0.321799994	0.878099978
1600	0.115199998	0.119199999	0.112000003	0.108499996	0.082599998	0.836799979	0.84920001	0.848699987	1.133200049	1.100499988	1.065700054	0.122299999	0.1241	0.1105	0.109999999	0.0845	0.951699972	0.988699973	1.028300047	1.163900018	1.05340004	1.149600029	0.134900004	0.162100002	0.164199993	0.115000002	0.839299977	1.036900043	0.955900013	0.981899977	1.10650003	1.2148	1.416100025	OVER	OVER	OVER	0.217999995	0.873399973	OVER	3.663500071	3.119699955	3.684499979	3.64350009	3.89350009	0.127299994	0.123400003	0.120700002	0.324900001	0.877699971
1605	0.115199998	0.118900001	0.112000003	0.108400002	0.082699999	0.838100016	0.849600017	0.84920001	1.131500006	1.101799965	1.073899984	0.122199997	0.1241	0.110699996	0.109899998	0.084600002	0.953000009	0.992799997	1.031200051	1.164000034	1.050699949	1.147799969	0.135000005	0.162	0.164000005	0.115000002	0.838800013	1.041200042	0.957099974	0.984399974	1.106400013	1.211899996	1.414000034	3.989300013	3.731100082	3.93840003	0.220300004	0.87440002	3.941800117	3.521100044	3.105900049	3.657799959	3.650300026	3.9447999	0.127299994	0.123400003	0.1206	0.323300004	0.877900004
1610	0.115099996	0.119099997	0.112000003	0.108400002	0.082699999	0.837400019	0.84920001	0.848800004	1.13349998	1.100600004	1.069100022	0.122199997	0.1241	0.1105	0.109899998	0.084700003	0.95389998	0.997699976	1.034199953	1.166100025	1.047399998	1.149199963	0.135000005	0.161899999	0.163900003	0.115099996	0.83829999	1.048200011	0.959399998	0.988600016	1.104799986	1.212299943	1.413599968	3.868400097	3.705800056	3.972300053	0.219099998	0.873199999	OVER	3.447700024	3.111599922	3.542700052	3.71329999	3.768199921	0.127399996	0.123400003	0.1206	0.325100005	0.877499998
1615	0.115099996	0.119000003	0.112000003	0.108400002	0.082599998	0.836600006	0.84859997	0.84799999	1.136500001	1.103099942	1.069000006	0.122100003	0.1241	0.1105	0.109800003	0.084700003	0.953400016	1.003900051	1.039399981	1.16989994	1.048499942	1.149500012	0.135000005	0.161799997	0.163800001	0.115099996	0.838699996	1.055699944	0.961700022	0.993499994	1.104200006	1.212200046	1.413800001	OVER	OVER	OVER	0.218999997	0.872900009	OVER	3.931699991	3.185499907	3.911099911	OVER	OVER	0.127299994	0.123300001	0.120499998	0.326799989	0.876299977
1620	0.115099996	0.119599998	0.111900002	0.1083	0.082599998	0.836199999	0.84740001	0.847299993	1.135200024	1.099099994	1.068600059	0.122100003	0.123999998	0.110600002	0.109800003	0.084700003	0.954999983	1.008000016	1.044199944	1.170300007	1.047500014	1.142799973	0.135000005	0.161899999	0.163900003	0.115199998	0.83829999	1.063599944	0.962000012	0.997799993	1.103999972	1.210800052	1.412999988	3.963799953	OVER	3.963000059	0.223399997	0.872900009	3.74729991	3.584800005	3.186100006	3.621500015	3.666699886	3.784300089	0.127299994	0.123400003	0.120499998	0.325100005	0.875899971
1625	0.115199998	0.119800001	0.111900002	0.1083	0.082599998	0.836899996	0.84829998	0.847899973	1.134899974	1.102599978	1.065700054	0.122000001	0.1241	0.110600002	0.109800003	0.084700003	0.954699993	1.013200045	1.047199965	1.171599984	1.046900034	1.14470005	0.135499999	0.161799997	0.163699999	0.115500003	0.838400006	1.072100043	0.964299977	1.002300024	1.102900028	1.212100029	1.414299965	3.897900105	OVER	3.978800058	0.225700006	0.872600019	OVER	3.677200079	3.15019989	3.701299906	3.668100119	3.988800049	0.127200007	0.123300001	0.120399997	0.322899997	0.876699984
1630	0.115099996	0.118900001	0.111900002	0.108199999	0.082699999	0.836000025	0.847899973	0.847500026	1.137899995	1.106099963	1.068899989	0.122100003	0.123999998	0.1105	0.109800003	0.084700003	0.956399977	1.019000053	1.051699996	1.173699975	1.046499968	1.14470005	0.135800004	0.161899999	0.163599998	0.115599997	0.837400019	1.078299999	0.96450001	1.006100059	1.098999977	1.209599972	1.412700057	OVER	3.90260005	OVER	0.228400007	0.873000026	3.995899916	3.624700069	3.137000084	3.580499887	3.702500105	OVER	0.127299994	0.123300001	0.120399997	0.323599994	0.87620002
1635	0.115000002	0.119099997	0.1118	0.108199999	0.082599998	0.834900022	0.847599983	0.847800016	1.133700013	1.103999972	1.064299941	0.122000001	0.123800002	0.110200003	0.1096	0.084600002	0.957499981	1.025300026	1.057500005	1.175899982	1.046399951	1.144099951	0.135700002	0.161500007	0.163499996	0.115599997	0.837100029	1.086500049	0.966700017	1.010599971	1.099400043	1.207800031	1.41110003	3.889300108	OVER	OVER	0.222499996	0.872600019	3.928100109	3.527100086	3.077399969	3.562000036	3.5625	3.869999886	0.127100006	0.123300001	0.120300002	0.328599989	0.87620002
1640	0.115199998	0.118900001	0.1118	0.108199999	0.082699999	0.835399985	0.848699987	0.847500026	1.136899948	1.103399992	1.068099976	0.122100003	0.123899996	0.110299997	0.109700002	0.084600002	0.958199978	1.032099962	1.061200023	1.173699975	1.044800043	1.142799973	0.135600001	0.161699995	0.163599998	0.115800001	0.838199973	1.093700051	0.967700005	1.014999986	1.098399997	1.208899975	1.40989995	3.83039999	OVER	OVER	0.2227	0.872200012	OVER	3.638200045	3.10439992	3.691400051	3.711899996	OVER	0.127299994	0.123199999	0.120300002	0.328599989	0.876100004
1645	0.115099996	0.119400002	0.1118	0.108099997	0.082599998	0.834399998	0.847000003	0.847000003	1.139999986	1.10679996	1.075000048	0.122000001	0.123800002	0.110399999	0.109700002	0.084700003	0.960699975	1.037400007	1.066799998	1.177700043	1.043599963	1.145699978	0.135700002	0.161500007	0.163399994	0.115900002	0.837700009	1.103800058	0.971899986	1.021199942	1.09800005	1.207999945	1.410099983	OVER	3.834500074	OVER	0.2227	0.872399986	3.795900106	3.622400045	3.143699884	3.728699923	3.90079999	3.631799936	0.127399996	0.123300001	0.120300002	0.326900005	0.875899971
1650	0.115000002	0.119000003	0.111900002	0.108099997	0.082699999	0.834500015	0.847299993	0.847299993	1.136399984	1.110900044	1.068500042	0.122000001	0.123899996	0.110299997	0.1096	0.084600002	0.960900009	1.043300033	1.07249999	1.182000041	1.045400023	1.140300035	0.135499999	0.161500007	0.163299993	0.116099998	0.837800026	1.113999963	0.972800016	1.025699973	1.097000003	1.208199978	1.413200021	OVER	OVER	OVER	0.2236	0.872600019	OVER	3.555799961	3.197299957	3.847599983	3.652499914	3.946899891	0.127100006	0.123199999	0.120200001	0.3292	0.875699997
1655	0.115000002	0.1193	0.1118	0.108000003	0.082699999	0.834500015	0.847000003	0.846199989	1.140400052	1.110200047	1.07280004	0.1219	0.123800002	0.109999999	0.1096	0.084700003	0.963699996	1.050300002	1.079699993	1.182500005	1.043799996	1.146700025	0.135600001	0.161500007	0.163299993	0.116099998	0.837599993	1.12409997	0.974699974	1.029199958	1.095700026	1.206599951	1.411599994	3.823800087	OVER	OVER	0.2271	0.871900022	OVER	3.622900009	3.131299973	3.640300035	3.735800028	OVER	0.127200007	0.123300001	0.120200001	0.30430001	0.875400007
1660	0.115000002	0.119199999	0.1118	0.108000003	0.082599998	0.833500028	0.846099973	0.846000016	1.141299963	1.111400008	1.068400025	0.1219	0.123800002	0.110100001	0.109499998	0.0845	0.9648	1.056200027	1.086300015	1.186300039	1.042099953	1.138800025	0.135600001	0.161500007	0.163200006	0.116300002	0.836499989	1.133000016	0.975300014	1.03579998	1.094599962	1.206799984	1.411299944	OVER	3.999700069	OVER	0.227300003	0.871900022	OVER	3.695499897	3.15989995	3.740600109	3.672499895	3.960999966	0.127200007	0.123099998	0.120200001	0.30430001	0.87529999
1665	0.115000002	0.118900001	0.1118	0.108000003	0.082699999	0.834999979	0.846899986	0.846099973	1.144299984	1.109599948	1.069800019	0.1219	0.123800002	0.110100001	0.109399997	0.084700003	0.967800021	1.06219995	1.091799974	1.186300039	1.043400049	1.142500043	0.135900006	0.161400005	0.163100004	0.116400003	0.837400019	1.147099972	0.979099989	1.042600036	1.095199943	1.206200004	1.413900018	OVER	3.92750001	OVER	0.229599997	0.871599972	3.97510004	3.516799927	3.138499975	3.656399965	3.745699883	3.809999943	0.127200007	0.123300001	0.120200001	0.303499997	0.875500023
1670	0.115000002	0.119199999	0.1118	0.108000003	0.082599998	0.833700001	0.846300006	0.845499992	1.146800041	1.112200022	1.070000052	0.1219	0.123800002	0.109899998	0.109399997	0.084600002	0.970099986	1.068799973	1.09829998	1.186800003	1.042000055	1.139400005	0.136099994	0.161500007	0.163100004	0.116499998	0.836799979	1.158499956	0.980700016	1.047700047	1.092399955	1.20480001	1.411200047	OVER	OVER	OVER	0.228100002	0.871100008	3.895699978	3.516700029	3.14380002	3.58829999	3.669199944	3.780999899	0.127299994	0.123300001	0.120099999	0.305099994	0.875400007
1675	0.115000002	0.119099997	0.111699998	0.107900001	0.082699999	0.834200025	0.846199989	0.845799983	1.14230001	1.111500025	1.066799998	0.122000001	0.123800002	0.109999999	0.109399997	0.084700003	0.97240001	1.073199987	1.104699969	1.189499974	1.041900039	1.138200045	0.135900006	0.161300004	0.163000003	0.116700001	0.837199986	1.173300028	0.98180002	1.054200053	1.090899944	1.205000043	1.41260004	OVER	3.698699951	OVER	0.232199997	0.870400012	OVER	3.567800045	3.125699997	3.740400076	3.608299971	OVER	0.127200007	0.123199999	0.119999997	0.304500014	0.875999987
1680	0.115000002	0.118900001	0.111599997	0.107799999	0.082599998	0.833500028	0.846499979	0.846199989	1.140400052	1.110999942	1.070700049	0.121799998	0.1237	0.109999999	0.109300002	0.084700003	0.974399984	1.08010006	1.110999942	1.189700007	1.04279995	1.138000011	0.135900006	0.161200002	0.163000003	0.116899997	0.837499976	1.184800029	0.984000027	1.059200048	1.08920002	1.202600002	1.409000039	3.712800026	3.950999975	3.9302001	0.231600001	0.871500015	3.795799971	3.52670002	3.105700016	3.52579999	3.701299906	3.8118999	0.127100006	0.123099998	0.119999997	0.306100011	0.875800014
1685	0.1149	0.118799999	0.111599997	0.107799999	0.082599998	0.832300007	0.844099998	0.843900025	1.144199967	1.110000014	1.068300009	0.121799998	0.1237	0.109899998	0.109399997	0.084700003	0.977400005	1.088000059	1.120100021	1.191799998	1.042999983	1.141800046	0.136099994	0.161200002	0.162799999	0.116999999	0.837499976	1.201599956	0.987999976	1.066900015	1.090000033	1.203699946	1.41110003	3.787400007	3.884299994	3.887399912	0.231700003	0.871200025	3.78640008	3.485800028	3.19749999	3.620100021	3.663199902	3.645200014	0.127200007	0.123199999	0.119999997	0.306100011	0.875999987
1690	0.1149	0.119000003	0.111599997	0.107699998	0.082699999	0.832899988	0.844299972	0.843800008	1.146000028	1.114799976	1.074699998	0.121799998	0.1237	0.109899998	0.109300002	0.084799998	0.981299996	1.094400048	1.127900004	1.194499969	1.042700052	1.144600034	0.136000007	0.160999998	0.162799999	0.117200002	0.836499989	1.215000033	0.989400029	1.071699977	1.08829999	1.20449996	1.40989995	OVER	3.990700006	3.837100029	0.233700007	0.870800018	OVER	3.69020009	3.108500004	3.497200012	3.516499996	3.629100084	0.127200007	0.123099998	0.119999997	0.306499988	0.875400007
1695	0.1149	0.118900001	0.111699998	0.107699998	0.082599998	0.832199991	0.844399989	0.844699979	1.145799994	1.118399978	1.074900031	0.121799998	0.1237	0.109999999	0.109300002	0.084600002	0.985099971	1.102599978	1.135900021	1.194399953	1.041399956	1.142099977	0.136500001	0.160999998	0.162699997	0.117399998	0.836199999	1.229500055	0.992399991	1.079699993	1.087900043	1.204300046	1.412999988	3.919399977	3.894500017	OVER	0.233099997	0.871299982	3.953299999	3.682899952	3.150399923	3.496000051	3.821399927	3.83130002	0.127100006	0.123099998	0.119800001	0.306699991	0.875999987
1700	0.114799999	0.119000003	0.111599997	0.107600003	0.082599998	0.832700014	0.844600022	0.844099998	1.149299979	1.118700027	1.070000052	0.121699996	0.123599999	0.109700002	0.109099999	0.084600002	0.987699986	1.107800007	1.142500043	1.198099971	1.041599989	1.14199996	0.136600003	0.161200002	0.162699997	0.117399998	0.835799992	1.241600037	0.995599985	1.085399985	1.086599946	1.203799963	1.411900043	OVER	OVER	OVER	0.234799996	0.870800018	OVER	3.691499949	3.179699898	3.59649992	3.634900093	3.7506001	0.127200007	0.123000003	0.119800001	0.307999998	0.87620002
1705	0.1149	0.119199999	0.111599997	0.107699998	0.082599998	0.833299994	0.843999982	0.843599975	1.151800036	1.118299961	1.073799968	0.121699996	0.123599999	0.109700002	0.109200001	0.084600002	0.991699994	1.113399982	1.146999955	1.198300004	1.04369998	1.141800046	0.136500001	0.160899997	0.162599996	0.117700003	0.836199999	1.252099991	0.998099983	1.092300057	1.085700035	1.202299953	1.411399961	OVER	OVER	3.810499907	0.232299998	0.871100008	OVER	3.525700092	3.15079999	3.580800056	3.567500114	3.722300053	0.127200007	0.123099998	0.119800001	0.308299989	0.877300024
1710	0.115000002	0.119599998	0.111599997	0.107699998	0.082699999	0.832599998	0.843599975	0.843900025	1.147699952	1.118299961	1.074699998	0.121799998	0.1237	0.109800003	0.109200001	0.084600002	0.994300008	1.119500041	1.153900027	1.200799942	1.043799996	1.141499996	0.136600003	0.1611	0.162499994	0.117799997	0.836300015	1.266000032	1.000699997	1.098899961	1.085199952	1.203299999	1.414899945	OVER	OVER	3.85619998	0.234200001	0.871500015	OVER	3.443300009	3.116100073	3.536000013	3.539999962	3.941200018	0.127200007	0.123099998	0.119800001	0.307999998	0.877499998
1715	0.1149	0.119199999	0.111599997	0.107600003	0.082599998	0.832499981	0.843900025	0.843500018	1.149000049	1.119099975	1.077800035	0.121799998	0.123499997	0.109700002	0.109099999	0.084700003	0.998700023	1.126899958	1.15989995	1.201599956	1.044399977	1.140400052	0.136700004	0.160999998	0.162499994	0.118000001	0.835699975	1.273900032	1.004099965	1.10710001	1.082399964	1.202900052	1.413800001	3.857899904	OVER	OVER	0.236699998	0.871399999	OVER	3.671299934	3.171799898	3.714799881	3.830499887	OVER	0.127100006	0.123099998	0.119800001	0.308400005	0.877300024
1720	0.1149	0.119000003	0.111599997	0.107600003	0.082699999	0.832499981	0.843500018	0.842499971	1.150200009	1.123999953	1.079300046	0.121699996	0.123599999	0.1096	0.109099999	0.084700003	1.002599955	1.133399963	1.166200042	1.202200055	1.044199944	1.142199993	0.136999995	0.160899997	0.162400007	0.118299998	0.835600019	1.28579998	1.006500006	1.115700006	1.083299994	1.202299953	1.414000034	3.8052001	OVER	OVER	0.236499995	0.870999992	3.917299986	3.512099981	3.148099899	3.657599926	3.785099983	3.822700024	0.127200007	0.123099998	0.119800001	0.308999985	0.877799988
1725	0.115000002	0.118799999	0.111599997	0.107500002	0.082699999	0.831700027	0.842899978	0.842499971	1.154600024	1.123399973	1.078999996	0.121600002	0.123599999	0.109499998	0.109099999	0.0845	1.007400036	1.14289999	1.173099995	1.206799984	1.046000004	1.141299963	0.137600005	0.160899997	0.162300006	0.118299998	0.834800005	1.293400049	1.009799957	1.123800039	1.083799958	1.204200029	1.415699959	OVER	OVER	OVER	0.234099999	0.871100008	3.832799911	3.467400074	3.161499977	3.450500011	3.678600073	3.767800093	0.127100006	0.123099998	0.119800001	0.310000002	0.878899992
1730	0.1149	0.119499996	0.111500002	0.1074	0.082699999	0.83160001	0.843299985	0.842400014	1.153900027	1.121600032	1.079100013	0.121699996	0.123599999	0.109700002	0.108999997	0.084600002	1.013900042	1.148200035	1.179100037	1.207700014	1.04489994	1.14260006	0.137199998	0.160899997	0.162100002	0.118600003	0.835200012	1.298699975	1.013200045	1.131700039	1.082000017	1.203199983	1.418200016	OVER	3.985399961	3.950999975	0.238499999	0.871200025	3.979700089	3.644399881	3.144000053	3.586499929	3.604300022	3.888000011	0.127000004	0.123000003	0.1197	0.309300005	0.878099978
1735	0.114799999	0.118799999	0.111500002	0.1074	0.082599998	0.831200004	0.843200028	0.841899991	1.161499977	1.125100017	1.078199983	0.121699996	0.123499997	0.109499998	0.108999997	0.084600002	1.019400001	1.150500059	1.183400035	1.209300041	1.045600057	1.143000007	0.137600005	0.160699993	0.162	0.118600003	0.835099995	1.300300002	1.016600013	1.140900016	1.082700014	1.202200055	1.419199944	3.94659996	OVER	OVER	0.243000001	0.871100008	3.886100054	3.545300007	3.142499924	3.70510006	3.944700003	OVER	0.127000004	0.123099998	0.119499996	0.307599992	0.879899979
1740	0.1149	0.118699998	0.111599997	0.107299998	0.082699999	0.832400024	0.843100011	0.842299998	1.159700036	1.125399947	1.077499986	0.121699996	0.123499997	0.109499998	0.108900003	0.084700003	1.024399996	1.150900006	1.189200044	1.210999966	1.047999978	1.144799948	0.137500003	0.160699993	0.162100002	0.118799999	0.834399998	1.302600026	1.019400001	1.149600029	1.082000017	1.199800014	1.416399956	3.974900007	3.838700056	3.984699965	0.245900005	0.871900022	3.805399895	3.582799911	3.173799992	3.564800024	3.735599995	3.845099926	0.127200007	0.123099998	0.119599998	0.307999998	0.880800009
1745	0.1149	0.119099997	0.111500002	0.1074	0.082599998	0.832099974	0.844099998	0.842899978	1.158300042	1.123800039	1.074800014	0.121600002	0.123400003	0.109300002	0.108900003	0.084600002	1.032799959	1.151800036	1.194100022	1.210100055	1.049000025	1.148200035	0.137600005	0.160600007	0.162100002	0.118900001	0.834399998	1.303200006	1.023499966	1.157299995	1.082499981	1.201500058	1.419999957	3.988500118	OVER	OVER	0.237499997	0.872900009	OVER	3.621900082	3.18479991	3.746900082	3.832499981	3.950400114	0.127000004	0.123000003	0.119499996	0.309899986	0.881500006
1750	0.114799999	0.118799999	0.111500002	0.107299998	0.082699999	0.832599998	0.842000008	0.842700005	1.163200021	1.130800009	1.077999949	0.121699996	0.123499997	0.109300002	0.108900003	0.084700003	1.038100004	1.152799964	1.198400021	1.214599967	1.048300028	1.147500038	0.137899995	0.160600007	0.161899999	0.119099997	0.834200025	1.304999948	1.02639997	1.162500024	1.081799984	1.201099992	1.421700001	OVER	3.973400116	OVER	0.239299998	0.872200012	OVER	3.666399956	3.125	3.817100048	3.644200087	3.741499901	0.127100006	0.123000003	0.119599998	0.310400009	0.881500006
1755	0.114799999	0.118699998	0.111400001	0.107299998	0.082599998	0.833400011	0.842999995	0.842499971	1.161999941	1.127099991	1.076400042	0.1215	0.123400003	0.109099999	0.108800001	0.0845	1.04489994	1.15320003	1.201799989	1.213600039	1.048300028	1.150300026	0.137799993	0.160600007	0.161899999	0.1193	0.833500028	1.305999994	1.028900027	1.169499993	1.082800031	1.200099945	1.422500014	OVER	3.91260004	3.886699915	0.239800006	0.872200012	OVER	3.406599998	3.113199949	3.559900045	3.620300055	3.795000076	0.127000004	0.1228	0.119400002	0.310600013	0.883099973
1760	0.114799999	0.1184	0.111500002	0.107299998	0.082599998	0.833100021	0.842100024	0.841700017	1.162999988	1.130100012	1.084400058	0.121699996	0.123499997	0.109300002	0.108800001	0.084600002	1.052600026	1.154299974	1.205000043	1.218700051	1.049399972	1.15320003	0.138099998	0.160600007	0.161899999	0.119599998	0.834100008	1.310700059	1.032899976	1.174900055	1.083099961	1.198500037	1.426300049	3.949500084	OVER	OVER	0.241899997	0.872500002	3.845499992	3.538599968	3.157099962	3.889600039	3.733099937	3.827100039	0.127100006	0.122900002	0.119499996	0.310400009	0.884199977
1765	0.114799999	0.119000003	0.111400001	0.107199997	0.082599998	0.834100008	0.842100024	0.841799974	1.16260004	1.135400057	1.076799989	0.1215	0.123300001	0.109200001	0.1087	0.0845	1.060799956	1.156000018	1.208400011	1.216799974	1.051300049	1.151499987	0.138099998	0.160500005	0.161799997	0.1197	0.834399998	1.310500026	1.038800001	1.17750001	1.082499981	1.199300051	1.425500035	3.867500067	3.95720005	3.809400082	0.242699996	0.873000026	OVER	3.621200085	3.177700043	3.712199926	3.648600101	3.744800091	0.127100006	0.122900002	0.119400002	0.310900003	0.885200024
1770	0.114799999	0.118799999	0.111400001	0.107199997	0.082599998	0.833500028	0.841700017	0.841000021	1.166300058	1.133900046	1.077700019	0.1215	0.123400003	0.109099999	0.1087	0.084700003	1.068500042	1.156000018	1.211199999	1.221099973	1.051699996	1.152799964	0.138300002	0.160300002	0.161599994	0.119900003	0.833500028	1.311699986	1.041900039	1.178599954	1.083799958	1.197999954	1.428500056	3.874799967	3.896300077	OVER	0.242500007	0.873899996	3.752199888	3.470499992	3.191400051	3.626600027	3.68479991	3.653399944	0.127100006	0.122900002	0.119400002	0.311100006	0.886200011
1775	0.114699997	0.119099997	0.111299999	0.107000001	0.082699999	0.833400011	0.840900004	0.841099977	1.165099978	1.133599997	1.082900047	0.1215	0.123400003	0.109099999	0.1087	0.084700003	1.079200029	1.157299995	1.21329999	1.220299959	1.052299976	1.1523	0.138500005	0.160500005	0.161599994	0.120099999	0.832400024	1.312100053	1.04550004	1.17840004	1.084599972	1.197399974	1.427800059	OVER	3.891599894	3.908299923	0.244499996	0.874000013	OVER	3.596199989	3.167200089	3.647799969	3.74090004	3.793200016	0.127200007	0.122900002	0.1193	0.311800003	0.886099994
1780	0.114799999	0.119099997	0.111299999	0.107100002	0.082599998	0.836300015	0.841600001	0.840499997	1.166399956	1.134600043	1.08010006	0.1215	0.123400003	0.109099999	0.108599998	0.084700003	1.086300015	1.157099962	1.215199947	1.224799991	1.054700017	1.154099941	0.138699993	0.160400003	0.161599994	0.120099999	0.832799971	1.311100006	1.049700022	1.180600047	1.088000059	1.19630003	1.42900002	OVER	OVER	OVER	0.249599993	0.874199986	OVER	3.729799986	3.242000103	3.668299913	3.78489995	3.832499981	0.127000004	0.1228	0.119199999	0.3116	0.889800012
1785	0.114699997	0.1184	0.111199997	0.107100002	0.082699999	0.835399985	0.841700017	0.840699971	1.164700031	1.13349998	1.084100008	0.1215	0.123300001	0.108999997	0.108599998	0.084600002	1.096500039	1.158400059	1.216799974	1.223399997	1.055199981	1.151800036	0.138699993	0.160099998	0.161500007	0.1206	0.832700014	1.311699986	1.056599975	1.182299972	1.086699963	1.19599998	1.428900003	OVER	OVER	OVER	0.244000003	0.874199986	3.86680007	3.616300106	3.163199902	3.687000036	3.627300024	OVER	0.127000004	0.1228	0.119199999	0.312099993	0.889999986
1790	0.114799999	0.119000003	0.111299999	0.107100002	0.082699999	0.836000025	0.840399981	0.839699984	1.165199995	1.13349998	1.078799963	0.121600002	0.123400003	0.108999997	0.1087	0.084700003	1.108500004	1.159800053	1.217499971	1.223999977	1.055099964	1.157999992	0.138999999	0.1602	0.161400005	0.120700002	0.832700014	1.31340003	1.060600042	1.183099985	1.086799979	1.196400046	1.429100037	3.876100063	3.809700012	3.773799896	0.247899994	0.875	3.770999908	3.537100077	3.127799988	3.634799957	3.542500019	3.603199959	0.127000004	0.122900002	0.119199999	0.31220001	0.891600013
1795	0.114699997	0.119000003	0.111199997	0.107000001	0.082599998	0.837400019	0.841000021	0.840399981	1.168300033	1.136700034	1.07949996	0.121399999	0.123300001	0.108999997	0.108499996	0.084700003	1.120700002	1.160300016	1.219699979	1.229300022	1.055600047	1.163400054	0.1391	0.159999996	0.161300004	0.1206	0.832099974	1.312600017	1.065999985	1.185199976	1.090600014	1.194499969	1.431599975	3.83310008	3.975699902	OVER	0.250499994	0.875199974	OVER	3.573999882	3.203700066	3.721600056	3.712300062	3.682899952	0.126900002	0.122699998	0.119099997	0.312299997	0.892700016
1800	0.114699997	0.118600003	0.111299999	0.107000001	0.082699999	0.837499976	0.841099977	0.841099977	1.168400049	1.134199977	1.077700019	0.1215	0.123400003	0.1087	0.108499996	0.084600002	1.134699941	1.160099983	1.221400023	1.231299996	1.058300018	1.156000018	0.139400005	0.160099998	0.161400005	0.120999999	0.832000017	1.312399983	1.069700003	1.187000036	1.091899991	1.195000052	1.431800008	3.951499939	OVER	3.834399939	0.247400001	0.87650001	3.814899921	3.529999971	3.205899954	3.587300062	3.558199883	3.89109993	0.127000004	0.122900002	0.119199999	0.313499987	0.895500004
1805	0.114799999	0.118900001	0.111199997	0.107000001	0.082699999	0.837599993	0.839600027	0.839299977	1.171700001	1.136500001	1.084800005	0.121399999	0.123199999	0.1087	0.108499996	0.084600002	1.147799969	1.162400007	1.223199964	1.233700037	1.058799982	1.158900023	0.139500007	0.160099998	0.161200002	0.121100001	0.831900001	1.317299962	1.075500011	1.18809998	1.094499946	1.193400025	1.433300018	OVER	OVER	OVER	0.25150001	0.876900017	3.950799942	3.706700087	3.210400105	3.752000093	3.659600019	3.805700064	0.127100006	0.1228	0.119099997	0.313199997	0.897300005
1810	0.114699997	0.118500002	0.111199997	0.106899999	0.082599998	0.83920002	0.840799987	0.83950001	1.17110002	1.135200024	1.082599998	0.121399999	0.123300001	0.108900003	0.108400002	0.084700003	1.160599947	1.162099957	1.223700047	1.234300017	1.059299946	1.16110003	0.139699996	0.159899995	0.1611	0.121399999	0.831200004	1.317100048	1.081900001	1.190999985	1.096300006	1.192199945	1.434399962	3.751499891	OVER	OVER	0.251599997	0.878000021	3.855200052	3.555999994	3.187799931	3.595700026	3.691900015	3.826600075	0.127000004	0.122699998	0.119000003	0.313899994	0.899500012
1815	0.114699997	0.118699998	0.111199997	0.106899999	0.082599998	0.841799974	0.841000021	0.839900017	1.170799971	1.133999944	1.086400032	0.121299997	0.123300001	0.108800001	0.108499996	0.084799998	1.174999952	1.163699985	1.225399971	1.235599995	1.060899973	1.15989995	0.139799997	0.159999996	0.1611	0.1215	0.831499994	1.317999959	1.088400006	1.191699982	1.098700047	1.190999985	1.433599949	3.828700066	OVER	OVER	0.248699993	0.879499972	OVER	3.592299938	3.247600079	3.775700092	3.589600086	3.825799942	0.126900002	0.122699998	0.119099997	0.314399987	0.90200001
1820	0.114600003	0.118799999	0.111199997	0.106899999	0.082699999	0.842899978	0.841000021	0.839900017	1.16900003	1.136100054	1.080199957	0.121399999	0.123199999	0.108599998	0.108400002	0.0845	1.18659997	1.162799954	1.224400043	1.232900023	1.059800029	1.161499977	0.140100002	0.160099998	0.160999998	0.121600002	0.83099997	1.320500016	1.093099952	1.193699956	1.100800037	1.189900041	1.432899952	OVER	3.890300035	OVER	0.249300003	0.879700005	3.950500011	3.569600105	3.193300009	3.666699886	3.818599939	3.691200018	0.127000004	0.1228	0.119000003	0.314200014	0.903500021
1825	0.114600003	0.118600003	0.111100003	0.106799997	0.082599998	0.842899978	0.841000021	0.839299977	1.172999978	1.141199946	1.08220005	0.121299997	0.123199999	0.108599998	0.1083	0.084700003	1.190700054	1.163499951	1.224699974	1.233399987	1.062000036	1.164800048	0.140200004	0.159899995	0.160899997	0.121799998	0.82980001	1.320000052	1.099799991	1.194599986	1.105700016	1.189299941	1.433099985	3.728300095	OVER	3.820100069	0.249799997	0.880100012	OVER	3.533499956	3.230200052	3.667399883	3.517800093	3.665800095	0.127000004	0.122599997	0.118900001	0.314700007	0.905600011
1830	0.114699997	0.119000003	0.111100003	0.106799997	0.082599998	0.845200002	0.841199994	0.839299977	1.167899966	1.134799957	1.08130002	0.121299997	0.123300001	0.1087	0.1083	0.084700003	1.189900041	1.165899992	1.22510004	1.234099984	1.061800003	1.164100051	0.140200004	0.159700006	0.160799995	0.122000001	0.829900026	1.322100043	1.104799986	1.19690001	1.105900049	1.18900001	1.435299993	3.90899992	OVER	3.984699965	0.252499998	0.881099999	3.85890007	3.662199974	3.263400078	3.591399908	3.51970005	3.714400053	0.126800001	0.122699998	0.118799999	0.315600008	0.907899976
1835	0.114699997	0.118900001	0.111100003	0.106799997	0.082699999	0.846400023	0.841300011	0.838800013	1.171000004	1.135900021	1.086500049	0.121399999	0.123300001	0.108599998	0.1083	0.084600002	1.192199945	1.164600015	1.224900007	1.235900044	1.062899947	1.166599989	0.140499994	0.159899995	0.160899997	0.122199997	0.829999983	1.32280004	1.109200001	1.199000001	1.110800028	1.18840003	1.435899973	3.83949995	OVER	OVER	0.248199999	0.882600009	OVER	3.502799988	3.190399885	3.681099892	3.480200052	3.747400045	0.127000004	0.1228	0.118900001	0.315899998	0.911000013
1840	0.114699997	0.118799999	0.111100003	0.106799997	0.082699999	0.84920001	0.842100024	0.838699996	1.171599984	1.140499949	1.085999966	0.121399999	0.123199999	0.108400002	0.1083	0.084700003	1.1954	1.165199995	1.224099994	1.236799955	1.064800024	1.166399956	0.140699998	0.159799993	0.160699993	0.122500002	0.82980001	1.324200034	1.108700037	1.200099945	1.113800049	1.188199997	1.437299967	3.963999987	3.976500034	3.931999922	0.250699997	0.884800017	3.95510006	3.691200018	3.221100092	3.559499979	3.674400091	3.826299906	0.127000004	0.122699998	0.118799999	0.316300005	0.914200008
1845	0.114699997	0.118799999	0.111100003	0.106799997	0.082699999	0.851599991	0.841899991	0.83920002	1.174399972	1.142400026	1.086599946	0.121399999	0.123199999	0.1083	0.108199999	0.084600002	1.198899984	1.165199995	1.22420001	1.239300013	1.066100001	1.175699949	0.140900001	0.159899995	0.160699993	0.122599997	0.829900026	1.326400042	1.110700011	1.201500058	1.116899967	1.186300039	1.437999964	3.905800104	3.954299927	3.847599983	0.239500001	0.885699987	3.79550004	3.624700069	3.225500107	3.69659996	3.680500031	3.795700073	0.127100006	0.122599997	0.118799999	0.317900002	0.917999983
1850	0.114600003	0.118699998	0.111000001	0.106600001	0.082699999	0.852699995	0.841400027	0.839100003	1.174299955	1.141499996	1.086400032	0.121299997	0.123099998	0.108400002	0.108199999	0.084700003	1.203600049	1.166300058	1.223999977	1.238800049	1.067299962	1.175099969	0.141100004	0.159799993	0.160600007	0.122699998	0.828999996	1.327299953	1.110800028	1.203199983	1.121399999	1.184900045	1.435700059	OVER	OVER	OVER	0.237900004	0.887700021	OVER	3.596699953	3.203999996	3.676000118	3.574899912	3.605999947	0.127000004	0.122599997	0.118799999	0.317499995	0.921299994
1855	0.114600003	0.119099997	0.111000001	0.106600001	0.082599998	0.854799986	0.842000008	0.839100003	1.173300028	1.138900042	1.084900022	0.121299997	0.123099998	0.108499996	0.108099997	0.084600002	1.207299948	1.165899992	1.221899986	1.238100052	1.068799973	1.168300033	0.141000003	0.159700006	0.160400003	0.1228	0.829200029	1.326599956	1.112200022	1.204100013	1.122499943	1.183899999	1.433500051	3.755399942	3.840699911	3.928999901	0.241099998	0.889599979	3.797499895	3.548500061	3.154000044	3.572099924	3.550800085	3.69569993	0.126800001	0.122500002	0.118699998	0.316900015	0.924700022
1860	0.114699997	0.119499996	0.111000001	0.1065	0.082699999	0.860099971	0.843900025	0.83859998	1.175099969	1.142099977	1.085999966	0.121399999	0.123099998	0.1083	0.108099997	0.084700003	1.209900022	1.165300012	1.220999956	1.238800049	1.069000006	1.171599984	0.141399994	0.159700006	0.160500005	0.123000003	0.829200029	1.330600023	1.112599969	1.205299973	1.125100017	1.182000041	1.434900045	OVER	OVER	OVER	0.243399993	0.891700029	OVER	3.482599974	3.246700048	3.701800108	3.687900066	3.793600082	0.126800001	0.122599997	0.118699998	0.317600012	0.928499997
1865	0.114699997	0.118799999	0.111100003	0.106600001	0.082599998	0.861999989	0.843500018	0.838999987	1.173599958	1.146600008	1.088600039	0.121399999	0.123099998	0.108400002	0.108099997	0.084600002	1.213799953	1.166300058	1.219599962	1.241299987	1.069800019	1.173300028	0.141599998	0.159600005	0.160400003	0.123300001	0.828599989	1.330800056	1.115800023	1.207999945	1.129400015	1.180699944	1.436100006	3.806600094	OVER	OVER	0.248300001	0.893299997	3.9368999	3.683000088	3.233599901	3.611299992	3.666699886	3.950099945	0.127100006	0.122500002	0.118699998	0.319799989	0.932299972
1870	0.114600003	0.118600003	0.111000001	0.106600001	0.082599998	0.864199996	0.844099998	0.839900017	1.173799992	1.142199993	1.083099961	0.121299997	0.123000003	0.108199999	0.108099997	0.084600002	1.215199947	1.167400002	1.220199943	1.242599964	1.069900036	1.175199986	0.141499996	0.159400001	0.160500005	0.123300001	0.827799976	1.332800031	1.115700006	1.207900047	1.131999969	1.180999994	1.437299967	OVER	3.967499971	OVER	0.241899997	0.894800007	OVER	3.58829999	3.249700069	3.605600119	3.747600079	3.739500046	0.127100006	0.122400001	0.118500002	0.3213	0.936200023
1875	0.114600003	0.1184	0.1109	0.1065	0.082599998	0.867999971	0.845300019	0.838999987	1.176599979	1.144899964	1.085600019	0.121200003	0.122900002	0.1083	0.108000003	0.084600002	1.217300057	1.166700006	1.217399955	1.24090004	1.069900036	1.174800038	0.1417	0.159400001	0.1602	0.123599999	0.828000009	1.333600044	1.11619997	1.208400011	1.135800004	1.179999948	1.435299993	3.790299892	3.82310009	3.845799923	0.243599996	0.898299992	3.84190011	3.512399912	3.236099958	3.589900017	3.535300016	3.678499937	0.127000004	0.122400001	0.118500002	0.322299987	0.941500008
1880	0.114500001	0.118600003	0.1109	0.106399998	0.082599998	0.873000026	0.845399976	0.84009999	1.175099969	1.145200014	1.09010005	0.121200003	0.122900002	0.108099997	0.107900001	0.084700003	1.220299959	1.166499972	1.216300011	1.242599964	1.072700024	1.181499958	0.141599998	0.159299999	0.1602	0.1237	0.828599989	1.333400011	1.117499948	1.209800005	1.138900042	1.17750001	1.434299946	OVER	OVER	3.888200045	0.244599998	0.899500012	3.880399942	3.668499947	3.240999937	3.607599974	3.512799978	3.810199976	0.126900002	0.122400001	0.118500002	0.32249999	0.946099997
1885	0.114500001	0.118100002	0.1109	0.106399998	0.082599998	0.877099991	0.84740001	0.840200007	1.17840004	1.144500017	1.085100055	0.121100001	0.122900002	0.108000003	0.107900001	0.084600002	1.221899986	1.166800022	1.2148	1.241600037	1.072900057	1.175099969	0.1417	0.159199998	0.160099998	0.123999998	0.827700019	1.336199999	1.11590004	1.211500049	1.141499996	1.17719996	1.436300039	3.800899982	3.816800117	OVER	0.244100004	0.902100027	3.933500051	3.596400023	3.219799995	3.549599886	3.605600119	3.656500101	0.127000004	0.122400001	0.118500002	0.322899997	0.950900018
1890	0.114500001	0.118699998	0.110799998	0.106299996	0.082599998	0.881099999	0.84799999	0.841600001	1.174399972	1.142500043	1.08829999	0.121100001	0.122900002	0.108099997	0.107900001	0.0845	1.22420001	1.166700006	1.214100003	1.242900014	1.073699951	1.176399946	0.141900003	0.159299999	0.1602	0.1241	0.827799976	1.339400053	1.119699955	1.213500023	1.145499945	1.177099943	1.437000036	OVER	OVER	OVER	0.247099996	0.905300021	OVER	3.551000118	3.253900051	3.66260004	3.630899906	3.882100105	0.126800001	0.122500002	0.118500002	0.322899997	0.956399977
1895	0.114500001	0.118799999	0.110799998	0.106299996	0.082699999	0.885999978	0.84890002	0.839900017	1.176499963	1.151299953	1.088500023	0.120999999	0.123000003	0.108000003	0.107900001	0.084600002	1.226699948	1.166900039	1.211300015	1.243800044	1.075299978	1.175500035	0.141900003	0.159299999	0.159999996	0.124300003	0.826300025	1.337299943	1.117900014	1.213000059	1.146700025	1.174999952	1.436400056	OVER	OVER	OVER	0.246000007	0.907700002	3.978899956	3.622600079	3.265700102	3.798199892	3.586199999	3.787100077	0.126800001	0.122400001	0.1184	0.323100001	0.961799979
1900	0.114500001	0.119000003	0.110799998	0.106200002	0.082599998	0.889599979	0.849699974	0.840900004	1.175300002	1.145699978	1.086099982	0.120999999	0.122900002	0.107900001	0.107799999	0.084600002	1.227900028	1.167500019	1.209800005	1.243800044	1.075399995	1.179399967	0.141800001	0.158999994	0.159899995	0.124600001	0.825999975	1.337499976	1.120000005	1.215000033	1.150699973	1.172600031	1.437899947	OVER	3.799099922	OVER	0.246199995	0.910700023	OVER	3.561300039	3.22059989	3.807499886	3.708199978	3.940099955	0.126900002	0.122500002	0.118299998	0.323799998	0.967800021
1905	0.114500001	0.119400002	0.110799998	0.106299996	0.082599998	0.898000002	0.851300001	0.841700017	1.177000046	1.144400001	1.088400006	0.121100001	0.123000003	0.107900001	0.107900001	0.084600002	1.231099963	1.167500019	1.208600044	1.244699955	1.074900031	1.1796	0.142100006	0.159199998	0.159899995	0.124700002	0.826699972	1.33739996	1.120200038	1.21510005	1.15320003	1.172299981	1.437100053	OVER	3.874700069	3.902499914	0.248099998	0.914099991	3.712300062	3.514300108	3.254199982	3.629300117	3.4381001	3.845000029	0.127000004	0.122500002	0.118299998	0.324000001	0.973399997
1910	0.114500001	0.118900001	0.110699996	0.106200002	0.082599998	0.904299974	0.853900015	0.841199994	1.17869997	1.145900011	1.088099957	0.121100001	0.122900002	0.107799999	0.107699998	0.084600002	1.232499957	1.167400002	1.205800056	1.248000026	1.077100039	1.181599975	0.142000005	0.158999994	0.159799993	0.125	0.827199996	1.338500023	1.120900035	1.217100024	1.155500054	1.170899987	1.438199997	OVER	OVER	OVER	0.2509	0.918099999	3.815700054	3.710400105	3.252500057	3.777800083	3.686300039	3.835000038	0.126699999	0.122400001	0.118299998	0.323799998	0.979700029
1915	0.114500001	0.118600003	0.110699996	0.106200002	0.082599998	0.909799993	0.854300022	0.842599988	1.177600026	1.145699978	1.089599967	0.120999999	0.1228	0.107799999	0.107699998	0.084600002	1.234799981	1.166800022	1.203199983	1.246999979	1.078699946	1.188899994	0.142100006	0.158899993	0.159799993	0.125	0.826600015	1.340299964	1.121999979	1.219300032	1.158800006	1.169499993	1.4375	OVER	3.793100119	3.872400045	0.252099991	0.921700001	3.893100023	3.531899929	3.225899935	3.701699972	3.711199999	3.579600096	0.126900002	0.122299999	0.118299998	0.325500011	0.986100018
1920	0.114600003	0.118699998	0.110699996	0.1061	0.082599998	0.915899992	0.855400026	0.841899991	1.17750001	1.148800015	1.087599993	0.121100001	0.1228	0.107600003	0.107699998	0.084600002	1.237599969	1.166700006	1.202000022	1.246000051	1.078099966	1.190799952	0.142199993	0.158800006	0.159600005	0.125200003	0.826600015	1.339300036	1.121000051	1.217399955	1.161499977	1.16779995	1.437600017	3.955199957	3.756799936	3.946700096	0.248799995	0.924499989	3.75819993	3.493299961	3.190999985	3.549200058	3.569400072	3.72420001	0.126800001	0.122299999	0.118299998	0.318500012	0.992299974
1925	0.114500001	0.1184	0.110699996	0.106200002	0.082699999	0.923099995	0.857200027	0.843100011	1.179399967	1.145499945	1.084200025	0.120999999	0.1228	0.107600003	0.107699998	0.084700003	1.237400055	1.165899992	1.199800014	1.248200059	1.080199957	1.182999969	0.142100006	0.158800006	0.159600005	0.125599995	0.827000022	1.340199947	1.121600032	1.219300032	1.162999988	1.166800022	1.437700033	OVER	3.763600111	OVER	0.251199991	0.929199994	OVER	3.647399902	3.244600058	3.565000057	3.529500008	3.701100111	0.126699999	0.122299999	0.118199997	0.319799989	0.999599993
1930	0.114399999	0.118500002	0.110600002	0.1061	0.082599998	0.932799995	0.860300004	0.844299972	1.180899978	1.147300005	1.092599988	0.120999999	0.122699998	0.107699998	0.107600003	0.084700003	1.24119997	1.167899966	1.198699951	1.244400024	1.08130002	1.182199955	0.142399997	0.158700004	0.159600005	0.125699997	0.825200021	1.33889997	1.121999979	1.220600009	1.164499998	1.165099978	1.438899994	3.822900057	OVER	3.984899998	0.250499994	0.933499992	3.809499979	3.622999907	3.213000059	3.663800001	3.5546	3.805799961	0.126800001	0.122199997	0.118100002	0.319999993	1.008100033
1935	0.114399999	0.118900001	0.110600002	0.105999999	0.082699999	0.940599978	0.862399995	0.844399989	1.177299976	1.148300052	1.085800052	0.120999999	0.1228	0.107600003	0.107699998	0.084799998	1.243000031	1.16779995	1.197399974	1.245499969	1.082599998	1.184200048	0.142399997	0.158899993	0.159500003	0.125799999	0.825200021	1.339400053	1.121099949	1.220299959	1.166399956	1.162999988	1.441400051	3.746099949	3.749799967	3.803600073	0.251399994	0.936500013	3.922800064	3.541100025	3.260099888	3.589400053	3.738199949	3.754600048	0.126699999	0.122299999	0.118100002	0.319799989	1.014999986
1940	0.114500001	0.118799999	0.110699996	0.106200002	0.082699999	0.949800014	0.865499973	0.845300019	1.176900029	1.147500038	1.09070003	0.120999999	0.1228	0.107500002	0.107699998	0.084799998	1.245100021	1.166800022	1.194100022	1.243600011	1.083799958	1.187100053	0.142499998	0.158899993	0.159500003	0.126200005	0.825699985	1.342399955	1.125	1.221899986	1.171000004	1.161599994	1.436300039	3.879300117	3.916500092	OVER	0.253600001	0.942799985	OVER	3.503299952	3.320100069	3.657000065	3.852699995	3.94020009	0.127100006	0.122299999	0.118199997	0.320199996	1.022899985
1945	0.114500001	0.118900001	0.110600002	0.105999999	0.082699999	0.959500015	0.867900014	0.846099973	1.174200058	1.149199963	1.092399955	0.120999999	0.1228	0.1074	0.107600003	0.084600002	1.246500015	1.16779995	1.192399979	1.243399978	1.083099961	1.185299993	0.142700002	0.158600003	0.159400001	0.126499996	0.824899971	1.340399981	1.123600006	1.221899986	1.171399951	1.160599947	1.434299946	OVER	3.983400106	OVER	0.252700001	0.947399974	3.961699963	3.582000017	3.283900023	3.880300045	3.691099882	3.863399982	0.126800001	0.122199997	0.118100002	0.319499999	1.030599952
1950	0.114500001	0.118500002	0.110600002	0.105999999	0.082699999	0.970399976	0.871599972	0.847599983	1.175999999	1.149700046	1.087700009	0.120999999	0.1228	0.107299998	0.107600003	0.084799998	1.248200059	1.166900039	1.191300035	1.243700027	1.085700035	1.182899952	0.1426	0.158700004	0.159400001	0.126699999	0.824699998	1.34070003	1.126399994	1.223500013	1.174000025	1.159800053	1.437899947	3.824899912	OVER	OVER	0.254400015	0.952300012	OVER	3.773299932	3.23300004	3.685100079	3.597300053	3.605200052	0.126900002	0.122199997	0.118199997	0.319099993	1.038400054
1955	0.114399999	0.118299998	0.1105	0.105999999	0.082599998	0.980199993	0.873700023	0.847199976	1.173599958	1.148200035	1.093099952	0.120899998	0.122699998	0.107500002	0.107500002	0.084700003	1.251099944	1.166700006	1.190000057	1.242599964	1.085800052	1.181499958	0.142900005	0.158600003	0.159199998	0.126900002	0.824800014	1.341699958	1.125	1.2227	1.176100016	1.157400012	1.435099959	OVER	3.921000004	3.915499926	0.257499993	0.958199978	OVER	3.57130003	3.254800081	3.715399981	3.79369998	3.665800095	0.126900002	0.122199997	0.118000001	0.319900006	1.044199944
1960	0.114500001	0.118699998	0.110600002	0.105899997	0.082599998	0.990499973	0.876900017	0.84890002	1.173499942	1.153699994	1.088099957	0.120899998	0.122599997	0.107100002	0.107500002	0.084700003	1.252099991	1.166599989	1.1875	1.240300059	1.085700035	1.188199997	0.142900005	0.158600003	0.158999994	0.127100006	0.824000001	1.341300011	1.127799988	1.223399997	1.177999973	1.157799959	1.435199976	OVER	OVER	3.731400013	0.254999995	0.964100003	OVER	3.503700018	3.219000101	3.504100084	3.902100086	3.697900057	0.126499996	0.122199997	0.117899999	0.320100009	1.049299955
1965	0.114399999	0.118600003	0.110600002	0.105899997	0.082599998	0.997900009	0.880999982	0.850499988	1.176499963	1.150699973	1.097000003	0.120899998	0.122599997	0.107199997	0.107500002	0.084600002	1.255100012	1.167199969	1.186400056	1.241099954	1.08829999	1.185700059	0.143199995	0.158600003	0.159199998	0.127399996	0.824000001	1.340199947	1.1329	1.2227	1.178799987	1.154999971	1.432199955	OVER	3.950400114	OVER	0.256500006	0.970799983	3.882699966	3.581599951	3.283799887	3.737299919	3.749200106	3.769099951	0.126800001	0.122199997	0.117899999	0.32159999	1.056599975
1970	0.114399999	0.118500002	0.1105	0.105899997	0.082599998	1.007300019	0.88440001	0.852100015	1.177000046	1.152899981	1.088700056	0.120899998	0.122500002	0.107299998	0.107299998	0.084700003	1.256800056	1.16779995	1.185899973	1.240399957	1.089900017	1.187000036	0.143199995	0.158500001	0.159099996	0.127499998	0.824000001	1.342599988	1.133299947	1.223799944	1.181200027	1.153499961	1.432500005	3.817300081	3.861500025	OVER	0.254400015	0.976899981	3.794800043	3.469500065	3.278899908	3.526400089	3.657700062	3.657700062	0.126599997	0.122100003	0.117899999	0.321700007	1.065199971
1975	0.114399999	0.118799999	0.1105	0.105800003	0.082599998	1.020599961	0.889599979	0.853600025	1.176800013	1.151900053	1.094799995	0.120899998	0.122699998	0.107100002	0.1074	0.084700003	1.258599997	1.168499947	1.184499979	1.238999963	1.090899944	1.184900045	0.143399999	0.158700004	0.158999994	0.127900004	0.823199987	1.342700005	1.13380003	1.225900054	1.182999969	1.152899981	1.431800008	3.860599995	3.985699892	3.831099987	0.257800013	0.983399987	OVER	3.602999926	3.251600027	3.598400116	3.661499977	3.783499956	0.126699999	0.122100003	0.117899999	0.32159999	1.072199941
1980	0.114399999	0.118500002	0.1105	0.105700001	0.082699999	1.034000039	0.895299971	0.856299996	1.17750001	1.15139997	1.089100003	0.120899998	0.122599997	0.107000001	0.107299998	0.084700003	1.260599971	1.168499947	1.181900024	1.241899967	1.093400002	1.182800055	0.143600002	0.158399999	0.158999994	0.128399998	0.824299991	1.342700005	1.133599997	1.225999951	1.185799956	1.151800036	1.437399983	3.887900114	3.879400015	OVER	0.282400012	0.99119997	3.870899916	3.618299961	3.321000099	3.614200115	3.676800013	3.902499914	0.126599997	0.122100003	0.117799997	0.320899993	1.081200004
1985	0.114399999	0.1184	0.110399999	0.105700001	0.082599998	1.044100046	0.900300026	0.857800007	1.175799966	1.150500059	1.091699958	0.120899998	0.122500002	0.107100002	0.107299998	0.084700003	1.262199998	1.169999957	1.182299972	1.240200043	1.092900038	1.184499979	0.1435	0.158399999	0.158899993	0.128600001	0.823800027	1.341699958	1.13380003	1.226899981	1.186400056	1.149600029	1.432399988	3.90199995	3.819900036	OVER	0.286000013	0.997300029	OVER	3.564599991	3.214699984	3.613100052	3.936800003	3.83769989	0.126599997	0.122000001	0.117799997	0.320499986	1.08739996
1990	0.114299998	0.118299998	0.110399999	0.105700001	0.082599998	1.052999973	0.904900014	0.859200001	1.174800038	1.148000002	1.089699984	0.120800003	0.122400001	0.107000001	0.107299998	0.084700003	1.263599992	1.170099974	1.181699991	1.24119997	1.092900038	1.184900045	0.143700004	0.158199996	0.158800006	0.128999993	0.823000014	1.342399955	1.133999944	1.227699995	1.190999985	1.14989996	1.430099964	3.847100019	3.95810008	3.990700006	0.276300013	1.004299998	3.828799963	3.482800007	3.247600079	3.568500042	3.686399937	3.852799892	0.126399994	0.122000001	0.117700003	0.322299987	1.092300057
1995	0.114399999	0.118600003	0.110399999	0.105599999	0.082599998	1.062000036	0.909799993	0.860700011	1.175600052	1.150599957	1.092300057	0.120800003	0.122500002	0.106899999	0.107199997	0.084600002	1.266000032	1.171000004	1.180400014	1.238999963	1.096199989	1.186300039	0.143800005	0.158099994	0.158800006	0.128999993	0.823199987	1.343000054	1.133900046	1.228500009	1.190500021	1.146800041	1.428500056	OVER	OVER	OVER	0.276199996	1.011899948	OVER	3.716300011	3.235599995	3.604700089	3.71239996	3.641799927	0.126599997	0.1219	0.117799997	0.322600007	1.098700047
2000	0.114399999	0.118299998	0.110399999	0.105700001	0.082699999	1.071699977	0.915600002	0.864000022	1.175699949	1.151200056	1.095499992	0.120800003	0.122400001	0.107000001	0.107199997	0.084700003	1.26699996	1.171200037	1.179299951	1.236799955	1.096199989	1.182899952	0.143900007	0.158199996	0.158800006	0.1294	0.822799981	1.341899991	1.13349998	1.228700042	1.190799952	1.146100044	1.427299976	3.855200052	3.892400026	3.848099947	0.279300004	1.019099951	3.98239994	3.570800066	3.279000044	3.66050005	3.795000076	3.781599998	0.126599997	0.122000001	0.117600001	0.3222	1.104500055
2005	0.114399999	0.118799999	0.110299997	0.105599999	0.082599998	1.082000017	0.923900008	0.865499973	1.175600052	1.150300026	1.08920002	0.120700002	0.122400001	0.106899999	0.107199997	0.084700003	1.269400001	1.171200037	1.179100037	1.236899972	1.096199989	1.184800029	0.143900007	0.158000007	0.158700004	0.129800007	0.821699977	1.343299985	1.136000037	1.229699969	1.192999959	1.144999981	1.426699996	OVER	OVER	OVER	0.278200001	1.024700046	3.806799889	3.789599895	3.26699996	3.773499966	3.778700113	3.765700102	0.126699999	0.1219	0.117600001	0.321799994	1.109500051
2010	0.114299998	0.119099997	0.110299997	0.105599999	0.082599998	1.091500044	0.9296	0.869799972	1.174499989	1.149000049	1.087599993	0.120700002	0.122400001	0.106700003	0.107100002	0.084700003	1.270300031	1.171700001	1.177800059	1.236099958	1.095700026	1.186100006	0.143800005	0.158000007	0.158500001	0.130199999	0.821799994	1.342000008	1.134699941	1.227800012	1.193899989	1.14320004	1.425999999	OVER	3.812799931	OVER	0.278899997	1.028300047	OVER	3.522799969	3.283400059	3.61590004	3.665899992	3.909800053	0.126599997	0.1219	0.117600001	0.3222	1.115499973
2015	0.114200003	0.1184	0.110299997	0.105499998	0.082599998	1.101799965	0.935299993	0.869099975	1.171599984	1.149700046	1.087800026	0.120700002	0.122299999	0.106799997	0.107100002	0.084700003	1.273499966	1.172399998	1.177399993	1.233800054	1.09679997	1.183599949	0.143999994	0.157900006	0.158500001	0.130700007	0.821699977	1.341099977	1.135400057	1.227100015	1.195600033	1.143300056	1.423400044	3.933599949	3.918100119	3.765000105	0.285699993	1.033400059	3.848500013	3.588500023	3.243499994	3.632999897	3.605600119	3.718100071	0.126599997	0.121799998	0.117600001	0.3222	1.120700002
2020	0.114299998	0.118699998	0.110299997	0.105499998	0.082599998	1.111600041	0.943400025	0.873099983	1.173699975	1.152999997	1.090899944	0.120700002	0.122400001	0.106799997	0.107100002	0.084700003	1.272799969	1.171200037	1.176399946	1.23239994	1.099400043	1.182800055	0.144099995	0.158099994	0.158600003	0.130799994	0.82130003	1.342000008	1.139400005	1.225700021	1.19659996	1.140499949	1.421599984	OVER	OVER	OVER	0.282000005	1.040899992	OVER	3.540800095	3.25819993	3.725600004	3.718100071	3.709399939	0.126599997	0.1219	0.117600001	0.32159999	1.12530005
2025	0.114299998	0.118900001	0.110200003	0.105499998	0.082599998	1.122300029	0.952300012	0.877499998	1.173200011	1.147600055	1.086699963	0.120700002	0.122400001	0.106600001	0.107100002	0.084600002	1.274199963	1.172299981	1.175199986	1.23239994	1.099799991	1.183300018	0.144099995	0.158000007	0.158600003	0.131300002	0.820900023	1.340800047	1.139000058	1.224599957	1.19659996	1.139999986	1.421499968	3.871400118	3.976300001	3.947799921	0.285100013	1.048200011	3.890399933	3.562200069	3.283299923	3.682499886	3.73239994	3.859299898	0.126699999	0.1219	0.1175	0.321700007	1.130399942
2030	0.114299998	0.1184	0.110200003	0.105400003	0.082500003	1.131899953	0.960099995	0.878499985	1.170099974	1.151299953	1.094400048	0.120700002	0.122400001	0.106700003	0.107000001	0.084700003	1.275400043	1.171200037	1.174299955	1.232300043	1.101400018	1.180099964	0.143999994	0.157900006	0.158399999	0.131799996	0.820900023	1.340399981	1.143700004	1.226400018	1.198099971	1.137500048	1.419800043	3.997499943	3.801300049	3.690299988	0.288100004	1.053900003	3.777199984	3.545300007	3.256299973	3.707299948	3.612900019	3.843899965	0.126399994	0.121799998	0.117299996	0.321200013	1.135499954
2035	0.114200003	0.118500002	0.110200003	0.105300002	0.082599998	1.143399954	0.970799983	0.883700013	1.172500014	1.150500059	1.090600014	0.1206	0.122299999	0.106600001	0.107000001	0.084600002	1.27760005	1.172199965	1.174399972	1.231600046	1.102300048	1.182000041	0.144199997	0.157600001	0.158099994	0.132100001	0.8222	1.341400027	1.145200014	1.226500034	1.198400021	1.138000011	1.42019999	3.884000063	3.836800098	OVER	0.287999988	1.057999969	3.947799921	3.630599976	3.290100098	3.679399967	3.522500038	3.678600073	0.126599997	0.121600002	0.117299996	0.322600007	1.140599966
2040	0.114200003	0.118000001	0.110100001	0.105300002	0.082599998	1.15199995	0.979099989	0.886699975	1.173099995	1.150500059	1.090199947	0.1206	0.122199997	0.106299996	0.106899999	0.084600002	1.27670002	1.172600031	1.172199965	1.231299996	1.104099989	1.180899978	0.144099995	0.157600001	0.158199996	0.132699996	0.820299983	1.338199973	1.145799994	1.225900054	1.199699998	1.136000037	1.42019999	3.881900072	OVER	OVER	0.285100013	1.062100053	OVER	3.607199907	3.328200102	3.782500029	3.539599895	3.797699928	0.126499996	0.121799998	0.117399998	0.322899997	1.144899964
2045	0.114200003	0.118100002	0.110100001	0.105300002	0.082500003	1.161499977	0.988799989	0.891700029	1.171599984	1.149299979	1.090199947	0.1206	0.122199997	0.106399998	0.106899999	0.084700003	1.280099988	1.172500014	1.172700047	1.230399966	1.104400039	1.181399941	0.144099995	0.157499999	0.158099994	0.133000001	0.820100009	1.338700056	1.146700025	1.227599978	1.199699998	1.133000016	1.41869998	3.895299911	3.983599901	OVER	0.284099996	1.067600012	OVER	3.693500042	3.215300083	3.62229991	3.614300013	3.771600008	0.126399994	0.121699996	0.117299996	0.322299987	1.148699999
2050	0.114200003	0.118100002	0.109999999	0.105300002	0.082599998	1.172799945	0.997200012	0.894299984	1.169399977	1.148900032	1.089699984	0.1206	0.122199997	0.1065	0.106899999	0.084600002	1.281499982	1.172199965	1.172700047	1.228000045	1.103099942	1.185899973	0.144199997	0.157600001	0.158099994	0.133599997	0.820200026	1.339699984	1.149500012	1.228199959	1.200399995	1.132699966	1.415199995	3.834899902	OVER	OVER	0.282999992	1.072100043	OVER	3.645400047	3.273799896	3.796099901	3.703099966	3.760999918	0.126300007	0.121699996	0.117299996	0.323300004	1.15079999
2055	0.114200003	0.118299998	0.110100001	0.105300002	0.082699999	1.181599975	1.003600001	0.899100006	1.170099974	1.151100039	1.093000054	0.120499998	0.122199997	0.106399998	0.106899999	0.084700003	1.281900048	1.172700047	1.172399998	1.226999998	1.104400039	1.182600021	0.144400001	0.157600001	0.158099994	0.134100005	0.82069999	1.338799953	1.147699952	1.228600025	1.201500058	1.131199956	1.415500045	3.992199898	OVER	3.949199915	0.287200004	1.076799989	3.948999882	3.631700039	3.249200106	3.747100115	3.827399969	3.781300068	0.126499996	0.121699996	0.117299996	0.323100001	1.154700041
2060	0.114299998	0.118500002	0.110100001	0.105300002	0.082699999	1.191599965	1.011500001	0.902100027	1.168200016	1.152999997	1.093099952	0.1206	0.122199997	0.106299996	0.106899999	0.084799998	1.284399986	1.172899961	1.172799945	1.227599978	1.105200052	1.178500056	0.144700006	0.157700002	0.158099994	0.134900004	0.819500029	1.338199973	1.150599957	1.229799986	1.201799989	1.131399989	1.414499998	3.881500006	OVER	3.948199987	0.287699997	1.08099997	3.827399969	3.634599924	3.26850009	3.623500109	3.566400051	3.794199944	0.126599997	0.121699996	0.117299996	0.323000014	1.157400012
2065	0.114299998	0.118199997	0.109999999	0.1052	0.082599998	1.201099992	1.023900032	0.9102	1.166499972	1.149500012	1.090999961	0.1206	0.122100003	0.106399998	0.106799997	0.084399998	1.284999967	1.172999978	1.171599984	1.225200057	1.105200052	1.179999948	0.144600004	0.157399997	0.158000007	0.135199994	0.819999993	1.338000059	1.15199995	1.228899956	1.202800035	1.128800035	1.413200021	3.899100065	3.810499907	3.860100031	0.287900001	1.085199952	3.9302001	3.562200069	3.299999952	3.542099953	3.538399935	OVER	0.126399994	0.121600002	0.117200002	0.322899997	1.159800053
2070	0.114100002	0.118100002	0.109999999	0.104999997	0.082599998	1.208899975	1.034000039	0.912800014	1.16900003	1.156000018	1.08920002	0.120499998	0.122100003	0.106200002	0.106700003	0.084700003	1.286399961	1.173300028	1.170300007	1.223999977	1.105999947	1.180600047	0.144600004	0.157499999	0.157700002	0.136000007	0.819299996	1.339699984	1.15260005	1.228600025	1.201400042	1.128299952	1.411000013	OVER	OVER	3.925499916	0.284200013	1.089599967	OVER	3.646500111	3.326999903	3.936399937	3.661799908	3.767800093	0.126399994	0.121600002	0.1171	0.323100001	1.162400007
2075	0.114200003	0.118699998	0.109999999	0.1052	0.082500003	1.218999982	1.042299986	0.91900003	1.167600036	1.150699973	1.087200046	0.1206	0.122100003	0.105999999	0.106799997	0.084700003	1.288100004	1.173400044	1.170099974	1.22300005	1.106099963	1.184299946	0.144899994	0.157600001	0.157900006	0.136600003	0.819000006	1.337900043	1.153300047	1.230700016	1.203999996	1.127500057	1.40929997	OVER	OVER	OVER	0.284399986	1.093899965	OVER	3.528700113	3.295700073	3.659199953	3.73390007	3.848200083	0.126300007	0.121600002	0.117200002	0.324200004	1.163900018
2080	0.114299998	0.118900001	0.109999999	0.1052	0.082599998	1.227499962	1.051399946	0.925100029	1.167999983	1.152400017	1.091199994	0.120700002	0.122100003	0.106299996	0.106799997	0.084700003	1.290400028	1.175099969	1.170300007	1.222900033	1.104900002	1.184599996	0.144800007	0.157399997	0.157800004	0.1373	0.819199979	1.338500023	1.153300047	1.229799986	1.20449996	1.126399994	1.409000039	OVER	3.755700111	OVER	0.284500003	1.099099994	3.894599915	3.621299982	3.243900061	3.712199926	3.697000027	3.790699959	0.126399994	0.121600002	0.117200002	0.323799998	1.165699959
2085	0.114200003	0.119000003	0.109999999	0.105099998	0.082599998	1.234500051	1.057999969	0.930999994	1.167600036	1.150400043	1.087499976	0.1206	0.122100003	0.106200002	0.106700003	0.084899999	1.292899966	1.175300002	1.16929996	1.220700026	1.108199954	1.188300014	0.145199999	0.157399997	0.157700002	0.1382	0.819299996	1.336599946	1.154299974	1.229699969	1.20389998	1.126299977	1.408699989	OVER	OVER	OVER	0.287200004	1.103700042	OVER	3.647300005	3.349100113	3.659699917	3.746900082	3.721800089	0.126499996	0.121699996	0.1171	0.323900014	1.168900013
2090	0.114200003	0.118199997	0.109899998	0.104999997	0.082599998	1.240800023	1.064399958	0.93599999	1.167000055	1.150500059	1.087700009	0.1206	0.122100003	0.105800003	0.106700003	0.084700003	1.294499993	1.175999999	1.168099999	1.221199989	1.108199954	1.183599949	0.144999996	0.157199994	0.157700002	0.138899997	0.818700016	1.335700035	1.152999997	1.229799986	1.204599977	1.12469995	1.406200051	3.982300043	3.957799911	OVER	0.289400011	1.10800004	OVER	3.591500044	3.322799921	3.72059989	3.867500067	3.838999987	0.126300007	0.1215	0.1171	0.334100008	1.169399977
2095	0.114200003	0.118600003	0.109800003	0.104999997	0.082699999	1.249600053	1.075500011	0.943599999	1.167000055	1.150300026	1.090800047	0.120499998	0.122000001	0.105999999	0.106600001	0.084700003	1.294999957	1.175600052	1.168400049	1.218099952	1.109300017	1.181499958	0.145300001	0.157199994	0.157700002	0.139500007	0.818499982	1.336500049	1.154099941	1.229900002	1.204599977	1.12349999	1.404000044	3.724600077	OVER	3.850699902	0.292899996	1.113000035	OVER	3.546799898	3.266499996	3.548799992	3.682300091	3.767199993	0.126499996	0.1215	0.116999999	0.335099995	1.172199965
2100	0.114200003	0.118199997	0.109800003	0.104999997	0.082599998	1.255900025	1.081599951	0.950299978	1.16779995	1.15139997	1.091199994	0.120499998	0.122000001	0.105999999	0.106600001	0.084700003	1.297099948	1.177999973	1.168099999	1.218000054	1.109099984	1.183599949	0.145500004	0.157100007	0.157600001	0.140400007	0.818300009	1.335299969	1.152899981	1.228899956	1.204300046	1.123000026	1.402899981	OVER	3.957400084	OVER	0.283600003	1.118499994	OVER	3.721100092	3.282000065	3.866100073	3.793100119	3.846899986	0.126300007	0.1215	0.116999999	0.335599989	1.172199965
2105	0.114100002	0.1184	0.109800003	0.104999997	0.082500003	1.262400031	1.0898	0.958400011	1.166800022	1.148599982	1.08920002	0.120499998	0.1219	0.105599999	0.1065	0.084600002	1.299499989	1.176900029	1.167299986	1.218500018	1.109500051	1.179100037	0.145500004	0.157100007	0.157499999	0.141299993	0.817200005	1.335100055	1.153300047	1.228899956	1.20449996	1.121299982	1.402699947	3.944600105	3.820300102	3.861599922	0.2852	1.122599959	OVER	3.58100009	3.29489994	3.597500086	3.728300095	3.725500107	0.126300007	0.121399999	0.116899997	0.335299999	1.173900008
2110	0.114200003	0.118900001	0.109800003	0.104999997	0.082599998	1.269899964	1.098700047	0.96359998	1.165500045	1.149199963	1.084599972	0.120499998	0.1219	0.105800003	0.106700003	0.084700003	1.299900055	1.17719996	1.167500019	1.216199994	1.112400055	1.177600026	0.145799994	0.156900004	0.157399997	0.142399997	0.817900002	1.335700035	1.154000044	1.228500009	1.203600049	1.120100021	1.39989996	OVER	OVER	OVER	0.288399994	1.128100038	OVER	3.541800022	3.353800058	3.598599911	3.718499899	OVER	0.126499996	0.121399999	0.116999999	0.335599989	1.176200032
2115	0.114	0.118500002	0.109700002	0.104800001	0.082599998	1.274999976	1.107300043	0.970899999	1.162999988	1.149399996	1.086599946	0.120300002	0.1219	0.105800003	0.106399998	0.084600002	1.301200032	1.178200006	1.166100025	1.213500023	1.114400029	1.17840004	0.145600006	0.157000005	0.157199994	0.143299997	0.817099988	1.335700035	1.152899981	1.228199959	1.205500007	1.119600058	1.399500012	3.66779995	3.9381001	OVER	0.288300008	1.133100033	3.965600014	3.603499889	3.351399899	3.574199915	3.659600019	3.657099962	0.126200005	0.121399999	0.116899997	0.335500002	1.174000025
2120	0.114	0.118299998	0.109800003	0.104800001	0.082599998	1.281200051	1.11619997	0.977199972	1.164499998	1.149799943	1.085500002	0.120399997	0.1219	0.105800003	0.106399998	0.084700003	1.30250001	1.17809999	1.166399956	1.212200046	1.112300038	1.170600057	0.145699993	0.157000005	0.157399997	0.144199997	0.816699982	1.335299969	1.1523	1.23029995	1.203799963	1.118800044	1.397899985	3.982199907	3.996400118	OVER	0.289000005	1.139099956	OVER	3.587599993	3.282099962	3.770400047	3.602299929	3.65989995	0.126499996	0.121299997	0.116800003	0.337300003	1.174600005
2125	0.114100002	0.119199999	0.109700002	0.104900002	0.082599998	1.286499977	1.123999953	0.985499978	1.162999988	1.14989996	1.083500028	0.120399997	0.122100003	0.105599999	0.1065	0.084799998	1.30400002	1.178300023	1.166200042	1.211400032	1.113999963	1.172799945	0.145699993	0.156900004	0.157299995	0.145300001	0.818400025	1.334900022	1.151900053	1.230399966	1.204399943	1.117699981	1.397099972	3.944600105	3.91689992	OVER	0.287299991	1.144000053	OVER	3.597100019	3.328799963	3.665100098	3.704999924	3.960599899	0.126399994	0.121299997	0.116800003	0.336299986	1.174600005
2130	0.114100002	0.118699998	0.109700002	0.104800001	0.082599998	1.292400002	1.133399963	0.9921	1.16079998	1.146299958	1.083400011	0.120300002	0.121799998	0.105599999	0.106399998	0.084600002	1.304100037	1.177999973	1.165500045	1.210000038	1.115200043	1.171800017	0.145600006	0.157000005	0.157100007	0.146500006	0.816900015	1.334699988	1.149799943	1.229699969	1.203099966	1.1171	1.39470005	OVER	3.842600107	3.996099949	0.284500003	1.149399996	3.953099966	3.533600092	3.342999935	3.669199944	3.682800055	3.758100033	0.126300007	0.121399999	0.116700001	0.335999995	1.173300028
2135	0.114100002	0.118600003	0.109700002	0.104800001	0.082599998	1.297700047	1.14349997	0.99879998	1.1602	1.149700046	1.083699942	0.120300002	0.121799998	0.105700001	0.106399998	0.084799998	1.305099964	1.178900003	1.165300012	1.208699942	1.115399957	1.171700001	0.145600006	0.156900004	0.157199994	0.147699997	0.817200005	1.335999966	1.155599952	1.231400013	1.202700019	1.115800023	1.394899964	3.84100008	3.711199999	OVER	0.291299999	1.154199958	3.72300005	3.517299891	3.288399935	3.563600063	3.559600115	3.727999926	0.126300007	0.121299997	0.116700001	0.337000012	1.174399972
2140	0.114100002	0.1184	0.1096	0.104699999	0.082599998	1.302000046	1.150699973	1.006600022	1.160899997	1.14320004	1.081599951	0.120300002	0.121799998	0.105499998	0.106299996	0.084700003	1.306800008	1.17809999	1.163499951	1.207700014	1.113000035	1.169199944	0.145400003	0.156800002	0.157100007	0.148699999	0.817200005	1.335199952	1.155300021	1.230999947	1.201400042	1.11469996	1.390900016	3.870500088	OVER	OVER	0.287699997	1.159800053	3.806400061	3.62680006	3.256500006	3.596999884	OVER	3.661299944	0.126300007	0.121399999	0.116700001	0.338499993	1.173099995
2145	0.114	0.118299998	0.109700002	0.104599997	0.082599998	1.306900024	1.159800053	1.012199998	1.156900048	1.144799948	1.083199978	0.120200001	0.121699996	0.105499998	0.106299996	0.084600002	1.308099985	1.178500056	1.163400054	1.204900026	1.114799976	1.16869998	0.145500004	0.1567	0.157100007	0.150099993	0.816699982	1.335700035	1.155099988	1.232300043	1.200899959	1.113100052	1.389000058	OVER	3.86500001	3.918800116	0.293799996	1.164199948	3.924599886	3.574800014	3.234999895	3.609400034	3.655999899	3.743799925	0.126100004	0.121200003	0.116700001	0.337500006	1.172099948
2150	0.114	0.1184	0.1096	0.104699999	0.082599998	1.309599996	1.169800043	1.020499945	1.155699968	1.146499991	1.08130002	0.120399997	0.121699996	0.105599999	0.106299996	0.084700003	1.309100032	1.179700017	1.162700057	1.20599997	1.115499973	1.172199965	0.145600006	0.1567	0.157100007	0.1514	0.816500008	1.337000012	1.158499956	1.235700011	1.200600028	1.112900019	1.389299989	3.935600042	3.749599934	OVER	0.283600003	1.167999983	OVER	3.537199974	3.303900003	3.808399916	3.815099955	3.962899923	0.126300007	0.121299997	0.116700001	0.338200003	1.171399951
2155	0.114	0.118299998	0.109700002	0.104699999	0.082599998	1.314499974	1.177600026	1.024999976	1.157099962	1.149399996	1.080299973	0.120300002	0.121699996	0.105499998	0.106299996	0.084700003	1.309499979	1.179100037	1.162700057	1.204900026	1.113499999	1.171700001	0.145600006	0.1567	0.156900004	0.152700007	0.816100001	1.337900043	1.157199979	1.235700011	1.198899984	1.110999942	1.388700008	OVER	OVER	OVER	0.288399994	1.173200011	OVER	3.745599985	3.359499931	3.603399992	3.647300005	OVER	0.126200005	0.121200003	0.116700001	0.337599993	1.17110002
2160	0.114	0.118100002	0.1096	0.104699999	0.082699999	1.317600012	1.186800003	1.030799985	1.158400059	1.149000049	1.084200025	0.120300002	0.121600002	0.105400003	0.106299996	0.084799998	1.310799956	1.179299951	1.161999941	1.202200055	1.113999963	1.166100025	0.145699993	0.156800002	0.156900004	0.153799996	0.815900028	1.338600039	1.155900002	1.236400008	1.198699951	1.110000014	1.385599971	3.93659997	3.930299997	OVER	0.289799988	1.177099943	OVER	3.691499949	3.344300032	3.786999941	3.703700066	3.853800058	0.126300007	0.121100001	0.116599999	0.338699996	1.17019999
2165	0.114	0.118100002	0.109499998	0.104599997	0.082599998	1.322299957	1.195000052	1.037400007	1.154800057	1.144199967	1.07889998	0.120300002	0.121699996	0.105400003	0.106200002	0.084700003	1.310500026	1.180299997	1.162199974	1.200099945	1.111700058	1.166200042	0.145600006	0.156499997	0.156900004	0.155200005	0.816100001	1.340000033	1.155099988	1.238100052	1.198400021	1.109500051	1.382200003	OVER	OVER	OVER	0.288700014	1.180400014	OVER	3.715399981	3.342900038	3.954999924	3.845400095	3.895100117	0.126000002	0.121200003	0.116499998	0.33860001	1.169100046
2170	0.114	0.118699998	0.109399997	0.104599997	0.082599998	1.325399995	1.200099945	1.041700006	1.158200026	1.143100023	1.08220005	0.120200001	0.121699996	0.105300002	0.106200002	0.084700003	1.310600042	1.181599975	1.162400007	1.200600028	1.109699965	1.16929996	0.145799994	0.156599998	0.1567	0.156900004	0.815299988	1.341400027	1.156200051	1.238399982	1.197100043	1.109799981	1.381999969	3.976000071	3.675199986	OVER	0.287299991	1.184299946	3.834100008	3.641400099	3.31159997	3.675400019	3.626100063	3.789099932	0.126200005	0.120999999	0.116400003	0.3389	1.168400049
2175	0.114	0.118100002	0.109499998	0.104400001	0.082599998	1.32949996	1.209300041	1.04610002	1.155599952	1.141100049	1.082399964	0.120200001	0.121600002	0.1052	0.1061	0.084700003	1.308699965	1.180799961	1.161399961	1.198199987	1.113700032	1.165400028	0.145600006	0.156499997	0.156499997	0.158099994	0.816100001	1.341199994	1.15989995	1.239899993	1.196499944	1.10800004	1.378700018	3.934900045	OVER	OVER	0.289299995	1.187899947	3.859400034	3.748699903	3.356100082	3.650899887	3.788000107	3.7973001	0.126100004	0.121100001	0.116300002	0.339300007	1.168099999
2180	0.114	0.118199997	0.109499998	0.104500003	0.082699999	1.332800031	1.216099977	1.054200053	1.150500059	1.145300031	1.082100034	0.120300002	0.1215	0.105099998	0.1061	0.084799998	1.309299946	1.181300044	1.16050005	1.19749999	1.114400029	1.165400028	0.145899996	0.156599998	0.156599998	0.159799993	0.815400004	1.341500044	1.161900043	1.241099954	1.193699956	1.106600046	1.379400015	OVER	3.930099964	3.992300034	0.288100004	1.191599965	3.869199991	3.509500027	3.298899889	3.678900003	3.600899935	3.755500078	0.126200005	0.121100001	0.116400003	0.338499993	1.167500019
2185	0.114	0.118299998	0.109499998	0.104400001	0.082599998	1.335399985	1.223999977	1.060299993	1.153300047	1.144199967	1.083600044	0.120200001	0.121600002	0.105300002	0.1061	0.084799998	1.308799982	1.180899978	1.161200047	1.196099997	1.113000035	1.166000009	0.145799994	0.156499997	0.156499997	0.161500007	0.815100014	1.341599941	1.16260004	1.240499973	1.194300056	1.106099963	1.375100017	OVER	3.753499985	OVER	0.291500002	1.195299983	OVER	3.704200029	3.278100014	3.63560009	3.560899973	3.857300043	0.126100004	0.121100001	0.116400003	0.341300011	1.168499947
2190	0.113899998	0.118199997	0.109300002	0.1043	0.082599998	1.337800026	1.229699969	1.064399958	1.152699947	1.14260006	1.081099987	0.120099999	0.121399999	0.105099998	0.105999999	0.084700003	1.309100032	1.182100058	1.161900043	1.194900036	1.113199949	1.159399986	0.145899996	0.156299993	0.156499997	0.162900001	0.814800024	1.346400023	1.163499951	1.242699981	1.192700028	1.104200006	1.378399968	3.975899935	3.837899923	3.993999958	0.294699997	1.196699977	OVER	3.711899996	3.380100012	3.676199913	3.601999998	3.753000021	0.126100004	0.120999999	0.116400003	0.342099994	1.168200016
2195	0.114	0.118600003	0.109300002	0.104400001	0.082599998	1.34070003	1.235900044	1.069599986	1.151800036	1.146600008	1.077600002	0.120200001	0.121600002	0.104900002	0.1061	0.084700003	1.308200002	1.182500005	1.161000013	1.194900036	1.112599969	1.160400033	0.146200001	0.156299993	0.1567	0.164499998	0.813799977	1.345199943	1.165599942	1.243700027	1.191900015	1.105800033	1.37409997	3.91260004	OVER	OVER	0.292199999	1.200000048	OVER	3.745800018	3.32159996	3.65989995	3.666300058	3.813600063	0.126100004	0.120999999	0.116300002	0.342799991	1.168200016
2200	0.113899998	0.118199997	0.109300002	0.1043	0.082599998	1.343899965	1.24240005	1.078500032	1.150599957	1.142199993	1.078699946	0.120200001	0.1215	0.105099998	0.105899997	0.084700003	1.308799982	1.183899999	1.16110003	1.194300056	1.112699986	1.15929997	0.1461	0.156299993	0.156499997	0.166199997	0.814300001	1.34860003	1.166700006	1.245800018	1.191200018	1.103500009	1.373900056	OVER	3.842600107	OVER	0.298099995	1.202399969	OVER	3.589600086	3.328799963	3.562299967	3.632100105	3.675199986	0.126200005	0.120899998	0.1162	0.342200011	1.167600036
2205	0.113899998	0.117899999	0.109200001	0.1043	0.082599998	1.34920001	1.25	1.08829999	1.148200035	1.137300014	1.075099945	0.120099999	0.121299997	0.104800001	0.105899997	0.084700003	1.309999943	1.182399988	1.159800053	1.193199992	1.112499952	1.158499956	0.146300003	0.156100005	0.156399995	0.167699993	0.814400017	1.349099994	1.167400002	1.246799946	1.189100027	1.102499962	1.370100021	OVER	3.926300049	OVER	0.285899997	1.204699993	OVER	3.666599989	3.289000034	3.68840003	3.732300043	3.663599968	0.126200005	0.120800003	0.1162	0.342700005	1.167500019
2210	0.113799997	0.118299998	0.109200001	0.104199998	0.082500003	1.34860003	1.253100038	1.09070003	1.15199995	1.138399959	1.075199962	0.120099999	0.121299997	0.104800001	0.105899997	0.084700003	1.309700012	1.184299946	1.161000013	1.191799998	1.114099979	1.156599998	0.146300003	0.156000003	0.156200007	0.169400007	0.813300014	1.351899981	1.169700027	1.245000005	1.189200044	1.101699948	1.368499994	OVER	3.969799995	3.947700024	0.28639999	1.206500053	OVER	3.625	3.265300035	3.809900045	3.701800108	3.556400061	0.126100004	0.120700002	0.1162	0.342999995	1.167099953
2215	0.113899998	0.1184	0.109300002	0.1043	0.082599998	1.352300048	1.260699987	1.097900033	1.148900032	1.142500043	1.078299999	0.120099999	0.121399999	0.104999997	0.105899997	0.084700003	1.310299993	1.182700038	1.159999967	1.192299962	1.112400055	1.154500008	0.146500006	0.156100005	0.156200007	0.171399996	0.814100027	1.352699995	1.169999957	1.247499943	1.187999964	1.102100015	1.370800018	OVER	OVER	OVER	0.287200004	1.210199952	OVER	3.730200052	3.373600006	3.790499926	3.878999949	3.834100008	0.126399994	0.120800003	0.1162	0.343100011	1.167999983
2220	0.113899998	0.118600003	0.109300002	0.104099996	0.082599998	1.355599999	1.264700055	1.103500009	1.14349997	1.143100023	1.075999975	0.119999997	0.121299997	0.104999997	0.105899997	0.084700003	1.311400056	1.184299946	1.159000039	1.189399958	1.114799976	1.154899955	0.146500006	0.155900002	0.156200007	0.172999993	0.813399971	1.351300001	1.171800017	1.247799993	1.185600042	1.10010004	1.36740005	3.939500093	3.917599916	OVER	0.291599989	1.211699963	OVER	3.624000072	3.334500074	3.757600069	3.767499924	3.771100044	0.126200005	0.120800003	0.1162	0.343400002	1.168799996
2225	0.113899998	0.119000003	0.109300002	0.104199998	0.082599998	1.356600046	1.26970005	1.111299992	1.145099998	1.145099998	1.075899959	0.120200001	0.121399999	0.104999997	0.105899997	0.084399998	1.312000036	1.183599949	1.159000039	1.188300014	1.115100026	1.153399944	0.146799996	0.156100005	0.156100005	0.174899995	0.813399971	1.353399992	1.172700047	1.248800039	1.184100032	1.099699974	1.36740005	OVER	OVER	OVER	0.292199999	1.213999987	OVER	3.643599987	3.340199947	3.788000107	3.819099903	3.889400005	0.126100004	0.120899998	0.1162	0.342799991	1.169199944
2230	0.113799997	0.118199997	0.109200001	0.104099996	0.082599998	1.360000014	1.275599957	1.120499969	1.146000028	1.137099981	1.075500011	0.120099999	0.1215	0.104999997	0.105800003	0.084799998	1.313599944	1.184299946	1.159500003	1.188300014	1.111899972	1.154199958	0.146799996	0.156000003	0.156100005	0.177399993	0.813199997	1.354699969	1.173699975	1.249899983	1.184299946	1.098799944	1.363600016	3.817600012	3.957700014	OVER	0.292899996	1.214900017	3.91050005	3.770200014	3.308500051	3.59890008	3.64560008	3.743000031	0.126000002	0.120800003	0.1162	0.342500001	1.169999957
2235	0.113899998	0.118600003	0.109200001	0.104099996	0.082599998	1.361799955	1.278399944	1.122499943	1.14289999	1.135900021	1.074499965	0.120099999	0.121299997	0.104800001	0.105800003	0.084799998	1.312700033	1.184100032	1.159500003	1.18690002	1.112100005	1.150500059	0.146899998	0.156100005	0.156000003	0.178599998	0.812399983	1.355800033	1.174200058	1.250800014	1.182100058	1.100499988	1.364500046	OVER	OVER	OVER	0.290600002	1.218199968	OVER	3.631799936	3.341500044	3.956599951	3.754199982	3.764100075	0.126200005	0.120700002	0.116099998	0.344300002	1.16960001
2240	0.113899998	0.118600003	0.109200001	0.104099996	0.082599998	1.364500046	1.283100009	1.127599955	1.139899969	1.136000037	1.07099998	0.120099999	0.121299997	0.104699999	0.105800003	0.084600002	1.314599991	1.183899999	1.159500003	1.185299993	1.110100031	1.15079999	0.147100002	0.156000003	0.156000003	0.180299997	0.813199997	1.355599999	1.175699949	1.24940002	1.180199981	1.09860003	1.360800028	3.83039999	3.820100069	3.841500044	0.297600001	1.218500018	OVER	3.597800016	3.346800089	3.714900017	3.635900021	3.555399895	0.126000002	0.120700002	0.115999997	0.344199985	1.169999957
2245	0.113799997	0.118600003	0.109099999	0.104099996	0.082599998	1.36650002	1.288499951	1.13530004	1.141700029	1.133200049	1.07099998	0.119999997	0.121200003	0.104699999	0.105700001	0.084700003	1.315000057	1.184999943	1.158499956	1.185899973	1.111199975	1.150900006	0.147300005	0.1558	0.155900002	0.182300001	0.8125	1.358500004	1.17809999	1.251600027	1.17869997	1.09739995	1.360399961	OVER	3.709599972	OVER	0.291099995	1.220700026	3.894500017	3.596999884	3.315399885	3.715399981	3.657000065	3.752799988	0.126100004	0.1206	0.115900002	0.345099986	1.17110002
2250	0.113899998	0.118600003	0.109099999	0.104000002	0.082599998	1.367699981	1.291300058	1.136100054	1.138599992	1.135599971	1.070199966	0.120099999	0.121200003	0.104599997	0.105700001	0.084799998	1.31400001	1.184399962	1.158100009	1.184499979	1.113100052	1.145900011	0.147599995	0.155900002	0.156000003	0.184499994	0.811600029	1.358100057	1.179100037	1.252599955	1.177999973	1.09800005	1.360499978	3.832000017	3.913800001	3.952199936	0.297899991	1.221600056	3.774600029	3.519999981	3.285099983	3.628700018	3.59649992	3.674200058	0.126000002	0.120700002	0.115999997	0.344700009	1.170899987
2255	0.113799997	0.118500002	0.108999997	0.1039	0.082699999	1.370000005	1.294700027	1.143000007	1.139899969	1.132400036	1.07099998	0.120099999	0.121299997	0.104500003	0.105700001	0.084700003	1.316100001	1.185199976	1.15929997	1.183799982	1.112599969	1.145699978	0.147699997	0.155699998	0.1558	0.186299995	0.811999977	1.358899951	1.180099964	1.253499985	1.176599979	1.095700026	1.35739994	3.970200062	OVER	3.939199924	0.295100003	1.223399997	OVER	3.819200039	3.303200006	3.587500095	3.703299999	3.798599958	0.126000002	0.120700002	0.115900002	0.345099986	1.171399951
2260	0.113700002	0.117799997	0.108900003	0.1039	0.082500003	1.373100042	1.299000025	1.149700046	1.136999965	1.13259995	1.070299983	0.119900003	0.120999999	0.104500003	0.105499998	0.084700003	1.316699982	1.184599996	1.158100009	1.181399941	1.113299966	1.149999976	0.1479	0.155599996	0.155699998	0.188299999	0.811999977	1.361500025	1.182399988	1.254899979	1.175600052	1.096099973	1.359200001	3.806099892	OVER	OVER	0.294499993	1.224400043	OVER	3.634399891	3.317199945	3.690799952	3.669699907	3.973099947	0.1259	0.120499998	0.115900002	0.344500005	1.172000051
2265	0.113799997	0.117899999	0.108999997	0.1039	0.082699999	1.37440002	1.302800059	1.155699968	1.137300014	1.131100059	1.066300035	0.119999997	0.121200003	0.104599997	0.105599999	0.084700003	1.319399953	1.184599996	1.158200026	1.181800008	1.112900019	1.146600008	0.148200005	0.155499995	0.155699998	0.190599993	0.811999977	1.363199949	1.184100032	1.255699992	1.174499989	1.094099998	1.357800007	3.89260006	OVER	OVER	0.293599993	1.226600051	OVER	3.708899975	3.317800045	3.753299952	3.733999968	3.787800074	0.1259	0.1206	0.115999997	0.344199985	1.172199965
2270	0.113799997	0.118600003	0.108900003	0.103799999	0.082599998	1.375699997	1.307899952	1.164100051	1.13440001	1.129400015	1.065700054	0.119900003	0.121100001	0.1043	0.105499998	0.084600002	1.321400046	1.184399962	1.157999992	1.180099964	1.110000014	1.142699957	0.148399994	0.155699998	0.155599996	0.192300007	0.810000002	1.362400055	1.183200002	1.254999995	1.171399951	1.093400002	1.354699969	3.82220006	OVER	3.966300011	0.297199994	1.226199985	3.788199902	3.655999899	3.324100018	3.490400076	3.610300064	3.620800018	0.126000002	0.120499998	0.115800001	0.344900012	1.171800017
2275	0.113799997	0.118500002	0.108999997	0.104000002	0.082699999	1.378000021	1.310400009	1.167899966	1.134600043	1.130300045	1.070000052	0.119999997	0.121100001	0.104400001	0.105599999	0.084700003	1.321499944	1.185400009	1.157600045	1.179399967	1.111199975	1.141199946	0.148900002	0.155599996	0.155599996	0.194199994	0.81129998	1.365700006	1.187000036	1.259299994	1.171499968	1.095800042	1.356299996	3.940399885	3.911999941	OVER	0.289700001	1.228899956	3.889600039	3.607199907	3.335799932	3.568599939	3.578700066	3.663199902	0.126200005	0.1206	0.115900002	0.341100007	1.172899961
2280	0.113799997	0.118600003	0.108800001	0.103799999	0.082599998	1.378900051	1.313300014	1.16960001	1.136000037	1.131399989	1.06309998	0.119900003	0.120999999	0.104400001	0.105499998	0.084600002	1.323899984	1.185899973	1.157099962	1.178300023	1.110299945	1.141499996	0.148900002	0.155699998	0.155499995	0.196199998	0.810199976	1.365200043	1.188699961	1.258000016	1.16989994	1.094300032	1.354200006	3.825000048	3.95810008	OVER	0.294200003	1.229900002	3.867199898	3.695800066	3.32220006	3.685800076	3.66050005	3.574899912	0.125799999	0.120399997	0.115699999	0.341399997	1.172999978
2285	0.113799997	0.1184	0.108800001	0.103699997	0.082599998	1.380900025	1.316599965	1.173900008	1.133299947	1.128200054	1.062000036	0.119900003	0.120999999	0.1043	0.105400003	0.084600002	1.325399995	1.18659997	1.158300042	1.177299976	1.107499957	1.142500043	0.149000004	0.155499995	0.155499995	0.197999999	0.81129998	1.368499994	1.190400004	1.258399963	1.168799996	1.092599988	1.353299975	3.717299938	3.873100042	3.880500078	0.297100008	1.231899977	3.977699995	3.519799948	3.303900003	3.578999996	3.865200043	3.598799944	0.1259	0.120499998	0.115699999	0.341600001	1.173799992
2290	0.113899998	0.118600003	0.108900003	0.103799999	0.082599998	1.382799983	1.317800045	1.174999952	1.131000042	1.126899958	1.062700033	0.119999997	0.120999999	0.104199998	0.105499998	0.084700003	1.324499965	1.18599999	1.157799959	1.176300049	1.109200001	1.138000011	0.149499997	0.155499995	0.155399993	0.200200006	0.809899986	1.367499948	1.192299962	1.258100033	1.166700006	1.092700005	1.353700042	OVER	OVER	OVER	0.290899992	1.23119998	OVER	3.769500017	3.350699902	3.894500017	3.738399982	3.670799971	0.125799999	0.120399997	0.115800001	0.342000008	1.173300028
2295	0.113700002	0.1184	0.108800001	0.103699997	0.082599998	1.38380003	1.32159996	1.180799961	1.133299947	1.126000047	1.061800003	0.119900003	0.120899998	0.104099996	0.105400003	0.084600002	1.325399995	1.18659997	1.157999992	1.176499963	1.109599948	1.136800051	0.149299994	0.155399993	0.155399993	0.202099994	0.809800029	1.367300034	1.192899942	1.258999944	1.165400028	1.091199994	1.351400018	OVER	3.856400013	3.932800055	0.286500007	1.23300004	3.901900053	3.618200064	3.335200071	3.538800001	3.561199903	3.582299948	0.1259	0.120300002	0.115699999	0.341699988	1.173699975
2300	0.113799997	0.1184	0.108800001	0.103699997	0.082500003	1.386000037	1.325199962	1.185099959	1.130699992	1.128600001	1.060099959	0.119900003	0.120899998	0.1043	0.105499998	0.084600002	1.327600002	1.186400056	1.157600045	1.174399972	1.110999942	1.139899969	0.149700001	0.155399993	0.155300006	0.2042	0.809700012	1.370399952	1.195000052	1.259500027	1.164600015	1.092399955	1.353500009	OVER	OVER	OVER	0.291000009	1.233899951	OVER	3.739200115	3.38499999	3.912899971	3.692699909	3.7973001	0.125799999	0.120399997	0.115599997	0.342400014	1.174399972
2305	0.113799997	0.1184	0.108800001	0.103600003	0.082599998	1.387199998	1.328999996	1.190299988	1.131399989	1.126199961	1.059800029	0.119900003	0.120899998	0.104099996	0.105400003	0.084799998	1.327999949	1.187299967	1.157199979	1.173799992	1.109599948	1.136500001	0.150199994	0.155499995	0.155200005	0.206200004	0.809599996	1.370800018	1.197000027	1.262199998	1.163599968	1.092000008	1.350600004	OVER	OVER	OVER	0.297800004	1.234500051	3.931699991	3.588900089	3.281199932	3.731400013	3.741300106	3.64109993	0.125699997	0.120399997	0.115599997	0.344500005	1.175199986
2310	0.113700002	0.118000001	0.1087	0.103500001	0.082500003	1.389600039	1.33099997	1.195000052	1.128900051	1.123700023	1.061100006	0.119800001	0.120800003	0.1039	0.105300002	0.084600002	1.327900052	1.188799977	1.158100009	1.175199986	1.108299971	1.134699941	0.1505	0.155300006	0.155200005	0.208000004	0.809899986	1.371500015	1.198400021	1.265300035	1.16170001	1.09070003	1.351099968	OVER	OVER	OVER	0.301800013	1.236299992	3.954099894	3.655999899	3.325700045	3.674099922	3.667599916	3.612400055	0.125599995	0.120200001	0.115599997	0.345499992	1.175999999
2315	0.113799997	0.118000001	0.1087	0.103500001	0.082699999	1.391199946	1.333400011	1.197000027	1.125499964	1.121799946	1.056800008	0.119800001	0.120899998	0.104099996	0.105400003	0.084799998	1.327100039	1.187299967	1.157799959	1.172999978	1.109699965	1.131199956	0.150900006	0.155300006	0.155100003	0.210299999	0.809499979	1.372699976	1.199300051	1.264000058	1.160699964	1.090800047	1.350499988	3.92689991	OVER	OVER	0.30309999	1.237300038	OVER	3.671600103	3.322299957	3.757499933	3.687599897	3.627199888	0.125799999	0.120399997	0.115500003	0.345600009	1.176200032
2320	0.113799997	0.117799997	0.1087	0.103600003	0.082699999	1.392500043	1.336300015	1.199200034	1.127099991	1.126899958	1.057600021	0.119900003	0.120800003	0.104000002	0.105400003	0.084700003	1.327499986	1.18780005	1.156999946	1.171700001	1.107800007	1.137799978	0.151099995	0.155300006	0.155300006	0.212200001	0.809599996	1.37440002	1.200700045	1.263900042	1.159500003	1.09010005	1.351500034	OVER	3.907299995	3.930900097	0.291700006	1.237800002	OVER	3.655499935	3.340800047	3.601999998	3.677200079	3.815000057	0.125599995	0.120300002	0.115599997	0.345699996	1.175500035
2325	0.113799997	0.117799997	0.108599998	0.103600003	0.082699999	1.395799994	1.342200041	1.210299969	1.125100017	1.11740005	1.057800055	0.119800001	0.120800003	0.1039	0.105300002	0.084600002	1.329599977	1.18809998	1.156900048	1.172099948	1.106099963	1.133399963	0.151199996	0.155100003	0.155100003	0.214000002	0.809300005	1.373800039	1.199000001	1.262799978	1.157899976	1.089400053	1.347599983	OVER	3.873800039	3.822999954	0.290399998	1.238199949	3.927400112	3.648499966	3.347599983	3.729799986	3.77760005	3.694900036	0.1259	0.120200001	0.115500003	0.345499992	1.175899982
2330	0.113600001	0.118199997	0.108599998	0.103500001	0.082599998	1.396000028	1.342300057	1.207599998	1.125800014	1.118600011	1.054299951	0.1197	0.120800003	0.104000002	0.1052	0.084799998	1.330299973	1.188500047	1.157299995	1.171499968	1.106999993	1.13380003	0.151299998	0.155000001	0.155000001	0.215900004	0.809000015	1.374500036	1.202800035	1.263299942	1.156700015	1.0898	1.349900007	OVER	3.946700096	OVER	0.287200004	1.23969996	OVER	3.683099985	3.3125	3.872200012	3.845499992	3.708199978	0.125699997	0.120099999	0.115500003	0.345600009	1.175600052
2335	0.113700002	0.118000001	0.108599998	0.103500001	0.082599998	1.397099972	1.344099998	1.211799979	1.123200059	1.119600058	1.055500031	0.1197	0.120700002	0.104000002	0.105300002	0.084600002	1.33039999	1.188599944	1.157400012	1.171000004	1.106600046	1.135900021	0.151500002	0.155100003	0.155100003	0.218199998	0.808799982	1.375	1.20570004	1.262699962	1.154899955	1.088400006	1.347000003	OVER	OVER	OVER	0.295399994	1.239400029	OVER	3.736200094	3.345900059	3.732300043	3.602400064	3.747999907	0.125799999	0.120099999	0.115400001	0.346100003	1.175699949
2340	0.113499999	0.118199997	0.108499996	0.103500001	0.082500003	1.398900032	1.345999956	1.21510005	1.122300029	1.117200017	1.05369997	0.1197	0.120700002	0.1039	0.1052	0.0845	1.332299948	1.187600017	1.156299949	1.172000051	1.105100036	1.135900021	0.151600003	0.154899999	0.155000001	0.219799995	0.807600021	1.374500036	1.204900026	1.264299989	1.154199958	1.087900043	1.346600056	OVER	3.733400106	3.943599939	0.291799992	1.239199996	OVER	3.62409997	3.313199997	3.863300085	3.652400017	3.559099913	0.125699997	0.120099999	0.115400001	0.346300006	1.175999999
2345	0.113700002	0.118199997	0.108499996	0.103399999	0.082599998	1.401299953	1.348999977	1.218600035	1.125	1.116099954	1.051100016	0.119800001	0.120800003	0.103799999	0.105300002	0.0845	1.335000038	1.188599944	1.156999946	1.169100046	1.105000019	1.136399984	0.152099997	0.155000001	0.154899999	0.222000003	0.808700025	1.376899958	1.205000043	1.26699996	1.153699994	1.088700056	1.347599983	OVER	OVER	OVER	0.293500006	1.241700053	OVER	3.763900042	3.349400043	3.77519989	3.974900007	3.719700098	0.1259	0.120099999	0.115400001	0.346500009	1.175699949
2350	0.113600001	0.118100002	0.108499996	0.103500001	0.082599998	1.401499987	1.349400043	1.220000029	1.121600032	1.114799976	1.053599954	0.1197	0.120700002	0.1039	0.1052	0.084700003	1.337000012	1.188799977	1.156900048	1.16900003	1.104699969	1.134799957	0.152500004	0.154899999	0.154899999	0.223800004	0.808099985	1.375100017	1.205199957	1.265699983	1.151299953	1.087499976	1.346699953	3.960500002	3.899600029	OVER	0.293300003	1.240800023	OVER	3.701600075	3.31340003	3.708499908	3.730999947	3.706500053	0.1259	0.120099999	0.115400001	0.346700013	1.175699949
2355	0.113499999	0.1184	0.108499996	0.103399999	0.082599998	1.404000044	1.352699995	1.226600051	1.118899941	1.11469996	1.051599979	0.119599998	0.120700002	0.103699997	0.105099998	0.084700003	1.338099957	1.187299967	1.157099962	1.168499947	1.102499962	1.133299947	0.152700007	0.154899999	0.154899999	0.225600004	0.807900012	1.375200033	1.202399969	1.264000058	1.149500012	1.08829999	1.347300053	OVER	3.839299917	OVER	0.294699997	1.240700006	OVER	3.598099947	3.259299994	3.613399982	3.515300035	3.629899979	0.125799999	0.120099999	0.1153	0.346599996	1.174800038
2360	0.113600001	0.1184	0.108499996	0.103200004	0.082599998	1.403699994	1.355999947	1.225700021	1.122900009	1.112400055	1.056200027	0.119599998	0.1206	0.103600003	0.104999997	0.084600002	1.337800026	1.188300014	1.156599998	1.167500019	1.102699995	1.133999944	0.152899995	0.154899999	0.154699996	0.227300003	0.808499992	1.376600027	1.207800031	1.264899969	1.148800015	1.088000059	1.344499946	3.84010005	OVER	OVER	0.297100008	1.241999984	OVER	3.666699886	3.289000034	3.653899908	3.606699944	3.690099955	0.125499994	0.119999997	0.115199998	0.346199989	1.176699996
2365	0.113600001	0.118000001	0.108400002	0.103399999	0.082599998	1.405900002	1.355599999	1.228500009	1.117300034	1.111500025	1.048300028	0.1197	0.1206	0.103500001	0.104999997	0.084700003	1.33920002	1.187000036	1.156599998	1.168400049	1.103099942	1.131600022	0.153200001	0.154699996	0.154699996	0.229599997	0.808000028	1.375699997	1.20720005	1.265599966	1.147500038	1.087200046	1.345100045	3.964099884	3.98210001	3.917200089	0.291999996	1.242599964	OVER	3.735300064	3.381900072	3.759299994	3.702500105	OVER	0.125699997	0.119800001	0.115199998	0.347799987	1.175999999
2370	0.113600001	0.117399998	0.108499996	0.103200004	0.082599998	1.405900002	1.355800033	1.228700042	1.115800023	1.113800049	1.04550004	0.119599998	0.120499998	0.103699997	0.104999997	0.084700003	1.33889997	1.187999964	1.155400038	1.167099953	1.100999951	1.135499954	0.153500006	0.154599994	0.154599994	0.231600001	0.807900012	1.376700044	1.206599951	1.265799999	1.146700025	1.086099982	1.343600035	3.842200041	3.894000053	OVER	0.294800013	1.242200017	3.98210001	3.595200062	3.256900072	3.66050005	3.573199987	3.646199942	0.125699997	0.119900003	0.1153	0.347299993	1.176100016
2375	0.113499999	0.117200002	0.1083	0.103200004	0.082599998	1.408800006	1.359099984	1.230800033	1.115499973	1.109400034	1.049900055	0.119599998	0.1206	0.103500001	0.104900002	0.0845	1.340800047	1.188300014	1.156399965	1.167099953	1.10010004	1.134500027	0.153699994	0.154599994	0.154699996	0.233999997	0.806999981	1.376799941	1.20570004	1.264999986	1.145499945	1.085199952	1.343899965	OVER	OVER	OVER	0.293599993	1.242799997	OVER	3.811800003	3.336899996	3.726200104	3.565900087	3.566299915	0.125699997	0.1197	0.115199998	0.347799987	1.175999999
2380	0.113499999	0.117799997	0.108400002	0.103200004	0.082599998	1.408499956	1.361099958	1.235399961	1.113600016	1.108399987	1.048599958	0.119599998	0.1206	0.103399999	0.104900002	0.084700003	1.340999961	1.188799977	1.156499982	1.166499972	1.099499941	1.129500031	0.154200003	0.154699996	0.154599994	0.235100001	0.806800008	1.37559998	1.203799963	1.264600039	1.14380002	1.085500002	1.343899965	3.95720005	3.964600086	3.88470006	0.293900013	1.243299961	3.967000008	3.730900049	3.342600107	3.594099998	3.593199968	3.572099924	0.125799999	0.119800001	0.115199998	0.347499996	1.175500035
2385	0.113600001	0.1184	0.1083	0.103100002	0.082599998	1.410699964	1.361899972	1.236199975	1.113800049	1.10739994	1.04460001	0.1197	0.120399997	0.103600003	0.104999997	0.084600002	1.341400027	1.187399983	1.155200005	1.165199995	1.10010004	1.128200054	0.154300004	0.154499993	0.154400006	0.2377	0.806999981	1.377400041	1.206099987	1.265100002	1.143900037	1.086300015	1.343099952	3.98119998	3.98119998	OVER	0.287900001	1.243600011	OVER	3.717499971	3.397799969	3.672699928	3.644000053	3.933199883	0.125699997	0.119900003	0.115199998	0.347900003	1.175899982
2390	0.113700002	0.118699998	0.108499996	0.103200004	0.082699999	1.413100004	1.36559999	1.238000035	1.112400055	1.109099984	1.041499972	0.1197	0.1206	0.103600003	0.104999997	0.084899999	1.33920002	1.189299941	1.156000018	1.165199995	1.09860003	1.128800035	0.154599994	0.154599994	0.154499993	0.239800006	0.806400001	1.376799941	1.205299973	1.265599966	1.14139998	1.084499955	1.341400027	3.771800041	3.899199963	3.769900084	0.294400007	1.244099975	3.573800087	3.623699903	3.35800004	3.720999956	3.59920001	3.59980011	0.125799999	0.119800001	0.115199998	0.347900003	1.175799966
2395	0.113499999	0.117899999	0.1083	0.103100002	0.082599998	1.414000034	1.365800023	1.23969996	1.110800028	1.106699944	1.040699959	0.119599998	0.120399997	0.103500001	0.104800001	0.084700003	1.33920002	1.188899994	1.155900002	1.163900018	1.098700047	1.130399942	0.154499993	0.154499993	0.154400006	0.241999999	0.806400001	1.375699997	1.204699993	1.263599992	1.141100049	1.085000038	1.343099952	OVER	OVER	OVER	0.288199991	1.244799972	OVER	3.816600084	3.35800004	3.653199911	3.812799931	3.924299955	0.125400007	0.1197	0.115099996	0.3477	1.175600052
2400	0.113499999	0.117700003	0.108199999	0.103	0.082599998	1.415400028	1.368600011	1.244500041	1.111199975	1.105599999	1.039800048	0.119499996	0.120300002	0.103399999	0.104800001	0.084600002	1.338500023	1.18900001	1.155799985	1.164999962	1.095800042	1.127799988	0.154899999	0.154499993	0.154200003	0.244000003	0.806599975	1.376399994	1.20630002	1.264999986	1.139299989	1.084900022	1.343099952	3.947400093	3.707000017	3.734200001	0.293199986	1.243600011	3.728899956	3.743599892	3.257800102	3.648000002	3.554199934	3.612799883	0.125499994	0.1197	0.115000002	0.3486	1.176300049
2405	0.113499999	0.117700003	0.108199999	0.103	0.082699999	1.415599942	1.368700027	1.244899988	1.11590004	1.108800054	1.042700052	0.1197	0.120300002	0.103399999	0.104800001	0.084799998	1.338700056	1.189299941	1.155200005	1.165300012	1.097499967	1.128900051	0.155200005	0.154499993	0.154300004	0.245700002	0.806200027	1.376999974	1.20720005	1.268000007	1.138000011	1.084400058	1.341300011	3.823800087	OVER	3.985300064	0.287	1.245000005	3.844799995	3.632600069	3.309400082	3.618999958	3.688600063	3.754600048	0.125499994	0.1197	0.115099996	0.348699987	1.176800013
2410	0.113499999	0.1175	0.108199999	0.103	0.082599998	1.416900039	1.370300055	1.24849999	1.115399957	1.108299971	1.042400002	0.119599998	0.120300002	0.103299998	0.104800001	0.0845	1.339900017	1.190099955	1.155099988	1.16260004	1.097599983	1.127699971	0.155599996	0.154499993	0.154300004	0.247700006	0.805700004	1.377200007	1.2148	1.268599987	1.138499975	1.085199952	1.343199968	3.909600019	OVER	OVER	0.294699997	1.245200038	3.759599924	3.580499887	3.399699926	3.696099997	3.664799929	3.60739994	0.125599995	0.1197	0.115000002	0.345200002	1.177099943
2415	0.113499999	0.118500002	0.108099997	0.102799997	0.082699999	1.418599963	1.372599959	1.247300029	1.113700032	1.106099963	1.043300033	0.119599998	0.120300002	0.103100002	0.104699999	0.084600002	1.339400053	1.190799952	1.155500054	1.163499951	1.098099947	1.124600053	0.155699998	0.154300004	0.154200003	0.250200003	0.805599988	1.376600027	1.21239996	1.269400001	1.137500048	1.084800005	1.343000054	OVER	OVER	3.921700001	0.300300002	1.246500015	OVER	3.711100101	3.353800058	3.712100029	3.709700108	3.687299967	0.125400007	0.1197	0.1149	0.344199985	1.17750001
2420	0.113499999	0.117600001	0.108199999	0.102899998	0.082599998	1.419399977	1.375499964	1.251399994	1.11559999	1.104799986	1.036800027	0.119499996	0.120300002	0.103100002	0.104699999	0.084799998	1.338999987	1.190600038	1.155599952	1.164100051	1.095999956	1.126999974	0.156200007	0.154200003	0.154200003	0.252700001	0.805400014	1.377599955	1.212900043	1.267500043	1.135599971	1.085100055	1.342300057	OVER	OVER	OVER	0.303200006	1.246600032	OVER	3.699800014	3.380700111	3.549999952	3.72149992	3.774699926	0.125499994	0.119599998	0.1149	0.345800012	1.17750001
2425	0.113499999	0.1175	0.108199999	0.102899998	0.082599998	1.42019999	1.375	1.254199982	1.109599948	1.104500055	1.038100004	0.119599998	0.120300002	0.103200004	0.104699999	0.084799998	1.337900043	1.191200018	1.155799985	1.163400054	1.094300032	1.12590003	0.156299993	0.154300004	0.154200003	0.255299985	0.804899991	1.378299952	1.21239996	1.268300056	1.13440001	1.084499955	1.342800021	3.959300041	3.771300077	3.835999966	0.300599992	1.247099996	3.932199955	3.733500004	3.324599981	3.751300097	3.670799971	3.818200111	0.125599995	0.119499996	0.1149	0.346500009	1.177999973
2430	0.113499999	0.1175	0.108099997	0.102899998	0.082699999	1.421900034	1.377200007	1.256700039	1.113199949	1.106699944	1.033699989	0.119599998	0.120200001	0.103200004	0.104800001	0.084799998	1.337700009	1.191200018	1.155200005	1.163400054	1.094599962	1.123000026	0.1567	0.154100001	0.154300004	0.2579	0.805800021	1.377799988	1.212200046	1.267699957	1.134500027	1.085899949	1.341899991	OVER	3.693700075	3.966599941	0.294999987	1.248000026	3.876499891	OVER	3.324599981	3.9927001	3.756099939	3.706399918	0.125499994	0.119499996	0.1149	0.34709999	1.178200006
2435	0.113399997	0.117200002	0.108099997	0.102799997	0.082699999	1.424499989	1.379999995	1.261899948	1.110200047	1.100700021	1.0352	0.119499996	0.120099999	0.103	0.104599997	0.084700003	1.337900043	1.191499949	1.154999971	1.163200021	1.093999982	1.123100042	0.1567	0.153999999	0.154100001	0.25999999	0.805299997	1.378600001	1.210999966	1.269199967	1.1329	1.085700035	1.341500044	OVER	OVER	3.87319994	0.292499989	1.247799993	3.868900061	3.691800117	3.315700054	3.659699917	3.7427001	3.649499893	0.125300005	0.119499996	0.1149	0.347299993	1.17809999
2440	0.113399997	0.117200002	0.108000003	0.102700002	0.082599998	1.424100041	1.378700018	1.259600043	1.110000014	1.103399992	1.032500029	0.119400002	0.120099999	0.102899998	0.104599997	0.084799998	1.338099957	1.190899968	1.155699968	1.161200047	1.093899965	1.12559998	0.156900004	0.154100001	0.153999999	0.262800008	0.805000007	1.378200054	1.211899996	1.26880002	1.132099986	1.084699988	1.342000008	OVER	3.899699926	OVER	0.288800001	1.249500036	OVER	3.694499969	3.367599964	3.656699896	3.642199993	3.878999949	0.125200003	0.119499996	0.114799999	0.347200006	1.178599954
2445	0.113399997	0.117399998	0.108000003	0.102799997	0.082500003	1.425999999	1.383200049	1.261000037	1.109799981	1.100900054	1.035300016	0.119499996	0.119999997	0.103100002	0.104400001	0.084799998	1.338700056	1.192000031	1.155900002	1.161200047	1.094300032	1.12409997	0.156900004	0.153999999	0.153999999	0.266000003	0.804799974	1.378499985	1.210899949	1.268700004	1.130599976	1.082900047	1.340899944	OVER	3.799000025	OVER	0.291999996	1.248999953	OVER	3.704099894	3.396300077	3.692500114	3.748699903	3.934299946	0.125400007	0.119400002	0.114699997	0.348199993	1.179100037
2450	0.113399997	0.117600001	0.108000003	0.102799997	0.082599998	1.426200032	1.383999944	1.262400031	1.108100057	1.100700021	1.02820003	0.119400002	0.120099999	0.103100002	0.104599997	0.084700003	1.338099957	1.191900015	1.155400038	1.160300016	1.092800021	1.126099944	0.157100007	0.154100001	0.153999999	0.268999994	0.80430001	1.376399994	1.208299994	1.266899943	1.129699945	1.083600044	1.340800047	3.817100048	3.976999998	3.904999971	0.294	1.250399947	OVER	3.555299997	3.328000069	3.692100048	3.705499887	3.726099968	0.125400007	0.119499996	0.114799999	0.348399997	1.1796
2455	0.113399997	0.117700003	0.108000003	0.102600001	0.082599998	1.428500056	1.383100033	1.265799999	1.105100036	1.099699974	1.030599952	0.119400002	0.120099999	0.102899998	0.104500003	0.084600002	1.337100029	1.191499949	1.156200051	1.159399986	1.090800047	1.122200012	0.157199994	0.153999999	0.153799996	0.272000015	0.805000007	1.379099965	1.210100055	1.268700004	1.128399968	1.083699942	1.341500044	3.990099907	OVER	3.8598001	0.29370001	1.250100017	3.853100061	3.707099915	3.375	3.837599993	3.566800117	3.678600073	0.125400007	0.1193	0.114699997	0.3495	1.1796
2460	0.113399997	0.118199997	0.107900001	0.102700002	0.082599998	1.429800034	1.384199977	1.265599966	1.105599999	1.101300001	1.028300047	0.119400002	0.119999997	0.102700002	0.104500003	0.084700003	1.337800026	1.192700028	1.155400038	1.158800006	1.091199994	1.123600006	0.157600001	0.153899997	0.153999999	0.275400013	0.804099977	1.377699971	1.211500049	1.268399954	1.127599955	1.085299969	1.342100024	3.77519989	3.905499935	OVER	0.295100003	1.251299977	3.942800045	3.639699936	3.429199934	3.569299936	OVER	3.799799919	0.125400007	0.119400002	0.114699997	0.349099994	1.180099964
2465	0.113399997	0.117700003	0.107900001	0.102700002	0.082699999	1.430400014	1.384799957	1.265900016	1.106600046	1.099699974	1.026800036	0.119400002	0.119999997	0.102799997	0.104500003	0.084799998	1.33739996	1.193300009	1.156399965	1.159700036	1.091699958	1.122599959	0.158000007	0.153799996	0.153699994	0.278699994	0.804499984	1.377900004	1.213199973	1.269899964	1.127599955	1.084499955	1.344499946	OVER	3.884200096	OVER	0.291599989	1.251999974	OVER	3.584700108	3.322400093	3.762700081	3.714299917	3.736099958	0.125400007	0.1193	0.114600003	0.349599987	1.181900024
2470	0.113300003	0.117700003	0.107900001	0.102600001	0.082699999	1.430799961	1.385699987	1.267500043	1.105200052	1.095600009	1.029299974	0.119400002	0.119900003	0.102899998	0.104400001	0.084799998	1.336300015	1.192000031	1.155400038	1.159600019	1.089900017	1.121999979	0.157800004	0.153799996	0.153600007	0.282099992	0.803600013	1.377400041	1.216300011	1.269999981	1.127599955	1.085100055	1.342800021	OVER	3.887000084	OVER	0.290300012	1.252599955	OVER	3.720799923	3.352699995	3.976399899	3.736299992	3.659300089	0.125400007	0.1193	0.114600003	0.350400001	1.182100058
2475	0.113399997	0.117799997	0.107900001	0.102600001	0.082599998	1.432700038	1.387799978	1.271000028	1.104099989	1.095499992	1.024299979	0.119599998	0.120099999	0.102899998	0.104400001	0.084600002	1.333699942	1.192999959	1.154999971	1.157999992	1.088099957	1.12349999	0.158000007	0.153799996	0.153699994	0.286000013	0.803799987	1.376799941	1.214599967	1.270699978	1.126199961	1.083799958	1.341799974	3.912899971	3.960099936	3.952899933	0.296499997	1.251099944	3.946700096	3.622400045	3.310600042	3.6796	3.671900034	3.688999891	0.125499994	0.1193	0.114600003	0.351399988	1.182100058
2480	0.113300003	0.117700003	0.107699998	0.102600001	0.082599998	1.432800055	1.387500048	1.270699978	1.105499983	1.096199989	1.024000049	0.119599998	0.119999997	0.102700002	0.104400001	0.084799998	1.333699942	1.192299962	1.155699968	1.158699989	1.088099957	1.122400045	0.158099994	0.153899997	0.153699994	0.289600015	0.80400002	1.377500057	1.214100003	1.269500017	1.125699997	1.084900022	1.340999961	3.846299887	3.716799974	OVER	0.293500006	1.251099944	3.897799969	3.575299978	3.270999908	3.576999903	3.760400057	3.777400017	0.125400007	0.1193	0.114600003	0.351099998	1.183500051
2485	0.113399997	0.118000001	0.107699998	0.102399997	0.082699999	1.434800029	1.389799953	1.271600008	1.101199985	1.094300032	1.021999955	0.119499996	0.119900003	0.102399997	0.104400001	0.084700003	1.332800031	1.191799998	1.155400038	1.157999992	1.086400032	1.121199965	0.158299997	0.153799996	0.153600007	0.293900013	0.80369997	1.378299952	1.212000012	1.270900011	1.12349999	1.085100055	1.341199994	OVER	3.801399946	OVER	0.300999999	1.25150001	3.898400068	3.700400114	3.353399992	3.71600008	3.739799976	3.6177001	0.125400007	0.119199999	0.114500001	0.351399988	1.184700012
2490	0.113300003	0.118100002	0.107699998	0.102499999	0.082699999	1.435700059	1.390599966	1.272899985	1.105599999	1.092200041	1.022600055	0.1197	0.119800001	0.102399997	0.1043	0.084799998	1.332399964	1.192399979	1.155900002	1.157799959	1.085899949	1.123700023	0.158500001	0.153699994	0.153400004	0.297800004	0.802900016	1.376899958	1.215899944	1.273100019	1.123299956	1.085399985	1.339599967	3.954799891	3.902499914	OVER	0.291000009	1.252400041	OVER	3.555299997	3.268899918	3.830499887	3.603100061	3.93479991	0.125300005	0.119000003	0.114500001	0.351300001	1.185600042
2495	0.113300003	0.117200002	0.107699998	0.102399997	0.082599998	1.436300039	1.391700029	1.271600008	1.102800012	1.090199947	1.022400022	0.1197	0.119800001	0.102700002	0.1043	0.084700003	1.335199952	1.192999959	1.155799985	1.157099962	1.086799979	1.121099949	0.158700004	0.153400004	0.153500006	0.302399993	0.802600026	1.378000021	1.216400027	1.272600055	1.123299956	1.085000038	1.341400027	OVER	OVER	OVER	0.291099995	1.254099965	OVER	3.839400053	3.369499922	3.949700117	3.772099972	OVER	0.125200003	0.119099997	0.114399999	0.351399988	1.187700033
2500	0.113300003	0.117200002	0.107699998	0.102399997	0.082599998	1.436800003	1.395400047	1.277799964	1.098500013	1.090499997	1.021900058	0.119599998	0.1197	0.102700002	0.1043	0.084399998	1.337000012	1.192299962	1.154800057	1.156499982	1.088199973	1.120900035	0.158899993	0.153600007	0.153400004	0.306699991	0.802999973	1.378399968	1.21449995	1.272899985	1.123100042	1.085500002	1.340800047	OVER	OVER	OVER	0.291900009	1.252900004	3.83920002	3.709599972	3.338799953	OVER	3.645200014	3.766299963	0.125100002	0.119099997	0.114500001	0.350800008	1.187299967
2505	0.113300003	0.117399998	0.107600003	0.102300003	0.082699999	1.43719995	1.39380002	1.276299953	1.099599957	1.085899949	1.018399954	0.1197	0.119800001	0.102600001	0.1043	0.084600002	1.337000012	1.191799998	1.154000044	1.153699994	1.084900022	1.118299961	0.159099996	0.153500006	0.153500006	0.311699986	0.802299976	1.377599955	1.215600014	1.273800015	1.119799972	1.084599972	1.339900017	3.7427001	OVER	3.910099983	0.289000005	1.253800035	3.751499891	3.726000071	3.415800095	3.736299992	3.730400085	3.645900011	0.125200003	0.119099997	0.114500001	0.352299988	1.188300014
2510	0.113300003	0.117600001	0.107600003	0.102499999	0.082599998	1.43780005	1.394999981	1.27699995	1.095900059	1.088199973	1.020699978	0.119599998	0.119599998	0.102300003	0.104199998	0.084700003	1.336699963	1.190799952	1.155200005	1.154600024	1.084900022	1.120499969	0.158999994	0.153400004	0.153400004	0.316599995	0.80250001	1.378299952	1.217599988	1.275099993	1.120700002	1.085299969	1.340600014	OVER	3.914400101	3.870699883	0.294099987	1.253299952	OVER	3.596999884	3.320100069	3.850800037	3.694700003	3.780200005	0.125	0.119099997	0.114399999	0.350699991	1.189299941
2515	0.113300003	0.117799997	0.107699998	0.102300003	0.082599998	1.440299988	1.397799969	1.280699968	1.094799995	1.088199973	1.021000028	0.119599998	0.1197	0.102300003	0.104099996	0.084799998	1.339400053	1.193300009	1.155900002	1.153300047	1.081099987	1.118700027	0.159099996	0.153400004	0.153300002	0.321799994	0.802399993	1.377799988	1.217000008	1.27579999	1.120300055	1.083799958	1.341599941	OVER	3.935899973	OVER	0.291799992	1.254299998	3.975500107	3.762500048	3.385400057	3.977099895	3.696000099	3.610800028	0.125200003	0.119000003	0.114399999	0.352499992	1.190600038
2520	0.113200001	0.117299996	0.107600003	0.102200001	0.082599998	1.442000031	1.399000049	1.280599952	1.092000008	1.088799953	1.01760006	0.1197	0.119599998	0.102399997	0.104199998	0.084399998	1.33949995	1.192899942	1.155099988	1.153499961	1.082499981	1.116400003	0.159199998	0.153300002	0.153300002	0.327300012	0.801900029	1.377799988	1.217399955	1.275900006	1.119500041	1.086400032	1.341199994	3.861799955	3.812999964	OVER	0.291299999	1.255699992	3.785900116	3.582299948	3.388099909	3.662400007	3.800199986	3.558700085	0.125100002	0.119000003	0.114299998	0.352499992	1.190999985
2525	0.113300003	0.117299996	0.107600003	0.102300003	0.082599998	1.441799998	1.397500038	1.281700015	1.092700005	1.084100008	1.017099977	0.1197	0.1197	0.1021	0.104099996	0.084600002	1.340000033	1.192600012	1.155200005	1.151900053	1.08010006	1.120700002	0.159199998	0.153300002	0.153200001	0.333299994	0.801199973	1.378200054	1.216699958	1.276100039	1.118600011	1.085999966	1.340000033	OVER	OVER	OVER	0.292100012	1.255800009	OVER	3.557899952	3.323499918	3.775700092	3.720999956	3.654299974	0.125200003	0.118799999	0.114299998	0.353500009	1.191400051
2530	0.113300003	0.117799997	0.107500002	0.102200001	0.082599998	1.442600012	1.399600029	1.282999992	1.092300057	1.086099982	1.013200045	0.1197	0.119599998	0.1021	0.104000002	0.084600002	1.340499997	1.192899942	1.156000018	1.1523	1.08039999	1.114799976	0.159199998	0.153400004	0.153300002	0.339399993	0.801100016	1.380100012	1.21570003	1.277699947	1.117699981	1.086500049	1.342700005	3.822000027	3.989099979	OVER	0.296200007	1.255399942	3.836299896	3.849400043	3.33039999	3.717099905	3.844700098	3.622400045	0.125	0.118900001	0.114200003	0.352899998	1.192100048
2535	0.113300003	0.117299996	0.107500002	0.102300003	0.082599998	1.443400025	1.39989996	1.283100009	1.097000003	1.083299994	1.014000058	0.119800001	0.119499996	0.102200001	0.104099996	0.084700003	1.340800047	1.193199992	1.155099988	1.150900006	1.079599977	1.113700032	0.159199998	0.153099999	0.153200001	0.345499992	0.800700009	1.379600048	1.218400002	1.281000018	1.116999984	1.086500049	1.339300036	3.973400116	OVER	OVER	0.291000009	1.256299973	OVER	3.644099951	3.39199996	3.709899902	3.722700119	3.779999971	0.124899998	0.118799999	0.114200003	0.353700012	1.193500042
2540	0.113300003	0.118299998	0.1074	0.102200001	0.082599998	1.443699956	1.400400043	1.281999946	1.095999956	1.08739996	1.014400005	0.1197	0.119499996	0.102200001	0.104000002	0.0845	1.341799974	1.193699956	1.154999971	1.149999976	1.07980001	1.117499948	0.159299999	0.153200001	0.153099999	0.351599991	0.800400019	1.379799962	1.219300032	1.281499982	1.1171	1.087200046	1.340999961	3.819700003	3.704099894	3.887399912	0.291500002	1.256800056	OVER	3.670399904	3.347700119	3.807800055	3.664599895	3.698499918	0.124799997	0.118799999	0.114200003	0.353300005	1.192399979
2545	0.113300003	0.117600001	0.107500002	0.102200001	0.082599998	1.442399979	1.401800036	1.283400059	1.096600056	1.089599967	1.011800051	0.119800001	0.119599998	0.1021	0.104000002	0.084399998	1.343700051	1.194499969	1.153900027	1.150200009	1.079699993	1.113800049	0.159500003	0.153300002	0.153099999	0.359100014	0.800400019	1.380699992	1.220499992	1.282699943	1.115499973	1.086699963	1.340299964	OVER	3.957299948	OVER	0.298000008	1.258599997	3.863199949	3.700999975	3.329699993	3.697999954	3.879199982	3.728600025	0.124899998	0.118900001	0.114200003	0.270200014	1.192299962
2550	0.113300003	0.117600001	0.1074	0.1021	0.082599998	1.444499969	1.40320003	1.283900023	1.092800021	1.080899954	1.013200045	0.119900003	0.119400002	0.101999998	0.104000002	0.084700003	1.343999982	1.195299983	1.154700041	1.148800015	1.079699993	1.114300013	0.159600005	0.153099999	0.152899995	0.366600007	0.800300002	1.381899953	1.220299959	1.282500029	1.11619997	1.08829999	1.338799953	OVER	OVER	OVER	0.296299994	1.25909996	3.904500008	3.774300098	3.355600119	3.716300011	3.576900005	3.673000097	0.124799997	0.118799999	0.114100002	0.273000002	1.192299962
2555	0.113200001	0.117200002	0.1074	0.101899996	0.082599998	1.445899963	1.404500008	1.286399961	1.089699984	1.079200029	1.007699966	0.119800001	0.119400002	0.1021	0.103799999	0.084700003	1.343600035	1.19509995	1.155599952	1.149999976	1.079399943	1.113700032	0.159999996	0.153099999	0.152899995	0.37439999	0.801299989	1.382699966	1.226099968	1.28550005	1.115700006	1.087700009	1.338799953	OVER	OVER	OVER	0.297800004	1.259299994	OVER	3.651299953	3.334000111	3.713500023	3.589699984	3.8118999	0.124799997	0.118799999	0.114	0.27759999	1.191799998
2560	0.1131	0.116800003	0.107199997	0.1021	0.082699999	1.447700024	1.406000018	1.290799975	1.0898	1.079900026	1.010900021	0.119800001	0.119199999	0.101999998	0.1039	0.084700003	1.344799995	1.196200013	1.155599952	1.14989996	1.076599956	1.113700032	0.159799993	0.152899995	0.152899995	0.382699996	0.800999999	1.383000016	1.22300005	1.283100009	1.113600016	1.088700056	1.33889997	OVER	3.924900055	OVER	0.285299987	1.25999999	3.998899937	3.755599976	3.323899984	3.693799973	3.677299976	3.710099936	0.124799997	0.118699998	0.114100002	0.268099993	1.191200018
2565	0.1131	0.116999999	0.107299998	0.101999998	0.082599998	1.447199941	1.408100009	1.289999962	1.092399955	1.081900001	1.007799983	0.119900003	0.1193	0.1021	0.1039	0.084700003	1.344599962	1.195000052	1.155799985	1.149000049	1.076400042	1.112499952	0.159899995	0.152899995	0.152899995	0.390300006	0.800599992	1.384199977	1.22329998	1.284800053	1.113000035	1.087800026	1.33739996	3.993599892	OVER	OVER	0.290600002	1.260400057	OVER	3.829999924	3.342400074	3.693000078	3.755000114	3.714900017	0.124799997	0.118699998	0.114	0.268599987	1.192000031
2570	0.112999998	0.1171	0.107299998	0.1021	0.082599998	1.447700024	1.409399986	1.292000055	1.089400053	1.075399995	1.004699945	0.119800001	0.119099997	0.101899996	0.103799999	0.084700003	1.342100024	1.194599986	1.154999971	1.147400022	1.074599981	1.115200043	0.159700006	0.152799994	0.152799994	0.399199992	0.800400019	1.383200049	1.222800016	1.283499956	1.112800002	1.089300036	1.338799953	3.946000099	3.700299978	3.834599972	0.289299995	1.26030004	3.758899927	3.640300035	3.286999941	3.635099888	3.597800016	3.683000088	0.124799997	0.118500002	0.114	0.271899998	1.191100001
2575	0.113200001	0.117399998	0.1074	0.1021	0.082599998	1.447700024	1.406599998	1.289299965	1.092200041	1.075399995	1.007200003	0.119999997	0.1193	0.101800002	0.1039	0.084600002	1.346099973	1.195500016	1.155099988	1.146000028	1.075600028	1.111999989	0.159899995	0.152700007	0.152799994	0.408800006	0.800100029	1.384500027	1.223799944	1.2852	1.113000035	1.090399981	1.339300036	OVER	3.846800089	OVER	0.292400002	1.260699987	OVER	3.895499945	3.346400023	3.854799986	3.739099979	3.67689991	0.124899998	0.118600003	0.114100002	0.271899998	1.191699982
2580	0.1131	0.117299996	0.107199997	0.101800002	0.082500003	1.447299957	1.409100056	1.290099978	1.092200041	1.084400058	1.010499954	0.119900003	0.119000003	0.101800002	0.103799999	0.0845	1.347499967	1.195199966	1.155500054	1.146100044	1.073799968	1.107300043	0.160099998	0.152799994	0.152700007	0.41839999	0.800199986	1.383900046	1.227300048	1.287199974	1.111899972	1.091799974	1.337800026	OVER	3.977099895	3.889699936	0.294099987	1.262400031	3.984699965	3.744199991	3.378099918	3.895499945	3.623300076	3.720099926	0.124700002	0.118600003	0.113899998	0.270799994	1.191400051
2585	0.1131	0.117600001	0.107299998	0.101800002	0.082599998	1.450299978	1.410400033	1.292400002	1.089300036	1.082900047	1.002900004	0.119900003	0.119199999	0.101899996	0.103799999	0.084899999	1.350000024	1.197399974	1.156100035	1.144400001	1.071799994	1.117499948	0.1602	0.152899995	0.152799994	0.428600013	0.799799979	1.38530004	1.227499962	1.287799954	1.112499952	1.091599941	1.339300036	OVER	OVER	OVER	0.296400011	1.263700008	3.908600092	3.750099897	3.383599997	3.812999964	3.658200026	3.70720005	0.124799997	0.118600003	0.114	0.27610001	1.191499949
2590	0.1131	0.117299996	0.107100002	0.101800002	0.082599998	1.450199962	1.407299995	1.290699959	1.08920002	1.07009995	0.999499977	0.1197	0.119000003	0.1017	0.103699997	0.084700003	1.346500039	1.195700049	1.155799985	1.14349997	1.070199966	1.113000035	0.160300002	0.152700007	0.152600005	0.438600004	0.798500001	1.386000037	1.227499962	1.285300016	1.110800028	1.092800021	1.339699984	3.881999969	3.826400042	OVER	0.291399986	1.262599945	OVER	3.738699913	3.328099966	3.729000092	3.576999903	3.805700064	0.124799997	0.118600003	0.113899998	0.274300009	1.190600038
2595	0.113200001	0.117899999	0.107100002	0.101800002	0.082699999	1.449399948	1.409500003	1.292400002	1.08739996	1.069000006	1.000200033	0.119900003	0.119000003	0.101499997	0.103699997	0.084600002	1.347499967	1.195600033	1.155300021	1.143100023	1.069399953	1.105999947	0.1602	0.152799994	0.152700007	0.448700011	0.799899995	1.383999944	1.225399971	1.28610003	1.110100031	1.093099952	1.336699963	3.945800066	3.845900059	3.90440011	0.293799996	1.263100028	3.927700043	3.716200113	3.339299917	3.655699968	3.64260006	3.687000036	0.124700002	0.1184	0.113799997	0.278499991	1.190400004
2600	0.1131	0.117299996	0.107100002	0.1017	0.082599998	1.451200008	1.410400033	1.293799996	1.086500049	1.070799947	0.997200012	0.119800001	0.119000003	0.101499997	0.103699997	0.084899999	1.350800037	1.19690001	1.155900002	1.143300056	1.069399953	1.110100031	0.160400003	0.152600005	0.152500004	0.459399998	0.798799992	1.386800051	1.230000019	1.287700057	1.109899998	1.092700005	1.33739996	OVER	3.814699888	OVER	0.300300002	1.263499975	OVER	3.790100098	3.292500019	3.631999969	3.653300047	3.728300095	0.124799997	0.1184	0.113799997	0.281800002	1.189200044
2605	0.1131	0.116999999	0.107100002	0.101800002	0.082599998	1.450799942	1.410599947	1.292500019	1.085000038	1.078600049	0.99849999	0.119800001	0.119000003	0.101599999	0.103699997	0.084600002	1.348199964	1.195899963	1.155699968	1.140900016	1.068899989	1.108800054	0.160300002	0.152400002	0.152600005	0.471399993	0.800400019	1.386899948	1.231699944	1.287700057	1.109599948	1.094300032	1.336899996	3.860699892	3.76609993	OVER	0.297199994	1.263399959	OVER	3.690799952	3.336699963	3.81069994	3.66869998	3.966399908	0.124700002	0.118299998	0.113799997	0.275599986	1.18900001
2610	0.1131	0.116999999	0.107100002	0.1017	0.082699999	1.451300025	1.412199974	1.29519999	1.085199952	1.07159996	0.995599985	0.119800001	0.118900001	0.101499997	0.103600003	0.084799998	1.35010004	1.196200013	1.155200005	1.140499949	1.066799998	1.111500025	0.160099998	0.152500004	0.152500004	0.4824	0.799300015	1.388200045	1.23119998	1.287999988	1.108500004	1.094099998	1.339300036	OVER	3.951499939	OVER	0.291200012	1.263800025	OVER	3.763099909	3.350199938	3.72239995	3.625	3.839699984	0.124499999	0.118299998	0.113899998	0.274199992	1.1875
2615	0.112999998	0.116899997	0.107000001	0.1017	0.082599998	1.451200008	1.413900018	1.296599984	1.081799984	1.065099955	0.993799984	0.119800001	0.118900001	0.101499997	0.103600003	0.084799998	1.349799991	1.1954	1.156000018	1.141199946	1.068199992	1.111099958	0.160500005	0.1523	0.152500004	0.493699998	0.798699975	1.388299942	1.23119998	1.287999988	1.108199954	1.095900059	1.337800026	3.982300043	OVER	OVER	0.291999996	1.264999986	3.907999992	3.529500008	3.368799925	3.642800093	3.620699883	3.642199993	0.124499999	0.118299998	0.113700002	0.278499991	1.1875
2620	0.1131	0.117899999	0.107100002	0.101800002	0.082800001	1.451900005	1.415599942	1.29429996	1.081799984	1.074699998	1.001199961	0.119900003	0.119000003	0.101599999	0.103699997	0.084700003	1.353399992	1.196200013	1.155699968	1.139299989	1.065000057	1.110200047	0.1602	0.152700007	0.152400002	0.506099999	0.799300015	1.389700055	1.23210001	1.289299965	1.108100057	1.095999956	1.338000059	OVER	OVER	3.960700035	0.295700014	1.265900016	3.779599905	3.598700047	3.341200113	3.762599945	3.634500027	3.565999985	0.124799997	0.1184	0.113799997	0.280800015	1.187600017
2625	0.112999998	0.116899997	0.106899999	0.101599999	0.082699999	1.451099992	1.414100051	1.295099974	1.08039999	1.068699956	0.99970001	0.119800001	0.118799999	0.101300001	0.103500001	0.084700003	1.352800012	1.196200013	1.156000018	1.138100028	1.064399958	1.106999993	0.159999996	0.1523	0.152400002	0.515200019	0.797800004	1.389000058	1.231600046	1.290699959	1.10619998	1.096500039	1.337499976	OVER	3.855200052	OVER	0.293599993	1.265799999	3.955499887	3.834399939	3.34559989	3.773000002	3.59890008	3.726500034	0.124799997	0.118199997	0.113700002	0.281599998	1.186300039
2630	0.1131	0.116899997	0.106899999	0.101599999	0.082699999	1.45389998	1.414800048	1.296700001	1.078799963	1.064100027	0.986000001	0.119900003	0.118799999	0.101300001	0.103500001	0.084700003	1.351300001	1.19630003	1.155900002	1.137099981	1.064599991	1.109200001	0.160300002	0.152500004	0.152400002	0.522099972	0.798900008	1.390499949	1.23119998	1.290099978	1.106600046	1.097599983	1.336799979	OVER	3.959000111	3.859200001	0.299299985	1.264400005	3.876499891	3.722100019	3.309999943	OVER	3.698299885	3.668600082	0.124899998	0.118299998	0.113799997	0.281800002	1.185700059
2635	0.1131	0.117399998	0.107000001	0.101599999	0.082599998	1.452000022	1.414499998	1.297299981	1.075399995	1.065700054	0.99089998	0.119999997	0.118699998	0.101400003	0.103500001	0.084799998	1.352699995	1.196099997	1.155400038	1.136999965	1.063500047	1.10650003	0.1602	0.1523	0.1523	0.531099975	0.797200024	1.390499949	1.231400013	1.289899945	1.10619998	1.098199964	1.337100029	3.672399998	3.844399929	OVER	0.292800009	1.265799999	3.945600033	3.632999897	3.357899904	3.693700075	3.664299965	3.580800056	0.124700002	0.118199997	0.113700002	0.279199988	1.183899999
2640	0.1131	0.117200002	0.106899999	0.101599999	0.082699999	1.454200029	1.415599942	1.297899961	1.079699993	1.065999985	0.988200009	0.120099999	0.118799999	0.101499997	0.103600003	0.084700003	1.353600025	1.195500016	1.156499982	1.136500001	1.064299941	1.10710001	0.160099998	0.152400002	0.1523	0.541299999	0.798300028	1.391100049	1.232499957	1.291599989	1.105800033	1.100299954	1.338700056	3.917099953	3.906199932	3.914099932	0.292600006	1.266100049	OVER	3.689699888	3.341300011	3.653800011	3.656699896	3.578299999	0.124499999	0.118299998	0.113600001	0.275000006	1.184800029
2645	0.112999998	0.117399998	0.106899999	0.101499997	0.082699999	1.454599977	1.415599942	1.296000004	1.075500011	1.061200023	0.991299987	0.120099999	0.118699998	0.101499997	0.103500001	0.084899999	1.353999972	1.195600033	1.154999971	1.135800004	1.06190002	1.108199954	0.160300002	0.1523	0.1523	0.551599979	0.797500014	1.389199972	1.233700037	1.290300012	1.104500055	1.100299954	1.335600019	3.964299917	3.923000097	3.961100101	0.28549999	1.266899943	3.847500086	3.643100023	3.336899996	3.640799999	3.576999903	3.600800037	0.124200001	0.118199997	0.113700002	0.272799999	1.184499979
2650	0.112999998	0.117399998	0.106899999	0.101599999	0.082699999	1.45389998	1.416300058	1.296599984	1.077000022	1.070199966	0.989899993	0.119999997	0.118699998	0.101499997	0.103399999	0.084700003	1.35739994	1.199100018	1.155799985	1.136199951	1.062399983	1.106400013	0.160400003	0.1523	0.1523	0.562699974	0.797699988	1.392699957	1.234099984	1.294199944	1.103899956	1.101300001	1.335100055	OVER	3.945199966	OVER	0.291500002	1.268300056	3.994999886	3.707700014	3.381299973	3.76789999	3.776400089	3.850600004	0.124600001	0.118199997	0.113700002	0.277999997	1.183500051
2655	0.112899996	0.1171	0.106799997	0.101300001	0.082500003	1.45449996	1.417400002	1.297299981	1.077200055	1.060299993	0.989799976	0.119999997	0.118600003	0.101300001	0.103299998	0.084700003	1.356400013	1.198099971	1.155900002	1.133100033	1.062000036	1.106099963	0.1602	0.1523	0.152199998	0.575500011	0.797200024	1.391299963	1.234400034	1.294199944	1.103800058	1.102200031	1.335299969	3.747800112	3.758300066	3.891000032	0.297399998	1.269099951	3.835700035	3.574100018	3.270100117	3.543200016	3.561500072	3.724600077	0.124499999	0.118000001	0.113600001	0.285400003	1.182999969
2660	0.112999998	0.1175	0.106899999	0.101300001	0.082699999	1.455600023	1.418300033	1.298499942	1.076500058	1.065500021	0.994700015	0.120099999	0.118699998	0.101300001	0.103500001	0.084799998	1.358100057	1.198899984	1.156299949	1.134199977	1.058300018	1.103500009	0.160400003	0.152099997	0.152199998	0.588199973	0.797299981	1.39380002	1.236400008	1.293200016	1.103999972	1.103299975	1.335500002	OVER	OVER	OVER	0.301299989	1.269799948	OVER	3.645699978	3.365600109	3.751199961	3.761699915	3.769599915	0.124499999	0.118100002	0.113600001	0.283899993	1.182800055
2665	0.1131	0.117399998	0.106799997	0.101400003	0.082699999	1.455199957	1.41869998	1.299499989	1.072600007	1.060099959	0.987200022	0.120099999	0.118600003	0.101099998	0.103399999	0.084700003	1.357200027	1.197999954	1.156200051	1.131600022	1.058899999	1.101699948	0.160600007	0.152099997	0.152099997	0.602299988	0.796599984	1.394299984	1.237300038	1.294800043	1.102200031	1.104300022	1.337299943	3.822000027	3.816600084	OVER	0.2958	1.269299984	3.752300024	3.69569993	3.388999939	3.633500099	3.665699959	3.610800028	0.124300003	0.118000001	0.113499999	0.283600003	1.181599975
2670	0.112999998	0.116999999	0.106700003	0.101199999	0.082699999	1.455600023	1.419199944	1.298400044	1.067499995	1.066100001	0.990700006	0.120099999	0.118600003	0.101099998	0.103299998	0.084799998	1.360599995	1.198400021	1.155799985	1.134199977	1.059999943	1.097499967	0.160699993	0.152099997	0.151999995	0.61619997	0.796599984	1.396000028	1.238000035	1.296399951	1.102599978	1.10529995	1.336500049	3.900099993	3.722800016	OVER	0.305200011	1.270799994	3.750699997	3.674700022	3.31520009	3.800699949	3.686500072	3.699500084	0.124399997	0.118000001	0.113499999	0.282400012	1.182199955
2675	0.112999998	0.116999999	0.106700003	0.101300001	0.082699999	1.456400037	1.422600031	1.302800059	1.070799947	1.057199955	0.986999989	0.120200001	0.118600003	0.101099998	0.103299998	0.084700003	1.360999942	1.199000001	1.157799959	1.1329	1.056800008	1.100299954	0.160699993	0.152099997	0.152099997	0.629000008	0.797299981	1.396199942	1.238199949	1.295600057	1.101899981	1.109099984	1.335399985	OVER	3.928999901	OVER	0.288199991	1.271199942	OVER	3.805399895	3.382200003	3.889300108	3.691900015	3.75970006	0.124300003	0.118000001	0.113399997	0.275200009	1.180999994
2680	0.112999998	0.116999999	0.106799997	0.101400003	0.082699999	1.456599951	1.422199965	1.300799966	1.070799947	1.056900024	0.992399991	0.120200001	0.118500002	0.101099998	0.103399999	0.084799998	1.360100031	1.199300051	1.157600045	1.133299947	1.056800008	1.101099968	0.160899997	0.151999995	0.152099997	0.640200019	0.796700001	1.395200014	1.238199949	1.295099974	1.100999951	1.107800007	1.333999991	OVER	OVER	OVER	0.291599989	1.271399975	OVER	3.815900087	3.387300014	3.75	3.626899958	3.85649991	0.124300003	0.117899999	0.113499999	0.278899997	1.180600047
2685	0.112999998	0.117200002	0.106600001	0.101300001	0.082699999	1.456599951	1.424299955	1.304299951	1.067600012	1.05400002	0.984600008	0.119999997	0.1184	0.100900002	0.103200004	0.084799998	1.358899951	1.198699951	1.156700015	1.130800009	1.055099964	1.102800012	0.160600007	0.151800007	0.151899993	0.646600008	0.796800017	1.395300031	1.234899998	1.293099999	1.099900007	1.109899998	1.334300041	OVER	3.886100054	OVER	0.29519999	1.271199942	OVER	3.680399895	3.301500082	3.930299997	3.554399967	3.612799883	0.124200001	0.117899999	0.113300003	0.279000014	1.180899978
2690	0.112899996	0.116599999	0.106600001	0.101300001	0.082699999	1.456099987	1.420400023	1.299299955	1.066799998	1.062899947	0.983699977	0.120099999	0.1184	0.101099998	0.103299998	0.084799998	1.361299992	1.199499965	1.156700015	1.131800056	1.056900024	1.105000019	0.160999998	0.151800007	0.151999995	0.648199975	0.79610002	1.397300005	1.237800002	1.29489994	1.10010004	1.111600041	1.334100008	OVER	3.898600101	OVER	0.287499994	1.272600055	OVER	3.619600058	3.422600031	3.836299896	3.637500048	3.777100086	0.124300003	0.117899999	0.113399997	0.281300008	1.180299997
2695	0.112999998	0.117200002	0.106700003	0.101199999	0.082699999	1.457100034	1.424100041	1.30250001	1.067499995	1.053599954	0.987100005	0.120099999	0.1184	0.101099998	0.103200004	0.084700003	1.361099958	1.198799968	1.156700015	1.129299998	1.055799961	1.100600004	0.160799995	0.151800007	0.151899993	0.650300026	0.796299994	1.399700046	1.239099979	1.296399951	1.100900054	1.114899993	1.334300041	3.97300005	3.985300064	OVER	0.290199995	1.271600008	OVER	3.594799995	3.365099907	3.850399971	3.701900005	3.716700077	0.124200001	0.117899999	0.113399997	0.282599986	1.180600047
2700	0.112899996	0.116899997	0.106700003	0.101199999	0.082699999	1.457299948	1.424100041	1.300999999	1.063199997	1.066200018	0.985499978	0.120200001	0.1184	0.101099998	0.103200004	0.084899999	1.364599943	1.200600028	1.157400012	1.128800035	1.054700017	1.098099947	0.160799995	0.151700005	0.151899993	0.653699994	0.795899987	1.39989996	1.240399957	1.297299981	1.100299954	1.115100026	1.334900022	OVER	OVER	3.873399973	0.292699993	1.274600029	3.685100079	3.638400078	3.311399937	3.703900099	3.55369997	3.618099928	0.124200001	0.117899999	0.113399997	0.279599994	1.181300044
2705	0.112899996	0.116999999	0.106600001	0.101000004	0.082599998	1.45630002	1.421700001	1.299600005	1.064800024	1.05309999	0.983900011	0.120099999	0.118299998	0.100900002	0.103200004	0.084799998	1.364300013	1.199499965	1.157799959	1.128800035	1.052299976	1.100000024	0.160799995	0.151800007	0.151700005	0.659200013	0.795400023	1.400900006	1.24059999	1.296800017	1.099599957	1.115800023	1.333799958	3.972100019	3.836299896	3.886899948	0.2949	1.273800015	3.753999949	3.662800074	3.347199917	3.671799898	3.687900066	3.586400032	0.124300003	0.117799997	0.113300003	0.282400012	1.181800008
2710	0.112899996	0.1175	0.106600001	0.101099998	0.082699999	1.457900047	1.421300054	1.301300049	1.060799956	1.05340004	0.981899977	0.120099999	0.1184	0.100699998	0.103200004	0.084799998	1.362800002	1.199300051	1.157199979	1.127799988	1.050600052	1.099499941	0.160899997	0.151800007	0.151700005	0.664600015	0.796299994	1.399999976	1.2421	1.296499968	1.098199964	1.116700053	1.332599998	OVER	3.83100009	3.956599951	0.296700001	1.274199963	3.936000109	3.589099884	3.355099916	3.65079999	3.754699945	3.65899992	0.124200001	0.117799997	0.113300003	0.286599994	1.182100058
2715	0.112899996	0.117399998	0.1065	0.101000004	0.082699999	1.457499981	1.424100041	1.303300023	1.064499974	1.052099943	0.977800012	0.120200001	0.118299998	0.100699998	0.103100002	0.084700003	1.361700058	1.199800014	1.158699989	1.126999974	1.050400019	1.098199964	0.160600007	0.151700005	0.151800007	0.670400023	0.795300007	1.401200056	1.244799972	1.297000051	1.097900033	1.119199991	1.332700014	3.895900011	OVER	3.859100103	0.298700005	1.274399996	3.921600103	3.506500006	3.429500103	3.792299986	3.575799942	3.699599981	0.124200001	0.117799997	0.113200001	0.286000013	1.183400035
2720	0.112800002	0.117299996	0.106399998	0.101000004	0.082699999	1.458799958	1.425199986	1.304200053	1.061200023	1.050099969	0.97359997	0.120099999	0.118199997	0.100900002	0.103	0.084700003	1.362200022	1.198699951	1.158400059	1.125200033	1.049800038	1.096300006	0.160699993	0.151700005	0.151600003	0.677600026	0.795599997	1.402199984	1.245900035	1.298300028	1.097900033	1.122900009	1.333299994	OVER	3.949199915	OVER	0.296499997	1.274799943	OVER	3.821099997	3.349699974	3.804699898	3.652400017	3.762300014	0.124399997	0.117799997	0.113200001	0.282400012	1.182800055
2725	0.112899996	0.117200002	0.106399998	0.101000004	0.082599998	1.459300041	1.422600031	1.30219996	1.063199997	1.047700047	0.970600009	0.120200001	0.118199997	0.1008	0.103100002	0.084700003	1.362200022	1.200399995	1.158599973	1.12590003	1.048300028	1.095700026	0.160799995	0.151700005	0.151600003	0.683700025	0.795700014	1.401600003	1.247099996	1.298499942	1.097499967	1.123800039	1.334400058	OVER	OVER	OVER	0.3028	1.276200056	OVER	3.910700083	3.388600111	3.816299915	3.469000101	3.763900042	0.123999998	0.117799997	0.113200001	0.287900001	1.184399962
2730	0.112800002	0.116999999	0.106399998	0.100900002	0.082699999	1.460399985	1.424700022	1.304100037	1.06340003	1.049100041	0.973100007	0.120200001	0.118199997	0.100699998	0.103	0.084600002	1.362499952	1.199200034	1.15989995	1.123900056	1.047099948	1.095900059	0.160600007	0.151600003	0.151500002	0.690299988	0.796199977	1.403100014	1.247300029	1.296900034	1.096400023	1.124300003	1.332100034	OVER	OVER	3.767100096	0.30399999	1.275099993	3.922699928	3.619199991	3.335599899	3.796600103	3.555999994	3.785900116	0.123999998	0.117700003	0.1131	0.289600015	1.185299993
2735	0.112899996	0.117200002	0.106299996	0.100900002	0.082699999	1.458899975	1.423799992	1.30219996	1.06400001	1.05250001	0.97299999	0.120300002	0.118100002	0.100500003	0.102899998	0.084799998	1.361999989	1.199200034	1.158300042	1.124300003	1.048499942	1.092399955	0.160500005	0.151500002	0.151600003	0.697700024	0.794499993	1.402799964	1.250200033	1.298699975	1.096500039	1.126199961	1.332599998	OVER	3.903000116	OVER	0.309399992	1.274999976	OVER	3.830899954	3.417399883	3.744400024	3.53640008	3.754199982	0.123999998	0.117600001	0.1131	0.288199991	1.185199976
2740	0.112899996	0.116599999	0.106399998	0.101099998	0.082699999	1.459400058	1.422799945	1.301599979	1.059499979	1.049299955	0.973399997	0.120200001	0.118100002	0.100500003	0.103	0.084700003	1.363399982	1.199000001	1.157899976	1.123299956	1.046200037	1.093500018	0.160899997	0.1514	0.151500002	0.703199983	0.795099974	1.402400017	1.248100042	1.299399972	1.095000029	1.128900051	1.332499981	OVER	3.892800093	3.979599953	0.298400015	1.276100039	3.706700087	3.66230011	3.345700026	3.673099995	3.658900023	3.721999884	0.123999998	0.117600001	0.113200001	0.286000013	1.184900045
2745	0.112899996	0.1171	0.106399998	0.100900002	0.082699999	1.459499955	1.423599958	1.301499963	1.060899973	1.050400019	0.9745	0.120300002	0.118000001	0.100599997	0.103	0.084700003	1.365100026	1.200799942	1.158800006	1.121799946	1.046399951	1.092000008	0.160999998	0.151299998	0.1514	0.710600019	0.794399977	1.405900002	1.249600053	1.299700022	1.096099973	1.129999995	1.333500028	OVER	OVER	OVER	0.297800004	1.27670002	OVER	3.658400059	3.381999969	3.736099958	3.564399958	3.970999956	0.123999998	0.117600001	0.1131	0.28639999	1.18599999
2750	0.112899996	0.116899997	0.106200002	0.1008	0.082699999	1.458899975	1.426100016	1.302899957	1.056699991	1.045300007	0.974399984	0.120099999	0.117899999	0.100299999	0.102899998	0.084700003	1.365300059	1.199699998	1.158699989	1.120599985	1.044999957	1.0898	0.161200002	0.1514	0.151299998	0.716099977	0.7949	1.403800011	1.246700048	1.299299955	1.095199943	1.131199956	1.330899954	OVER	3.6947999	3.839799881	0.300300002	1.27670002	3.840699911	3.749200106	3.290699959	3.597599983	3.640799999	3.774399996	0.123899996	0.117600001	0.1131	0.28549999	1.186499953
2755	0.112800002	0.116899997	0.106299996	0.1008	0.082699999	1.458199978	1.424000025	1.299000025	1.059599996	1.050400019	0.969399989	0.120099999	0.117899999	0.100299999	0.102799997	0.084799998	1.364500046	1.199800014	1.158800006	1.118800044	1.043400049	1.087800026	0.161500007	0.151299998	0.151600003	0.723800004	0.79430002	1.403599977	1.24940002	1.299399972	1.093999982	1.132400036	1.331400037	OVER	OVER	3.871900082	0.302100003	1.277899981	3.736999989	3.774600029	3.350699902	3.551599979	3.577800035	3.71449995	0.124300003	0.117399998	0.112899996	0.290399998	1.1875
2760	0.112800002	0.116899997	0.106200002	0.100699998	0.082599998	1.458400011	1.426499963	1.300699949	1.059999943	1.046800017	0.967800021	0.120099999	0.117899999	0.100299999	0.102799997	0.084799998	1.368299961	1.200700045	1.157699943	1.119500041	1.04369998	1.085700035	0.161300004	0.151299998	0.151299998	0.727500021	0.794200003	1.405799985	1.256600022	1.301100016	1.094499946	1.134699941	1.332499981	3.972500086	3.97300005	OVER	0.297600001	1.278399944	OVER	3.757999897	3.313499928	3.813800097	3.671799898	3.518399954	0.123899996	0.117399998	0.112899996	0.291000009	1.188799977
2765	0.1127	0.116499998	0.106200002	0.100699998	0.082699999	1.459300041	1.428500056	1.303900003	1.051699996	1.047700047	0.967999995	0.120099999	0.117899999	0.100500003	0.102799997	0.084799998	1.367200017	1.201300025	1.158499956	1.119300008	1.043200016	1.085700035	0.161500007	0.151299998	0.151299998	0.731999993	0.79400003	1.406499982	1.261800051	1.302099943	1.094200015	1.136500001	1.33130002	OVER	OVER	OVER	0.302700013	1.279199958	OVER	3.710400105	3.37590003	3.821700096	3.670099974	3.863800049	0.123800002	0.1175	0.112999998	0.288800001	1.188699961
2770	0.112800002	0.116700001	0.1061	0.100699998	0.082699999	1.459400058	1.425799966	1.300400019	1.051100016	1.04550004	0.964699984	0.120099999	0.117899999	0.100299999	0.102799997	0.084700003	1.3671	1.200799942	1.15929997	1.119300008	1.042099953	1.086799979	0.161599994	0.151299998	0.151199996	0.736500025	0.79460001	1.406499982	1.263200045	1.30369997	1.093000054	1.137899995	1.332100034	3.927599907	3.996599913	OVER	0.298500001	1.27820003	3.961999893	3.839600086	3.339999914	3.775899887	3.89260006	3.700400114	0.123899996	0.1175	0.112899996	0.290600002	1.189700007
2775	0.112800002	0.116999999	0.106200002	0.100699998	0.082699999	1.458600044	1.425600052	1.30250001	1.048900008	1.044999957	0.963800013	0.120099999	0.117799997	0.100100003	0.102799997	0.084799998	1.366400003	1.200299978	1.160300016	1.118600011	1.040899992	1.087900043	0.161699995	0.151199996	0.151099995	0.742200017	0.793600023	1.407899976	1.265499949	1.303300023	1.093299985	1.140699983	1.330299973	3.8197999	3.895100117	OVER	0.29550001	1.278699994	OVER	3.556400061	3.329400063	3.71239996	3.607899904	3.733299971	0.1237	0.117299996	0.112800002	0.290199995	1.189200044
2780	0.1127	0.116599999	0.1061	0.100699998	0.082699999	1.459100008	1.425400019	1.302099943	1.048799992	1.047999978	0.964299977	0.119999997	0.117799997	0.100400001	0.102799997	0.084600002	1.36740005	1.200700045	1.159999967	1.117799997	1.040599942	1.085999966	0.161599994	0.151199996	0.151199996	0.746200025	0.793799996	1.408100009	1.264500022	1.30340004	1.092100024	1.141299963	1.330000043	3.872400045	3.934299946	3.966300011	0.295899987	1.279500008	3.789799929	3.64350009	3.396699905	3.782700062	3.714799881	3.662899971	0.123800002	0.117299996	0.112800002	0.291999996	1.189700007
2785	0.112800002	0.116700001	0.1061	0.100699998	0.082699999	1.458500028	1.425999999	1.300300002	1.047999978	1.041300058	0.964600027	0.120200001	0.117700003	0.100299999	0.102799997	0.085000001	1.367499948	1.200199962	1.158900023	1.116299987	1.039499998	1.084100008	0.161699995	0.151099995	0.151099995	0.750999987	0.793900013	1.408599973	1.264799953	1.305099964	1.091899991	1.144600034	1.329300046	3.884200096	3.871400118	3.987999916	0.214399993	1.280300021	OVER	3.663000107	3.285099983	3.645499945	3.698699951	3.644200087	0.1237	0.117399998	0.112800002	0.291399986	1.18840003
2790	0.1127	0.116700001	0.105999999	0.100500003	0.082599998	1.460000038	1.427299976	1.303900003	1.04429996	1.039800048	0.962199986	0.120099999	0.117700003	0.100299999	0.102700002	0.084700003	1.369099975	1.200999975	1.15929997	1.11619997	1.037899971	1.084200025	0.161799997	0.151099995	0.151299998	0.756299973	0.79339999	1.408599973	1.263900042	1.305400014	1.092700005	1.145300031	1.332299948	OVER	OVER	OVER	0.214900002	1.281100035	OVER	3.788399935	3.371200085	3.671999931	3.751199961	3.857300043	0.123800002	0.117200002	0.1127	0.290199995	1.190400004
2795	0.1127	0.116800003	0.105999999	0.100599997	0.082599998	1.457800031	1.426300049	1.298400044	1.047099948	1.041499972	0.961799979	0.120099999	0.117600001	0.100000001	0.102700002	0.084799998	1.370200038	1.201599956	1.159999967	1.121799946	1.037299991	1.087900043	0.162	0.151099995	0.151099995	0.759299994	0.79369998	1.409100056	1.264099956	1.305699944	1.091400027	1.147400022	1.331099987	OVER	OVER	OVER	0.210299999	1.281700015	3.935199976	3.756700039	3.397900105	3.851999998	3.835900068	OVER	0.1237	0.117299996	0.112800002	0.285600007	1.190099955
2800	0.1127	0.116400003	0.105899997	0.100500003	0.082699999	1.458099961	1.426699996	1.299700022	1.044800043	1.040300012	0.958100021	0.120099999	0.117700003	0.100100003	0.102600001	0.084799998	1.371199965	1.201699972	1.15989995	1.118000031	1.03670001	1.089599967	0.162400007	0.150999993	0.150999993	0.763100028	0.792699993	1.410300016	1.264799953	1.306300044	1.090499997	1.147600055	1.33010006	3.909499884	3.858799934	OVER	0.209900007	1.281800032	OVER	3.761800051	3.335200071	3.786499977	3.609600067	3.683199883	0.123499997	0.117299996	0.112800002	0.289499998	1.190999985
2805	0.1127	0.116999999	0.105999999	0.100500003	0.082699999	1.456799984	1.424499989	1.298699975	1.044199944	1.039700031	0.959399998	0.120099999	0.117600001	0.100199997	0.102499999	0.084600002	1.373999953	1.202100039	1.1602	1.119199991	1.03670001	1.087599993	0.162200004	0.150900006	0.150900006	0.766700029	0.792800009	1.41050005	1.264899969	1.307700038	1.090399981	1.149999976	1.329399943	3.780100107	3.900099993	3.759799957	0.214699998	1.282500029	3.875699997	3.619800091	3.253000021	3.584199905	3.613800049	3.702800035	0.123400003	0.117200002	0.1127	0.288399994	1.189800024
2810	0.1127	0.116499998	0.105800003	0.100299999	0.082599998	1.457999945	1.426200032	1.299200058	1.043900013	1.041300058	0.957300007	0.120099999	0.117399998	0.100000001	0.102600001	0.084700003	1.375100017	1.202600002	1.160400033	1.118100047	1.03489995	1.084900022	0.162699997	0.150800005	0.150900006	0.770299971	0.792999983	1.413800001	1.265100002	1.307700038	1.089599967	1.15260005	1.329399943	3.866499901	3.782099962	3.916800022	0.214900002	1.283499956	OVER	3.569400072	3.322700024	3.558199883	3.526200056	3.637599945	0.123599999	0.1171	0.112599999	0.293199986	1.190299988
2815	0.112599999	0.116499998	0.105899997	0.100400001	0.082699999	1.45720005	1.426100016	1.299499989	1.048900008	1.041800022	0.958800018	0.120099999	0.117399998	0.099699996	0.102600001	0.084799998	1.378000021	1.204100013	1.160899997	1.118399978	1.035599947	1.085500002	0.162900001	0.150900006	0.150900006	0.775399983	0.792400002	1.412700057	1.267699957	1.309100032	1.090000033	1.1523	1.327999949	OVER	OVER	3.8125	0.217099994	1.284700036	3.886199951	3.641599894	3.412400007	3.814500093	3.609400034	3.761399984	0.123499997	0.117200002	0.112599999	0.295100003	1.190299988
2820	0.112599999	0.116300002	0.105800003	0.100400001	0.082599998	1.458299994	1.427399993	1.302999973	1.042000055	1.030099988	0.956200004	0.120099999	0.117299996	0.099699996	0.102499999	0.084700003	1.377099991	1.204900026	1.16110003	1.114500046	1.034399986	1.083299994	0.163100004	0.150800005	0.150900006	0.778500021	0.791899979	1.414299965	1.266899943	1.309200048	1.088500023	1.154800057	1.328999996	OVER	3.867199898	3.965600014	0.212500006	1.283300042	3.827300072	3.763099909	3.32130003	3.703999996	3.729199886	3.593699932	0.123400003	0.116999999	0.112599999	0.290100008	1.18900001
2825	0.1127	0.116700001	0.105899997	0.100400001	0.082800001	1.457499981	1.430500031	1.30309999	1.039000034	1.029800057	0.95630002	0.120099999	0.117399998	0.100000001	0.102499999	0.084799998	1.376000047	1.203999996	1.162500024	1.112200022	1.033499956	1.082700014	0.163000003	0.150800005	0.150900006	0.781499982	0.793900013	1.415300012	1.265599966	1.308799982	1.087700009	1.155400038	1.328500032	OVER	3.921999931	OVER	0.210500002	1.284000039	OVER	3.691099882	3.414999962	3.755899906	3.639499903	3.958800077	0.123300001	0.1171	0.1127	0.289499998	1.190000057
2830	0.112599999	0.1162	0.105800003	0.100299999	0.082699999	1.458099961	1.430500031	1.305400014	1.039899945	1.031700015	0.959399998	0.120099999	0.117299996	0.099699996	0.102399997	0.084799998	1.375499964	1.202999949	1.161900043	1.110499978	1.032299995	1.084800005	0.163000003	0.150700003	0.150999993	0.784699976	0.792400002	1.414299965	1.265100002	1.308799982	1.087900043	1.157400012	1.327700019	3.950900078	OVER	OVER	0.213799998	1.283699989	OVER	3.733799934	3.374500036	3.998100042	3.80369997	3.856899977	0.123300001	0.116999999	0.112599999	0.294	1.189800024
2835	0.112599999	0.116300002	0.105800003	0.100299999	0.082599998	1.458199978	1.428200006	1.303500056	1.039600015	1.032899976	0.960900009	0.120099999	0.117399998	0.099799998	0.102499999	0.084799998	1.377200007	1.203500032	1.162400007	1.112499952	1.033599973	1.079300046	0.162900001	0.1505	0.150800005	0.788200021	0.792200029	1.414499998	1.265300035	1.308799982	1.087299943	1.159399986	1.326900005	OVER	OVER	OVER	0.212200001	1.28429997	OVER	3.999900103	3.41689992	3.921600103	3.6322999	OVER	0.123599999	0.116899997	0.112599999	0.293300003	1.189900041
2840	0.1127	0.116400003	0.105800003	0.100299999	0.082800001	1.458199978	1.431900024	1.30490005	1.038499951	1.030300021	0.948099971	0.120099999	0.117299996	0.099799998	0.102499999	0.084799998	1.376199961	1.203500032	1.162899971	1.108199954	1.030400038	1.08070004	0.162699997	0.150700003	0.150800005	0.792100012	0.791899979	1.415500045	1.265100002	1.308400035	1.086899996	1.161399961	1.327999949	OVER	3.900899887	OVER	0.211899996	1.2852	3.9526999	3.789299965	3.356400013	3.791699886	3.639400005	3.896800041	0.123300001	0.116999999	0.112599999	0.292899996	1.191100001
2845	0.112499997	0.116099998	0.105599999	0.100199997	0.082599998	1.458299994	1.427700043	1.301599979	1.038400054	1.033900023	0.946099997	0.120099999	0.117200002	0.099600002	0.102399997	0.084700003	1.376999974	1.202999949	1.16260004	1.113600016	1.031700015	1.079100013	0.162799999	0.1505	0.150700003	0.794099987	0.791999996	1.414999962	1.266199946	1.310600042	1.087900043	1.162099957	1.327600002	OVER	3.789700031	3.853600025	0.212699994	1.28489995	OVER	3.614000082	3.356800079	3.693399906	3.609699965	3.810800076	0.123300001	0.116800003	0.112499997	0.291700006	1.189900041
2850	0.1127	0.116899997	0.105800003	0.100199997	0.082699999	1.457000017	1.426499963	1.298699975	1.040400028	1.030400038	0.947600007	0.119999997	0.117299996	0.099699996	0.102399997	0.084799998	1.378200054	1.203500032	1.162299991	1.112800002	1.030900002	1.081400037	0.162900001	0.150999993	0.150800005	0.797500014	0.791599989	1.416499972	1.268100023	1.309399962	1.087100029	1.163599968	1.328799963	OVER	3.918299913	3.943799973	0.215700001	1.28579998	3.74819994	3.610899925	3.357800007	3.742599964	3.55189991	3.696500063	0.123199999	0.116999999	0.112499997	0.293300003	1.189299941
2855	0.112599999	0.116700001	0.105700001	0.100199997	0.082699999	1.45720005	1.425999999	1.300400019	1.034500003	1.027099967	0.946799994	0.120099999	0.117200002	0.099699996	0.102399997	0.084799998	1.377699971	1.203299999	1.164100051	1.109400034	1.028300047	1.08070004	0.163000003	0.1505	0.150800005	0.799899995	0.791100025	1.416700006	1.267699957	1.308300018	1.086199999	1.165400028	1.328799963	3.89380002	3.726099968	3.771899939	0.215800002	1.286000013	3.907900095	3.723500013	3.369100094	3.780100107	3.598599911	3.602099895	0.123499997	0.116899997	0.112499997	0.2949	1.188300014
2860	0.112599999	0.116899997	0.105599999	0.100100003	0.082699999	1.458400011	1.427999973	1.301900029	1.032099962	1.021399975	0.9454	0.120099999	0.117200002	0.0995	0.102399997	0.084700003	1.377200007	1.204100013	1.163900018	1.10650003	1.027400017	1.078099966	0.163200006	0.150299996	0.150800005	0.802900016	0.790600002	1.414999962	1.266600013	1.310299993	1.084699988	1.166200042	1.326099992	3.96269989	3.914299965	OVER	0.216199994	1.286200047	3.926800013	3.661799908	3.431299925	3.629400015	3.637399912	3.72149992	0.123400003	0.116899997	0.112400003	0.296600014	1.18780005
2865	0.112499997	0.116300002	0.105700001	0.100100003	0.082699999	1.457299948	1.42809999	1.302800059	1.031999946	1.022300005	0.950200021	0.120099999	0.1171	0.099699996	0.102300003	0.084700003	1.379500031	1.203699946	1.163800001	1.10529995	1.026499987	1.077200055	0.163100004	0.150399998	0.150600001	0.806100011	0.791199982	1.418499947	1.269199967	1.310799956	1.085600019	1.168099999	1.327700019	3.898799896	3.886199951	3.778199911	0.215000004	1.285899997	OVER	3.682800055	3.36619997	3.617799997	3.59829998	3.689899921	0.123199999	0.116800003	0.112400003	0.29339999	1.187000036
2870	0.112599999	0.116499998	0.105499998	0.100000001	0.082599998	1.457399964	1.4296	1.302099943	1.031299949	1.02760005	0.951300025	0.120200001	0.117200002	0.0995	0.102300003	0.084700003	1.377500057	1.203400016	1.165099978	1.10710001	1.025599957	1.077499986	0.163000003	0.150299996	0.150399998	0.808499992	0.791800022	1.417000055	1.26849997	1.310500026	1.084900022	1.169999957	1.325299978	OVER	3.851300001	3.690099955	0.216000006	1.286399961	3.932100058	3.728199959	3.368999958	3.800600052	3.646100044	3.644999981	0.123499997	0.116800003	0.112400003	0.298000008	1.186499953
2875	0.112599999	0.116599999	0.105599999	0.0999	0.082699999	1.457399964	1.428500056	1.302800059	1.029700041	1.020400047	0.938600004	0.120099999	0.1171	0.099299997	0.102200001	0.084799998	1.376399994	1.202900052	1.164800048	1.105700016	1.024799943	1.074100018	0.163000003	0.150299996	0.1505	0.813499987	0.792200029	1.417500019	1.26880002	1.309800029	1.084599972	1.16960001	1.325299978	3.849100113	OVER	OVER	0.219799995	1.286299944	OVER	3.674599886	3.37590003	3.753099918	3.771899939	3.65989995	0.123099998	0.116700001	0.112400003	0.301400006	1.18719995
2880	0.112499997	0.116099998	0.105599999	0.100100003	0.082699999	1.457100034	1.4296	1.301399946	1.031800032	1.017400026	0.946399987	0.120099999	0.116999999	0.099399999	0.102200001	0.084700003	1.374799967	1.202600002	1.165400028	1.106600046	1.025900006	1.071799994	0.162900001	0.150199994	0.150399998	0.814899981	0.791000009	1.418200016	1.271000028	1.310500026	1.083799958	1.171900034	1.324499965	OVER	3.813699961	OVER	0.219999999	1.286299944	3.917700052	3.859200001	3.342600107	3.680999994	3.611700058	3.561199903	0.123099998	0.116700001	0.112300001	0.299100012	1.186499953
2885	0.112499997	0.116300002	0.105599999	0.100000001	0.082599998	1.456699967	1.426900029	1.296000004	1.037400007	1.020900011	0.943000019	0.119999997	0.116899997	0.099399999	0.102200001	0.084700003	1.376600027	1.203099966	1.164800048	1.110499978	1.024500012	1.071099997	0.162900001	0.150000006	0.1505	0.817600012	0.791100025	1.418900013	1.273699999	1.312399983	1.082900047	1.172799945	1.324300051	3.848500013	3.818000078	3.902499914	0.218400002	1.287299991	OVER	3.627799988	3.423899889	3.586100101	3.598599911	3.705899954	0.122900002	0.116499998	0.112300001	0.297699988	1.185600042
[truncated: 39 more columns]
