# Supplementary material for: Iron can be microbially extracted from Lunar and Martian regolith simulants and 3D printed into tough structural materials
Source: PLoS One. 2021 Apr 28;16(4):e0249962. doi: 10.1371/journal.pone.0249962 (PMC8081250; doi:10.1371/journal.pone.0249962)
Supplement: S1 Data — (ZIP) [file pone.0249962.s001.zip › Data_updated/toxicity/OD600/19-06-2019 aerobe JSCMars.xlsx]

## Sheet: Sheet2
Application: Tecan i-control				Tecan i-control , 2.0.10.0
Device: infinite 200Pro				Serial number: 1410002318				Serial number of connected stacker:
Firmware: V_3.37_07/12_Infinite (Jul 20 2012/13.56.47)				MAI, V_3.37_07/12_Infinite (Jul 20 2012/13.56.47)
Date:	17-6-2019
Time:	14:02:15
System				TUD205593
User				DASTUD\TUD205593
Plate				Thermo Fisher Scientific-Nunclon 96 Flat Bottom Transparent Polystyrene Cat.No.: 167311/ 167314/ 267312/ 267313 [NUN96ft_EdgePlate.pdfx]
Plate-ID (Stacker)
Label: Label1
Mode				Absorbance
Measurement Wavelength				600	nm
Bandwidth				9	nm
Number of Flashes				25
Settle Time				0	ms
Start Time:	17-6-2019 14:02:15
	Temperature: 12.7 °C
<>	1	2	3	4	5	6	7	8	9	10	11	12
A	0.083	0.0834	0.0851	0.0846	0.0846	0.0828	0.1366	0.1431	0.1387	0.0828	0.0843	0.0836
B	0.0832	0.083	0.0849	0.084	0.0834	0.0858	0.1511	0.1948	0.1823	0.083	0.0844	0.0843
C	0.0833	0.0833	0.0841	0.0836	0.0826	0.0857	0.9533	0.8441	0.6621	0.0826	0.0845	0.084
D	0.0836	0.0861	0.0836	0.0833	0.0825	0.0837	0.084	0.0849	0.0834	0.085	0.0838	0.0841
E	0.0843	0.0845	0.0851	0.0842	0.0838	0.0843	0.119	0.1089	0.1039	0.0808	0.0809	0.0833
F	0.0837	0.0845	0.0873	0.0837	0.0843	0.0836	0.1962	0.1631	0.1479	0.0848	0.0826	0.0828
G	0.0832	0.0837	0.0828	0.0878	0.0835	0.0834	1.1719	1.1724	0.9193	0.0837	0.0832	0.083
H	0.084	0.0834	0.0825	0.0832	0.0833	0.0834	0.0837	0.0844	0.0829	0.0828	0.0833	0.0832
End Time:	17-6-2019 14:03:32
Wait (Plate)				On	Target Temperature: 30 °C
Wait (Plate Temperature)				Valid Range: 29.5 - 30.5 °C
List of actions in this measurement script:
Kinetic
Shaking (Linear) Duration:				210	s
Shaking (Linear) Amplitude:				1	mm
Wait (Time)				00:00:15
Absorbance
Label: Label2
Kinetic Measurement
Kinetic Cycles				577
Interval Time				00:05:00
Measurement Wavelength				600	nm
Bandwidth				9	nm
Number of Flashes				25
Settle Time				0	ms
Start Time:	17-6-2019 14:10:15
Warning:	Unable to meet given kinetic interval time for cycle:
	2, 3, 4, 5, 6, 7, 8, 9, 10, 11, 12, 13, 14, 15, 16, 17, 18, 19, 20, 21, 22, 23, 24, 25, 26, 27, 28, 29
	30, 31, 32, 33, 34, 35, 36, 37, 38, 39, 40, 41, 42, 43, 44, 45, 46, 47, 48, 49, 50, 51, 52, 53, 54, 55
	56, 57, 58, 59, 60, 61, 62, 63, 64, 65, 66, 67, 68, 69, 70, 71, 72, 73, 74, 75, 76, 77, 78, 79, 80, 81
	82, 83, 84, 85, 86, 87, 88, 89, 90, 91, 92, 93, 94, 95, 96, 97, 98, 99, 100, 101, 102, 103, 104, 105, 106
	107, 108, 109, 110, 111, 112, 113, 114, 115, 116, 117, 118, 119, 120, 121, 122, 123, 124, 125, 126, 127
	128, 129, 130, 131, 132, 133, 134, 135, 136, 137, 138, 139, 140, 141, 142, 143, 144, 145, 146, 147, 148
	149, 150, 151, 152, 153, 154, 155, 156, 157, 158, 159, 160, 161, 162, 163, 164, 165, 166, 167, 168, 169
	170, 171, 172, 173, 174, 175, 176, 177, 178, 179, 180, 181, 182, 183, 184, 185, 186, 187, 188, 189, 190
	191, 192, 193, 194, 195, 196, 197, 198, 199, 200, 201, 202, 203, 204, 205, 206, 207, 208, 209, 210, 211
	212, 213, 214, 215, 216, 217, 218, 219, 220, 221, 222, 223, 224, 225, 226, 227, 228, 229, 230, 231, 232
	233, 234, 235, 236, 237, 238, 239, 240, 241, 242, 243, 244, 245, 246, 247, 248, 249, 250, 251, 252, 253
	254, 255, 256, 257, 258, 259, 260, 261, 262, 263, 264, 265, 266, 267, 268, 269, 270, 271, 272, 273, 274
	275, 276, 277, 278, 279, 280, 281, 282, 283, 284, 285, 286, 287, 288, 289, 290, 291, 292, 293, 294, 295
	296, 297, 298, 299, 300, 301, 302, 303, 304, 305, 306, 307, 308, 309, 310, 311, 312, 313, 314, 315, 316
	317, 318, 319, 320, 321, 322, 323, 324, 325, 326, 327, 328, 329, 330, 331, 332, 333, 334, 335, 336, 337
	338, 339, 340, 341, 342, 343, 344, 345, 346, 347, 348, 349, 350, 351, 352, 353, 354, 355, 356, 357, 358
	359, 360, 361, 362, 363, 364, 365, 366, 367, 368, 369, 370, 371, 372, 373, 374, 375, 376, 377, 378, 379
	380, 381, 382, 383, 384, 385, 386, 387, 388, 389, 390, 391, 392, 393, 394, 395, 396, 397, 398, 399, 400
	401, 402, 403, 404, 405, 406, 407, 408, 409, 410, 411, 412, 413, 414, 415, 416, 417, 418, 419, 420, 421
	422, 423, 424, 425, 426, 427, 428, 429, 430, 431, 432, 433, 434, 435, 436, 437, 438, 439, 440, 441, 442
	443, 444, 445, 446, 447, 448, 449, 450, 451, 452, 453, 454, 455, 456, 457, 458, 459, 460, 461, 462, 463
	464, 465, 466, 467, 468, 469, 470, 471, 472, 473, 474, 475, 476, 477, 478, 479, 480, 481, 482, 483, 484
	485, 486, 487, 488, 489, 490, 491, 492, 493, 494, 495, 496, 497, 498, 499, 500, 501, 502, 503, 504, 505
	506, 507, 508, 509, 510, 511, 512, 513, 514, 515, 516, 517, 518, 519, 520, 521, 522, 523, 524, 525, 526
	527, 528, 529, 530, 531, 532, 533, 534, 535, 536, 537, 538, 539, 540, 541, 542, 543, 544, 545, 546, 547
	548, 549, 550, 551, 552, 553, 554, 555, 556, 557, 558, 559, 560, 561, 562, 563, 564, 565, 566, 567, 568
	569, 570, 571, 572, 573, 574, 575, 576, 577
Cycle Nr.	1	2	3	4	5	6	7	8	9	10	11	12	13	14	15	16	17	18	19	20	21	22	23	24	25	26	27	28	29	30	31	32	33	34	35	36	37	38	39	40	41	42	43	44	45	46	47	48	49
Time [s]	0	302.2	604.6	906.9	1209.2	1511.5	1813.9	2116.2	2418.5	2720.8	3023.2	3325.5	3627.8	3930.1	4232.5	4534.8	4837.1	5139.5	5441.8	5744.1	6046.4	6348.8	6651.1	6953.4	7255.7	7558.1	7860.4	8162.7	8465.1	8767.4	9069.7	9372	9674.4	9976.7	10279	10581.3	10883.7	11186	11488.3	11790.7	12093	12395.3	12697.6	13000	13302.3	13604.6	13906.9	14209.3	14511.6
Temp. [°C]	29.5	30.2	29.9	29.7	29.9	30.1	30.1	30.1	30	30	30	30.1	30.2	30	30	30.3	30.2	30.2	30.3	30.2	30.2	30.4	30.2	30.4	30.1	30.2	30.2	30.2	30.1	30.1	30.2	30.1	30.3	30.4	30.1	30	30.3	30.2	30.2	30	30.2	30.2	29.9	30.1	30	30.3	30.2	30	29.9
A1	0.0829	0.0826	0.0825	0.0826	0.0825	0.0824	0.0824	0.0823	0.0823	0.0822	0.0821	0.0821	0.0821	0.082	0.082	0.0821	0.082	0.082	0.0821	0.082	0.0819	0.0819	0.082	0.082	0.082	0.0819	0.082	0.0819	0.0819	0.082	0.0819	0.0819	0.0819	0.0819	0.0819	0.082	0.0819	0.0819	0.0819	0.082	0.0819	0.0819	0.082	0.0819	0.0819	0.0819	0.082	0.0819	0.0819
A2	0.0832	0.083	0.0829	0.0829	0.0828	0.0828	0.0826	0.0826	0.0824	0.0825	0.0824	0.0825	0.0823	0.0823	0.0824	0.0824	0.0824	0.0823	0.0824	0.0823	0.0823	0.0823	0.0824	0.0824	0.0824	0.0824	0.0823	0.0824	0.0823	0.0824	0.0824	0.0824	0.0823	0.0824	0.0824	0.0824	0.0824	0.0825	0.0825	0.0825	0.0824	0.0825	0.0825	0.0824	0.0825	0.0825	0.0825	0.0825	0.0825
A3	0.0849	0.0847	0.0846	0.0847	0.0845	0.0845	0.0844	0.0845	0.0843	0.0844	0.0843	0.0842	0.0842	0.0841	0.084	0.0841	0.0841	0.084	0.084	0.0839	0.084	0.084	0.084	0.084	0.084	0.084	0.084	0.084	0.084	0.084	0.084	0.0841	0.084	0.084	0.084	0.0841	0.084	0.0841	0.0841	0.0841	0.0841	0.0841	0.0841	0.084	0.0842	0.0842	0.0842	0.0842	0.0842
A4	0.0845	0.0843	0.0843	0.0843	0.0842	0.0842	0.0842	0.0841	0.0841	0.0841	0.084	0.0839	0.0839	0.0839	0.0839	0.0838	0.0837	0.0837	0.0837	0.0837	0.0837	0.0837	0.0837	0.0837	0.0837	0.0837	0.0837	0.0837	0.0837	0.0837	0.0837	0.0837	0.0837	0.0837	0.0838	0.0838	0.0838	0.0838	0.0838	0.0839	0.0838	0.0838	0.0838	0.0838	0.0838	0.0838	0.0838	0.0839	0.0839
A5	0.0843	0.0843	0.0843	0.0843	0.0842	0.0842	0.0841	0.0839	0.084	0.0839	0.0839	0.0839	0.0838	0.0838	0.0837	0.0837	0.0837	0.0837	0.0837	0.0837	0.0835	0.0836	0.0837	0.0836	0.0837	0.0836	0.0837	0.0837	0.0836	0.0837	0.0836	0.0836	0.0836	0.0837	0.0837	0.0838	0.0836	0.0837	0.0837	0.0837	0.0838	0.0837	0.0838	0.0837	0.0838	0.0838	0.0837	0.0838	0.0838
A6	0.0827	0.0825	0.0823	0.0823	0.0822	0.0821	0.082	0.0819	0.0817	0.0817	0.0817	0.0817	0.0815	0.0816	0.0815	0.0815	0.0815	0.0815	0.0815	0.0815	0.0815	0.0815	0.0816	0.0816	0.0816	0.0816	0.0816	0.0816	0.0816	0.0816	0.0816	0.0816	0.0816	0.0816	0.0816	0.0816	0.0816	0.0816	0.0816	0.0817	0.0816	0.0816	0.0816	0.0816	0.0817	0.0816	0.0816	0.0816	0.0817
A7	0.1368	0.1379	0.1381	0.1401	0.1417	0.1454	0.1505	0.1561	0.1628	0.1707	0.1799	0.1907	0.204	0.2207	0.2403	0.2633	0.2889	0.3114	0.3357	0.3595	0.377	0.397	0.4211	0.4435	0.4692	0.4949	0.5182	0.5374	0.559	0.5773	0.5931	0.6066	0.6201	0.6299	0.6412	0.6473	0.652	0.6574	0.6622	0.6654	0.669	0.6715	0.6751	0.6761	0.6784	0.6798	0.6803	0.6804	0.6803
A8	0.1388	0.1398	0.141	0.1434	0.1472	0.1515	0.1561	0.1621	0.1679	0.1758	0.1854	0.1967	0.2109	0.2284	0.2487	0.2732	0.3004	0.3258	0.3506	0.3762	0.3954	0.4163	0.4408	0.4654	0.4926	0.5199	0.5434	0.5663	0.5876	0.607	0.6236	0.6391	0.652	0.6637	0.6751	0.6824	0.6877	0.6932	0.6976	0.7019	0.7056	0.7085	0.7113	0.7143	0.7152	0.717	0.7176	0.7179	0.7168
A9	0.1421	0.1415	0.1441	0.1466	0.1508	0.1556	0.1613	0.1677	0.1757	0.1843	0.1952	0.2079	0.2236	0.243	0.2657	0.2924	0.3222	0.3492	0.3763	0.4037	0.4241	0.4449	0.4707	0.498	0.5265	0.5548	0.5776	0.6039	0.6231	0.6441	0.6614	0.6762	0.6885	0.7002	0.7104	0.7185	0.7246	0.7306	0.7351	0.7398	0.7426	0.747	0.7485	0.7514	0.7528	0.7533	0.7535	0.7537	0.7529
A10	0.0826	0.0825	0.0825	0.0824	0.0823	0.0822	0.0821	0.0821	0.082	0.082	0.082	0.082	0.0819	0.0819	0.0819	0.082	0.0819	0.082	0.082	0.0819	0.0819	0.082	0.082	0.082	0.0819	0.082	0.082	0.082	0.0819	0.082	0.082	0.082	0.082	0.082	0.082	0.082	0.082	0.082	0.082	0.082	0.0819	0.082	0.082	0.082	0.082	0.0821	0.082	0.0821	0.082
A11	0.0841	0.084	0.0839	0.0839	0.0838	0.0837	0.0836	0.0836	0.0834	0.0835	0.0834	0.0834	0.0833	0.0832	0.0832	0.0832	0.0832	0.0832	0.0832	0.0832	0.0831	0.0832	0.0832	0.0831	0.0831	0.0831	0.0832	0.0832	0.0831	0.0831	0.0831	0.0831	0.0832	0.0832	0.0832	0.0833	0.0832	0.0833	0.0832	0.0832	0.0832	0.0832	0.0833	0.0833	0.0833	0.0833	0.0833	0.0834	0.0833
A12	0.0835	0.0833	0.0834	0.0833	0.0833	0.0833	0.0833	0.0833	0.0832	0.0832	0.0832	0.0832	0.0832	0.0831	0.0831	0.0831	0.0831	0.0832	0.0831	0.0831	0.0831	0.0831	0.0831	0.0831	0.0831	0.0831	0.0831	0.0831	0.083	0.0831	0.0832	0.0832	0.0831	0.0831	0.0831	0.0831	0.0831	0.0831	0.083	0.0831	0.0831	0.0831	0.0831	0.0831	0.0831	0.0831	0.083	0.0831	0.083
B1	0.0831	0.083	0.0829	0.0829	0.0828	0.0829	0.0828	0.0828	0.0827	0.0827	0.0827	0.0827	0.0827	0.0827	0.0827	0.0827	0.0827	0.0827	0.0828	0.0829	0.0827	0.0828	0.0828	0.0828	0.0828	0.0828	0.0828	0.0828	0.0827	0.0827	0.0828	0.0827	0.0828	0.0828	0.0827	0.0827	0.0828	0.0827	0.0828	0.0828	0.0827	0.0828	0.0827	0.0827	0.0827	0.0827	0.0827	0.0827	0.0827
B2	0.0829	0.0827	0.0826	0.0826	0.0825	0.0824	0.0823	0.0823	0.0822	0.0823	0.0822	0.0822	0.0822	0.0822	0.0821	0.0822	0.0822	0.0822	0.0822	0.0822	0.0822	0.0822	0.0822	0.0822	0.0822	0.0822	0.0822	0.0822	0.0821	0.0822	0.0823	0.0822	0.0822	0.0823	0.0821	0.0822	0.0822	0.0822	0.0822	0.0822	0.0822	0.0822	0.0822	0.0822	0.0822	0.0822	0.0822	0.0822	0.0822
B3	0.0847	0.0847	0.0847	0.0846	0.0845	0.0846	0.0845	0.0845	0.0845	0.0844	0.0843	0.0842	0.0842	0.0842	0.0841	0.0841	0.084	0.084	0.084	0.0841	0.084	0.084	0.084	0.084	0.084	0.084	0.084	0.0839	0.0839	0.0839	0.0841	0.084	0.084	0.084	0.084	0.084	0.084	0.0841	0.0841	0.0841	0.0841	0.084	0.0841	0.0841	0.0842	0.0841	0.0842	0.0842	0.0841
B4	0.0839	0.0838	0.0839	0.0839	0.0838	0.0838	0.0838	0.0838	0.0837	0.0837	0.0837	0.0836	0.0836	0.0836	0.0835	0.0835	0.0836	0.0835	0.0835	0.0835	0.0834	0.0834	0.0835	0.0835	0.0835	0.0834	0.0835	0.0834	0.0834	0.0834	0.0835	0.0834	0.0834	0.0835	0.0835	0.0836	0.0835	0.0835	0.0834	0.0835	0.0835	0.0835	0.0835	0.0835	0.0835	0.0835	0.0836	0.0835	0.0835
B5	0.0832	0.0831	0.0831	0.0831	0.083	0.083	0.0831	0.083	0.083	0.083	0.083	0.083	0.083	0.083	0.083	0.083	0.083	0.0829	0.083	0.083	0.0829	0.083	0.083	0.083	0.083	0.083	0.083	0.083	0.0829	0.0829	0.083	0.0829	0.0829	0.083	0.083	0.083	0.083	0.0829	0.0829	0.0829	0.0829	0.0829	0.0829	0.0829	0.0829	0.0829	0.0829	0.0829	0.0829
B6	0.0856	0.0854	0.0855	0.0854	0.0853	0.0853	0.0854	0.0854	0.0853	0.0854	0.0854	0.0854	0.0853	0.0854	0.0854	0.0855	0.0855	0.0855	0.0855	0.0855	0.0856	0.0855	0.0856	0.0855	0.0855	0.0855	0.0855	0.0855	0.0854	0.0854	0.0855	0.0855	0.0855	0.0854	0.0854	0.0854	0.0855	0.0855	0.0854	0.0855	0.0854	0.0854	0.0854	0.0854	0.0854	0.0853	0.0854	0.0853	0.0854
B7	0.1514	0.1509	0.1522	0.1556	0.159	0.164	0.1693	0.1761	0.1825	0.1901	0.1982	0.2086	0.2215	0.2382	0.2577	0.2794	0.305	0.3294	0.3514	0.3756	0.3907	0.4081	0.4311	0.4548	0.4802	0.5049	0.5263	0.5456	0.5667	0.585	0.6011	0.6157	0.6294	0.6398	0.6499	0.6573	0.6634	0.6688	0.6735	0.6773	0.6808	0.6846	0.6866	0.6896	0.692	0.694	0.6961	0.6966	0.6978
B8	0.1682	0.1687	0.1707	0.1725	0.1771	0.1819	0.1888	0.1962	0.2046	0.2141	0.2255	0.2401	0.256	0.2772	0.3024	0.3313	0.3628	0.3909	0.419	0.4482	0.4655	0.4889	0.5157	0.5434	0.5723	0.5993	0.6221	0.6453	0.6645	0.6834	0.7004	0.715	0.7291	0.7413	0.7507	0.7595	0.7661	0.7726	0.7779	0.7828	0.7871	0.7906	0.7922	0.7949	0.7959	0.7962	0.7959	0.7951	0.794
B9	0.1721	0.176	0.1772	0.1804	0.1851	0.1909	0.1972	0.2043	0.2128	0.2221	0.2274	0.2389	0.2541	0.2724	0.2956	0.3215	0.3508	0.3796	0.4049	0.4326	0.4513	0.4722	0.4985	0.5262	0.5545	0.5822	0.6045	0.6303	0.6499	0.6688	0.6855	0.6994	0.7127	0.7241	0.7338	0.7424	0.7498	0.755	0.7606	0.7653	0.7694	0.7733	0.7762	0.7793	0.781	0.783	0.7838	0.7833	0.7832
B10	0.0829	0.0827	0.0827	0.0826	0.0825	0.0824	0.0824	0.0823	0.0822	0.0823	0.0822	0.0822	0.0821	0.0822	0.0822	0.0822	0.0822	0.0822	0.0823	0.0822	0.0822	0.0822	0.0823	0.0823	0.0823	0.0822	0.0823	0.0823	0.0823	0.0822	0.0823	0.0822	0.0823	0.0823	0.0822	0.0822	0.0822	0.0823	0.0822	0.0822	0.0822	0.0822	0.0822	0.0822	0.0822	0.0822	0.0822	0.0822	0.0822
B11	0.0844	0.0842	0.0842	0.0843	0.0841	0.0841	0.0841	0.084	0.0839	0.0839	0.0839	0.0838	0.0838	0.0837	0.0837	0.0837	0.0837	0.0836	0.0836	0.0836	0.0836	0.0836	0.0836	0.0837	0.0836	0.0836	0.0836	0.0836	0.0836	0.0835	0.0836	0.0836	0.0836	0.0837	0.0837	0.0836	0.0837	0.0837	0.0837	0.0837	0.0837	0.0837	0.0838	0.0837	0.0838	0.0838	0.0838	0.0838	0.0837
B12	0.0844	0.0843	0.0843	0.0842	0.0842	0.0842	0.0841	0.0841	0.0839	0.0839	0.0838	0.0838	0.0837	0.0836	0.0836	0.0836	0.0835	0.0835	0.0835	0.0835	0.0835	0.0835	0.0835	0.0836	0.0835	0.0835	0.0835	0.0835	0.0834	0.0834	0.0835	0.0835	0.0834	0.0836	0.0836	0.0836	0.0835	0.0836	0.0836	0.0836	0.0836	0.0836	0.0837	0.0836	0.0837	0.0836	0.0837	0.0837	0.0837
C1	0.0831	0.083	0.083	0.083	0.083	0.083	0.0829	0.0829	0.0829	0.0828	0.0828	0.0828	0.0828	0.0828	0.0827	0.0828	0.0828	0.0828	0.0828	0.0828	0.0827	0.0828	0.0829	0.0829	0.0828	0.0828	0.0828	0.0827	0.0827	0.0827	0.0828	0.0828	0.0828	0.0828	0.0828	0.0828	0.0828	0.0828	0.0828	0.0828	0.0827	0.0828	0.0827	0.0827	0.0828	0.0828	0.0827	0.0828	0.0828
C2	0.0833	0.0832	0.0832	0.0832	0.0831	0.0831	0.083	0.083	0.083	0.0831	0.083	0.083	0.083	0.083	0.083	0.0832	0.0831	0.0831	0.0832	0.0832	0.0832	0.0832	0.0832	0.0832	0.0832	0.0832	0.0832	0.0832	0.0831	0.0832	0.0832	0.0832	0.0832	0.0832	0.0832	0.0832	0.0832	0.0832	0.0832	0.0832	0.0832	0.0831	0.0831	0.083	0.0832	0.0831	0.0831	0.0831	0.0831
C3	0.084	0.0839	0.0839	0.0839	0.0838	0.0838	0.0837	0.0837	0.0835	0.0835	0.0835	0.0835	0.0835	0.0834	0.0834	0.0833	0.0834	0.0833	0.0833	0.0834	0.0833	0.0833	0.0834	0.0834	0.0833	0.0833	0.0834	0.0833	0.0833	0.0833	0.0833	0.0834	0.0834	0.0834	0.0834	0.0834	0.0833	0.0834	0.0834	0.0835	0.0834	0.0834	0.0835	0.0834	0.0835	0.0835	0.0835	0.0835	0.0835
C4	0.0835	0.0835	0.0834	0.0834	0.0833	0.0833	0.0832	0.0831	0.0831	0.0831	0.0831	0.0831	0.083	0.0831	0.0829	0.083	0.083	0.083	0.0831	0.0831	0.083	0.083	0.083	0.083	0.083	0.083	0.083	0.083	0.0829	0.083	0.083	0.083	0.083	0.083	0.083	0.083	0.0829	0.083	0.0829	0.083	0.083	0.083	0.083	0.083	0.083	0.083	0.083	0.083	0.083
C5	0.0825	0.0824	0.0823	0.0823	0.0823	0.0823	0.0821	0.0822	0.0822	0.0822	0.0821	0.0821	0.0822	0.0822	0.0822	0.0823	0.0823	0.0823	0.0823	0.0823	0.0822	0.0823	0.0823	0.0823	0.0823	0.0823	0.0823	0.0822	0.0823	0.0822	0.0822	0.0822	0.0822	0.0823	0.0823	0.0822	0.0822	0.0823	0.0822	0.0821	0.0822	0.0821	0.0822	0.0822	0.0822	0.0822	0.0821	0.0821	0.0822
C6	0.0858	0.0857	0.0857	0.0856	0.0855	0.0856	0.0855	0.0854	0.0854	0.0854	0.0855	0.0855	0.0854	0.0854	0.0854	0.0854	0.0854	0.0853	0.0854	0.0853	0.0854	0.0856	0.0855	0.0855	0.0855	0.0854	0.0853	0.0854	0.0853	0.0853	0.0855	0.0854	0.0854	0.0854	0.0853	0.0854	0.0853	0.0854	0.0854	0.0853	0.0853	0.0853	0.0854	0.0853	0.0854	0.0854	0.0853	0.0853	0.0853
C7	0.9632	0.968	0.8557	0.8094	0.8083	0.809	0.8108	0.8154	0.8219	0.8269	0.834	0.8441	0.8584	0.8694	0.8812	0.8973	0.9122	0.919	0.9231	0.9369	0.9485	0.9615	0.9792	0.9975	1.0177	1.0377	1.0585	1.0734	1.0937	1.1091	1.1233	1.1375	1.1506	1.1596	1.1672	1.174	1.1802	1.1858	1.1911	1.1948	1.1975	1.2025	1.2046	1.2066	1.2086	1.2118	1.2125	1.2137	1.2148
C8	0.8426	0.8462	0.8388	0.761	0.7382	0.7332	0.7263	0.7282	0.7322	0.7356	0.7346	0.7439	0.7565	0.7686	0.7794	0.7869	0.7882	0.7867	0.7892	0.809	0.8166	0.8328	0.8523	0.8747	0.8961	0.9206	0.9422	0.9598	0.9797	0.9989	1.015	1.0288	1.0419	1.0527	1.061	1.0674	1.0754	1.08	1.0842	1.0892	1.0922	1.0954	1.0983	1.1008	1.1031	1.1048	1.1069	1.1076	1.1086
C9	0.6626	0.6641	0.606	0.585	0.5831	0.5829	0.5866	0.5923	0.5981	0.6056	0.6115	0.6203	0.632	0.645	0.6605	0.6775	0.6892	0.6891	0.6967	0.7124	0.7158	0.7299	0.7479	0.7694	0.7911	0.813	0.8337	0.8513	0.8708	0.8887	0.9047	0.9184	0.9313	0.942	0.9499	0.9565	0.9617	0.9665	0.9712	0.9751	0.9773	0.9826	0.9836	0.9858	0.9883	0.99	0.9929	0.9933	0.9938
C10	0.0826	0.0824	0.0824	0.0823	0.0822	0.0822	0.0821	0.082	0.0819	0.082	0.0819	0.0819	0.0819	0.0819	0.0819	0.0819	0.0819	0.0819	0.0819	0.082	0.0819	0.082	0.0819	0.082	0.0819	0.0819	0.0819	0.0819	0.0819	0.0819	0.082	0.0819	0.0819	0.0819	0.0819	0.082	0.082	0.0819	0.0819	0.0819	0.0819	0.082	0.0819	0.0819	0.0819	0.0819	0.0819	0.0819	0.0819
C11	0.0844	0.0844	0.0845	0.0844	0.0844	0.0844	0.0843	0.0843	0.0843	0.0843	0.0842	0.0842	0.0841	0.084	0.084	0.084	0.084	0.0839	0.0839	0.084	0.0838	0.0839	0.0839	0.0839	0.0838	0.0839	0.0838	0.0839	0.0838	0.0838	0.0839	0.0838	0.0838	0.0839	0.0839	0.0839	0.0839	0.0839	0.0839	0.084	0.0839	0.084	0.0839	0.0839	0.084	0.084	0.084	0.084	0.084
C12	0.084	0.084	0.0839	0.0838	0.0837	0.0836	0.0835	0.0834	0.0833	0.0833	0.0832	0.0831	0.083	0.083	0.0829	0.083	0.083	0.0829	0.0829	0.083	0.0829	0.0829	0.083	0.083	0.0829	0.0829	0.0829	0.0829	0.0828	0.0829	0.083	0.0829	0.083	0.083	0.0829	0.083	0.083	0.083	0.083	0.0831	0.083	0.083	0.083	0.083	0.0831	0.0831	0.0831	0.0831	0.0831
D1	0.0837	0.0836	0.0836	0.0834	0.0832	0.0832	0.083	0.0829	0.0829	0.0828	0.0827	0.0827	0.0826	0.0826	0.0825	0.0826	0.0826	0.0825	0.0825	0.0826	0.0826	0.0826	0.0826	0.0827	0.0826	0.0826	0.0827	0.0826	0.0826	0.0826	0.0827	0.0826	0.0826	0.0827	0.0826	0.0827	0.0826	0.0827	0.0827	0.0827	0.0826	0.0827	0.0827	0.0827	0.0827	0.0828	0.0827	0.0828	0.0828
D2	0.0863	0.0862	0.0862	0.0861	0.0861	0.086	0.0859	0.0859	0.0859	0.0858	0.0857	0.0857	0.0857	0.0855	0.0855	0.0855	0.0855	0.0854	0.0854	0.0854	0.0854	0.0854	0.0854	0.0855	0.0854	0.0854	0.0854	0.0854	0.0853	0.0854	0.0854	0.0854	0.0854	0.0855	0.0855	0.0856	0.0855	0.0855	0.0855	0.0856	0.0855	0.0856	0.0855	0.0856	0.0856	0.0857	0.0856	0.0857	0.0857
D3	0.0835	0.0835	0.0834	0.0833	0.0832	0.0832	0.0831	0.0831	0.083	0.083	0.083	0.0829	0.0829	0.0828	0.0828	0.0829	0.0829	0.0829	0.0829	0.0829	0.0828	0.0828	0.0829	0.0829	0.0829	0.0828	0.0829	0.0829	0.0828	0.0829	0.083	0.0829	0.0829	0.083	0.0829	0.083	0.0829	0.083	0.0829	0.083	0.0829	0.083	0.083	0.083	0.0831	0.083	0.0831	0.083	0.083
D4	0.0834	0.0833	0.0833	0.0833	0.0832	0.0832	0.0831	0.083	0.083	0.0831	0.083	0.083	0.0829	0.0829	0.0828	0.0829	0.0829	0.0828	0.0828	0.0829	0.0829	0.0829	0.0828	0.0829	0.0829	0.0828	0.0828	0.0828	0.0828	0.0828	0.0829	0.0828	0.0829	0.0829	0.0828	0.0828	0.0829	0.0828	0.0829	0.0829	0.0829	0.0828	0.0829	0.0829	0.0829	0.0828	0.0828	0.0829	0.0828
D5	0.0826	0.0825	0.0824	0.0824	0.0823	0.0823	0.0822	0.0821	0.0821	0.0822	0.0821	0.0822	0.0821	0.0821	0.0821	0.0822	0.0822	0.0822	0.0822	0.0823	0.0822	0.0823	0.0823	0.0823	0.0823	0.0822	0.0823	0.0822	0.0822	0.0822	0.0823	0.0822	0.0822	0.0822	0.0822	0.0823	0.0822	0.0822	0.0822	0.0822	0.0821	0.0822	0.0821	0.0822	0.0821	0.0822	0.0822	0.0821	0.0821
D6	0.0838	0.0837	0.0838	0.0837	0.0837	0.0838	0.0837	0.0837	0.0837	0.0837	0.0837	0.0837	0.0837	0.0836	0.0837	0.0836	0.0837	0.0837	0.0837	0.0837	0.0837	0.0837	0.0837	0.0837	0.0837	0.0837	0.0837	0.0837	0.0836	0.0836	0.0837	0.0837	0.0836	0.0836	0.0837	0.0837	0.0836	0.0836	0.0837	0.0837	0.0836	0.0836	0.0836	0.0836	0.0836	0.0836	0.0836	0.0837	0.0835
D7	0.0842	0.0842	0.0842	0.0842	0.0841	0.0841	0.084	0.0839	0.084	0.0839	0.0839	0.0838	0.0838	0.0837	0.0837	0.0837	0.0837	0.0837	0.0837	0.0837	0.0837	0.0836	0.0837	0.0837	0.0837	0.0837	0.0837	0.0836	0.0836	0.0837	0.0836	0.0836	0.0836	0.0837	0.0837	0.0837	0.0837	0.0837	0.0838	0.0838	0.0837	0.0837	0.0837	0.0837	0.0837	0.0838	0.0838	0.0838	0.0838
D8	0.0849	0.0849	0.0849	0.0849	0.0849	0.085	0.0849	0.0851	0.0852	0.0853	0.0853	0.0854	0.0857	0.0859	0.0864	0.0867	0.0871	0.0875	0.0879	0.0883	0.0886	0.089	0.0893	0.0895	0.0898	0.0898	0.09	0.0902	0.0903	0.0906	0.0909	0.0911	0.0914	0.0916	0.092	0.0924	0.093	0.0937	0.0944	0.0951	0.0961	0.0969	0.0977	0.0985	0.0993	0.0997	0.1007	0.1013	0.1021
D9	0.0833	0.0832	0.0832	0.0832	0.0831	0.0831	0.083	0.083	0.0831	0.0831	0.083	0.0831	0.0831	0.083	0.083	0.0831	0.0831	0.0831	0.0832	0.0831	0.083	0.0832	0.0832	0.0832	0.0831	0.0832	0.0832	0.0831	0.0831	0.0831	0.0832	0.0832	0.0832	0.0832	0.0832	0.0831	0.0832	0.0832	0.0832	0.0832	0.0831	0.0832	0.0831	0.0831	0.0832	0.0832	0.0832	0.0832	0.0831
D10	0.0851	0.085	0.0849	0.0849	0.0848	0.0849	0.0848	0.0847	0.0847	0.0847	0.0846	0.0845	0.0845	0.0844	0.0844	0.0844	0.0844	0.0844	0.0843	0.0844	0.0843	0.0843	0.0844	0.0843	0.0843	0.0843	0.0843	0.0843	0.0842	0.0843	0.0843	0.0843	0.0843	0.0844	0.0844	0.0844	0.0844	0.0844	0.0844	0.0844	0.0845	0.0844	0.0844	0.0845	0.0845	0.0845	0.0845	0.0845	0.0846
D11	0.0836	0.0836	0.0834	0.0833	0.0833	0.0832	0.083	0.083	0.0829	0.0829	0.0829	0.0829	0.0829	0.0829	0.0829	0.0829	0.0829	0.0829	0.0829	0.083	0.083	0.083	0.0831	0.083	0.0831	0.083	0.083	0.083	0.083	0.083	0.0831	0.083	0.0829	0.083	0.083	0.0831	0.083	0.083	0.0831	0.0831	0.083	0.083	0.083	0.083	0.0831	0.083	0.083	0.0831	0.083
D12	0.0842	0.0842	0.0842	0.0842	0.0842	0.0841	0.0841	0.0841	0.084	0.0841	0.084	0.084	0.0839	0.084	0.0839	0.0839	0.0839	0.0839	0.0839	0.084	0.0839	0.084	0.084	0.084	0.084	0.084	0.084	0.0839	0.0839	0.0839	0.0839	0.0839	0.0839	0.084	0.084	0.084	0.084	0.084	0.084	0.084	0.0838	0.0839	0.0839	0.084	0.084	0.0839	0.084	0.084	0.0839
E1	0.0843	0.0841	0.0841	0.0842	0.084	0.084	0.0839	0.0839	0.0839	0.0838	0.0838	0.0837	0.0836	0.0836	0.0835	0.0835	0.0836	0.0835	0.0835	0.0835	0.0835	0.0835	0.0835	0.0835	0.0835	0.0835	0.0836	0.0835	0.0835	0.0835	0.0836	0.0835	0.0836	0.0836	0.0836	0.0837	0.0837	0.0836	0.0837	0.0837	0.0836	0.0836	0.0837	0.0837	0.0838	0.0838	0.0837	0.0838	0.0837
E2	0.0844	0.0843	0.0843	0.0842	0.0842	0.0843	0.0841	0.0841	0.0842	0.0842	0.0841	0.0841	0.0841	0.0842	0.0841	0.0842	0.0841	0.0842	0.084	0.0842	0.0842	0.0841	0.0841	0.0842	0.0842	0.0841	0.0841	0.0841	0.0841	0.0842	0.0842	0.0841	0.0842	0.0841	0.0841	0.0841	0.0842	0.0841	0.0841	0.0841	0.0841	0.0841	0.0841	0.0841	0.0841	0.0841	0.0841	0.0841	0.0841
E3	0.0852	0.0851	0.0852	0.0852	0.0852	0.0852	0.0851	0.085	0.085	0.0849	0.0849	0.0848	0.0848	0.0848	0.0847	0.0847	0.0846	0.0846	0.0846	0.0847	0.0846	0.0846	0.0847	0.0847	0.0846	0.0846	0.0846	0.0846	0.0846	0.0847	0.0847	0.0846	0.0847	0.0847	0.0848	0.0848	0.0847	0.0847	0.0847	0.0848	0.0847	0.0847	0.0848	0.0847	0.0849	0.0849	0.0848	0.0849	0.0848
E4	0.0842	0.0844	0.0844	0.0844	0.0843	0.0844	0.0843	0.0843	0.0842	0.0843	0.0842	0.0842	0.0841	0.0841	0.0841	0.0841	0.084	0.084	0.084	0.0841	0.084	0.0841	0.0841	0.0841	0.0841	0.084	0.084	0.084	0.0839	0.084	0.084	0.084	0.084	0.0841	0.084	0.0841	0.0841	0.084	0.0841	0.0841	0.0841	0.0841	0.0842	0.0843	0.0845	0.0848	0.0849	0.0849	0.0849
E5	0.0838	0.0839	0.0839	0.0839	0.0838	0.0838	0.0838	0.0838	0.0838	0.0837	0.0837	0.0836	0.0837	0.0836	0.0836	0.0836	0.0836	0.0835	0.0836	0.0835	0.0836	0.0836	0.0836	0.0836	0.0836	0.0836	0.0835	0.0835	0.0835	0.0836	0.0836	0.0835	0.0835	0.0835	0.0835	0.0836	0.0835	0.0835	0.0835	0.0835	0.0835	0.0836	0.0835	0.0835	0.0835	0.0836	0.0836	0.0836	0.0836
E6	0.0841	0.0843	0.0843	0.0842	0.0842	0.0843	0.0842	0.0841	0.0842	0.0842	0.0841	0.0842	0.0842	0.0841	0.0841	0.0842	0.0842	0.0842	0.0842	0.0841	0.0842	0.0842	0.0842	0.0843	0.0842	0.0842	0.0842	0.0842	0.0842	0.0842	0.0843	0.0841	0.0842	0.0842	0.0842	0.0842	0.0842	0.0841	0.0842	0.0841	0.0841	0.0842	0.0842	0.0841	0.0841	0.0842	0.0842	0.0841	0.0841
E7	0.1067	0.1061	0.1047	0.1047	0.1047	0.1047	0.1048	0.1046	0.1049	0.1046	0.1047	0.1048	0.1048	0.1045	0.1046	0.1047	0.1048	0.1048	0.1045	0.1044	0.1041	0.1044	0.1042	0.1042	0.1041	0.1043	0.1042	0.1042	0.1043	0.1045	0.1044	0.1043	0.1041	0.1044	0.1042	0.1042	0.1043	0.1042	0.1041	0.1042	0.1041	0.1041	0.1043	0.1041	0.1044	0.1042	0.1041	0.1043	0.1042
E8	0.1036	0.111	0.1125	0.1079	0.1043	0.1029	0.1026	0.1027	0.1044	0.1039	0.1044	0.1047	0.1036	0.1041	0.1048	0.1043	0.1038	0.1046	0.1032	0.1026	0.1036	0.1029	0.1027	0.1037	0.1034	0.1033	0.1036	0.1033	0.1034	0.1044	0.1036	0.1029	0.1033	0.1033	0.1028	0.103	0.1037	0.1034	0.1034	0.1034	0.1027	0.1036	0.1033	0.104	0.1036	0.1035	0.1036	0.1037	0.1035
E9	0.1044	0.1011	0.1006	0.0998	0.0997	0.0997	0.0998	0.0999	0.0999	0.0998	0.1002	0.1	0.0999	0.0998	0.1	0.1	0.1005	0.0998	0.0998	0.0995	0.1001	0.0997	0.0998	0.0996	0.0997	0.0997	0.0995	0.0996	0.0995	0.0995	0.0995	0.0995	0.0995	0.0996	0.0996	0.0998	0.0995	0.0995	0.0994	0.1007	0.0995	0.0995	0.0998	0.0994	0.0996	0.0995	0.0996	0.0995	0.0996
E10	0.0806	0.0806	0.0804	0.0803	0.0802	0.0801	0.0799	0.0798	0.0798	0.0797	0.0796	0.0795	0.0794	0.0794	0.0793	0.0793	0.0793	0.0792	0.0792	0.0791	0.0791	0.079	0.0791	0.079	0.0789	0.0789	0.0788	0.0787	0.0787	0.0786	0.0787	0.0786	0.0786	0.0785	0.0785	0.0785	0.0784	0.0783	0.0784	0.0783	0.0782	0.0782	0.0782	0.0781	0.0781	0.0781	0.0781	0.0781	0.078
E11	0.0807	0.0808	0.0807	0.0805	0.0805	0.0804	0.0803	0.0801	0.0801	0.0801	0.0799	0.0799	0.0798	0.0797	0.0797	0.0797	0.0797	0.0796	0.0797	0.0796	0.0796	0.0795	0.0796	0.0796	0.0795	0.0795	0.0795	0.0794	0.0793	0.0794	0.0794	0.0793	0.0794	0.0794	0.0793	0.0794	0.0792	0.0793	0.0793	0.0792	0.0792	0.0792	0.0792	0.0791	0.0793	0.0792	0.0792	0.0791	0.0791
E12	0.0833	0.0836	0.0835	0.0836	0.0834	0.0835	0.0832	0.0832	0.0831	0.0831	0.083	0.083	0.0829	0.0828	0.0827	0.0827	0.0827	0.0826	0.0827	0.0827	0.0827	0.0827	0.0827	0.0828	0.0827	0.0826	0.0827	0.0826	0.0826	0.0826	0.0827	0.0827	0.0828	0.0827	0.0827	0.0828	0.0828	0.0828	0.0828	0.0829	0.0828	0.0828	0.0829	0.0829	0.0829	0.0829	0.083	0.083	0.083
F1	0.0838	0.0839	0.0839	0.0839	0.0839	0.0839	0.0839	0.084	0.084	0.0841	0.084	0.084	0.084	0.0839	0.0839	0.0839	0.0839	0.0838	0.0839	0.0839	0.0839	0.0839	0.084	0.084	0.0839	0.0839	0.0839	0.0839	0.0839	0.0839	0.084	0.0839	0.0839	0.0839	0.0839	0.084	0.084	0.0839	0.0839	0.0839	0.0839	0.0839	0.0839	0.0839	0.0839	0.0839	0.0839	0.0839	0.0839
F2	0.0843	0.0846	0.0844	0.0845	0.0845	0.0845	0.0847	0.0846	0.0846	0.0846	0.0845	0.0845	0.0845	0.0845	0.0845	0.0845	0.0844	0.0844	0.0843	0.0843	0.0842	0.0844	0.0843	0.0843	0.0842	0.0844	0.0843	0.0844	0.0844	0.0843	0.0844	0.0844	0.0845	0.0844	0.0844	0.0845	0.0845	0.0844	0.0844	0.0844	0.0844	0.0844	0.0844	0.0845	0.0844	0.0845	0.0844	0.0845	0.0845
F3	0.0875	0.0879	0.0879	0.0879	0.0878	0.0878	0.0879	0.0878	0.088	0.088	0.0876	0.0876	0.0876	0.0875	0.0876	0.0874	0.0874	0.0873	0.0874	0.0872	0.0873	0.0873	0.0873	0.0875	0.0873	0.0873	0.0874	0.0874	0.0873	0.0874	0.0874	0.0873	0.0874	0.0873	0.0873	0.0874	0.0873	0.0873	0.0873	0.0873	0.0872	0.0873	0.0873	0.0875	0.0874	0.0875	0.0875	0.0875	0.0873
F4	0.0836	0.0837	0.0837	0.0836	0.0836	0.0835	0.0835	0.0834	0.0833	0.0833	0.0833	0.0834	0.0833	0.0833	0.0833	0.0834	0.0834	0.0833	0.0834	0.0834	0.0834	0.0834	0.0835	0.0834	0.0834	0.0834	0.0834	0.0834	0.0834	0.0833	0.0834	0.0834	0.0834	0.0835	0.0834	0.0835	0.0834	0.0834	0.0834	0.0835	0.0834	0.0834	0.0834	0.0835	0.0834	0.0834	0.0835	0.0835	0.0834
F5	0.0842	0.0843	0.0843	0.0842	0.0842	0.0842	0.084	0.0841	0.0841	0.084	0.084	0.0839	0.0838	0.0838	0.0839	0.0837	0.0839	0.0838	0.0839	0.0838	0.0838	0.0839	0.0839	0.0839	0.0839	0.0838	0.0838	0.0839	0.0839	0.0839	0.0839	0.0839	0.0839	0.0839	0.0839	0.0839	0.084	0.0839	0.084	0.084	0.0839	0.084	0.084	0.084	0.084	0.084	0.084	0.084	0.0841
F6	0.0836	0.0837	0.0837	0.0837	0.0837	0.0836	0.0836	0.0836	0.0837	0.0837	0.0836	0.0836	0.0836	0.0836	0.0836	0.0836	0.0837	0.0836	0.0837	0.0838	0.0837	0.0837	0.0838	0.0838	0.0837	0.0837	0.0837	0.0837	0.0837	0.0837	0.0837	0.0837	0.0837	0.0837	0.0837	0.0838	0.0837	0.0837	0.0837	0.0837	0.0835	0.0836	0.0837	0.0836	0.0837	0.0837	0.0836	0.0837	0.0836
F7	0.1422	0.129	0.1282	0.1272	0.1268	0.1265	0.1262	0.1261	0.1258	0.1306	0.1279	0.1244	0.1244	0.1241	0.1242	0.124	0.1238	0.1243	0.1251	0.1276	0.1231	0.1232	0.1228	0.1228	0.1241	0.1236	0.1228	0.1224	0.1271	0.1219	0.1267	0.1217	0.1216	0.1225	0.1249	0.1215	0.1239	0.1214	0.1211	0.1213	0.1248	0.1209	0.121	0.1258	0.1233	0.1248	0.1207	0.1207	0.1254
F8	0.1314	0.121	0.1192	0.118	0.118	0.1177	0.1175	0.1168	0.1168	0.1167	0.1165	0.1163	0.1166	0.1161	0.116	0.1159	0.1158	0.1157	0.1158	0.1154	0.1153	0.1153	0.1155	0.1154	0.115	0.1151	0.1149	0.1152	0.115	0.1151	0.1149	0.1148	0.1148	0.1147	0.1151	0.1149	0.1146	0.1144	0.1146	0.1147	0.1145	0.1144	0.1143	0.1144	0.1143	0.1143	0.1145	0.1144	0.1141
F9	0.1234	0.1187	0.118	0.117	0.1168	0.1161	0.1158	0.1157	0.1155	0.1152	0.1148	0.1148	0.1146	0.1145	0.1144	0.1141	0.114	0.1138	0.1137	0.1133	0.1134	0.1133	0.1132	0.1132	0.113	0.1129	0.1129	0.1129	0.1128	0.1127	0.1126	0.1128	0.1126	0.1126	0.1125	0.1126	0.1125	0.1125	0.1125	0.1125	0.1124	0.1124	0.1126	0.1125	0.1125	0.1126	0.1126	0.1124	0.1125
F10	0.0847	0.0849	0.0849	0.085	0.085	0.085	0.0849	0.085	0.085	0.085	0.0849	0.085	0.0849	0.0848	0.0849	0.0848	0.0849	0.0847	0.0848	0.0848	0.0847	0.0847	0.0848	0.0848	0.0849	0.0847	0.0848	0.0848	0.0847	0.0847	0.0847	0.0848	0.0848	0.0847	0.0848	0.0848	0.0847	0.0848	0.0848	0.0848	0.0848	0.0847	0.0847	0.0848	0.0848	0.0848	0.0848	0.0848	0.0847
F11	0.0825	0.0826	0.0826	0.0826	0.0825	0.0825	0.0824	0.0824	0.0824	0.0824	0.0824	0.0824	0.0823	0.0824	0.0823	0.0824	0.0824	0.0823	0.0824	0.0824	0.0824	0.0824	0.0824	0.0824	0.0824	0.0824	0.0824	0.0824	0.0823	0.0824	0.0824	0.0824	0.0824	0.0824	0.0824	0.0824	0.0824	0.0823	0.0823	0.0824	0.0823	0.0823	0.0823	0.0823	0.0823	0.0823	0.0824	0.0824	0.0823
F12	0.0826	0.0828	0.0827	0.0827	0.0825	0.0824	0.0823	0.0823	0.0822	0.0821	0.0821	0.0821	0.082	0.0819	0.0819	0.0819	0.0819	0.0819	0.0819	0.082	0.0819	0.0819	0.082	0.082	0.082	0.0819	0.0819	0.0819	0.0819	0.0819	0.082	0.0819	0.0819	0.082	0.082	0.082	0.0819	0.082	0.082	0.082	0.082	0.082	0.082	0.082	0.0821	0.082	0.0821	0.0821	0.082
G1	0.0832	0.0834	0.0834	0.0834	0.0834	0.0834	0.0834	0.0834	0.0833	0.0835	0.0834	0.0834	0.0834	0.0833	0.0833	0.0834	0.0833	0.0832	0.0833	0.0831	0.0831	0.0831	0.0831	0.0831	0.0831	0.0831	0.0831	0.083	0.083	0.083	0.0831	0.083	0.0831	0.083	0.0831	0.0831	0.0831	0.083	0.083	0.0831	0.083	0.083	0.083	0.083	0.083	0.0831	0.083	0.0831	0.083
G2	0.0838	0.0841	0.0841	0.0841	0.084	0.084	0.084	0.084	0.084	0.084	0.0839	0.0839	0.0837	0.0837	0.0836	0.0837	0.0837	0.0835	0.0836	0.0836	0.0836	0.0836	0.0837	0.0837	0.0836	0.0836	0.0837	0.0836	0.0835	0.0836	0.0836	0.0835	0.0836	0.0836	0.0836	0.0836	0.0835	0.0836	0.0836	0.0837	0.0836	0.0836	0.0836	0.0836	0.0837	0.0836	0.0837	0.0837	0.0837
G3	0.083	0.083	0.083	0.083	0.0829	0.0829	0.0829	0.083	0.083	0.083	0.083	0.0831	0.0828	0.0829	0.0829	0.083	0.0829	0.0829	0.0829	0.0831	0.083	0.083	0.0831	0.0831	0.083	0.083	0.083	0.083	0.083	0.083	0.083	0.083	0.083	0.083	0.083	0.083	0.0829	0.0829	0.083	0.0829	0.0829	0.0829	0.0829	0.0829	0.0829	0.083	0.0829	0.083	0.0829
G4	0.088	0.0882	0.0883	0.0887	0.0884	0.0886	0.0884	0.0882	0.0883	0.0882	0.088	0.0879	0.088	0.088	0.088	0.0884	0.0878	0.0881	0.0879	0.0881	0.0881	0.0877	0.0882	0.0882	0.088	0.0881	0.0881	0.0881	0.088	0.088	0.0882	0.088	0.0881	0.0881	0.0882	0.0882	0.0881	0.0878	0.0881	0.0882	0.0877	0.0882	0.088	0.088	0.0882	0.0882	0.0883	0.0881	0.088
G5	0.0836	0.0838	0.0838	0.0836	0.0836	0.0836	0.0835	0.0835	0.0835	0.0834	0.0834	0.0833	0.0832	0.0832	0.0832	0.0835	0.0832	0.0832	0.0832	0.0833	0.0833	0.0833	0.0834	0.0834	0.0833	0.0833	0.0833	0.0833	0.0833	0.0833	0.0834	0.0834	0.0833	0.0834	0.0833	0.0834	0.0834	0.0834	0.0834	0.0834	0.0833	0.0834	0.0834	0.0834	0.0834	0.0834	0.0834	0.0834	0.0835
G6	0.0835	0.0837	0.0837	0.0836	0.0836	0.0836	0.0836	0.0836	0.0836	0.0834	0.0834	0.0833	0.0833	0.0833	0.0833	0.0837	0.0834	0.0832	0.0833	0.0834	0.0834	0.0833	0.0834	0.0834	0.0834	0.0834	0.0834	0.0833	0.0833	0.0834	0.0834	0.0834	0.0834	0.0834	0.0834	0.0834	0.0834	0.0834	0.0834	0.0834	0.0834	0.0834	0.0834	0.0834	0.0834	0.0834	0.0834	0.0834	0.0834
G7	1.1735	1.1758	1.1405	0.495	0.455	0.4285	0.4212	0.4075	0.401	0.4008	0.3986	0.3897	0.3799	0.3712	0.3651	0.3617	0.374	0.3537	0.3464	0.3562	0.3361	0.3326	0.3437	0.3271	0.3238	0.328	0.3245	0.3164	0.3241	0.3119	0.3145	0.3067	0.3234	0.3115	0.3179	0.3004	0.2948	0.2934	0.2955	0.2943	0.2891	0.2967	0.2998	0.2893	0.2828	0.2911	0.294	0.2889	0.2906
G8	1.1757	1.176	1.0369	0.4658	0.4457	0.4402	0.4345	0.4298	0.4252	0.4206	0.4165	0.413	0.4091	0.4059	0.4026	0.3987	0.3966	0.3939	0.3907	0.3895	0.3866	0.3845	0.3821	0.3795	0.378	0.3758	0.3755	0.3718	0.3697	0.3687	0.3666	0.3655	0.3641	0.3621	0.3609	0.3595	0.3583	0.3572	0.355	0.354	0.353	0.3523	0.3505	0.3494	0.3487	0.3474	0.3464	0.3453	0.3448
G9	0.9291	0.8431	0.4777	0.4449	0.4447	0.4425	0.4401	0.4351	0.4307	0.4259	0.424	0.4203	0.4165	0.4134	0.4097	0.4068	0.4041	0.402	0.3991	0.3987	0.3945	0.3943	0.3922	0.3886	0.3868	0.3862	0.3835	0.3823	0.3807	0.3799	0.3785	0.3779	0.3761	0.3751	0.3732	0.3722	0.3709	0.3698	0.3694	0.3691	0.3672	0.3653	0.3641	0.3637	0.3626	0.3628	0.3608	0.3603	0.3594
G10	0.0837	0.0838	0.0838	0.0837	0.0836	0.0835	0.0835	0.0835	0.0834	0.0834	0.0833	0.0833	0.0832	0.0831	0.0832	0.0835	0.0832	0.0831	0.0831	0.0831	0.0831	0.0831	0.0831	0.0832	0.0832	0.0831	0.0831	0.0831	0.0831	0.0831	0.0832	0.0832	0.0831	0.0832	0.0831	0.0833	0.0832	0.0832	0.0832	0.0833	0.0832	0.0832	0.0832	0.0831	0.0832	0.0832	0.0833	0.0833	0.0833
G11	0.0831	0.0833	0.0833	0.0832	0.0832	0.0833	0.0832	0.0833	0.0832	0.0832	0.0832	0.0832	0.0831	0.0832	0.0831	0.0835	0.0832	0.0831	0.0831	0.0832	0.0832	0.0832	0.0833	0.0833	0.0834	0.0832	0.0832	0.0832	0.0832	0.0832	0.0832	0.0832	0.0833	0.0832	0.0832	0.0831	0.0832	0.0833	0.0832	0.0832	0.0832	0.0832	0.0832	0.0832	0.0832	0.0832	0.0832	0.0833	0.0832
G12	0.0831	0.0832	0.0832	0.0831	0.0831	0.0832	0.0832	0.0833	0.0833	0.0832	0.0832	0.0832	0.0832	0.0832	0.0831	0.0835	0.0833	0.0832	0.0832	0.0833	0.0832	0.0833	0.0833	0.0833	0.0833	0.0833	0.0833	0.0833	0.0832	0.0833	0.0832	0.0833	0.0833	0.0833	0.0833	0.0833	0.0832	0.0832	0.0832	0.0833	0.0833	0.0832	0.0831	0.0831	0.0832	0.0832	0.0832	0.0832	0.0832
H1	0.0841	0.084	0.0841	0.084	0.0838	0.0839	0.0837	0.0837	0.0836	0.0835	0.0835	0.0836	0.0833	0.0834	0.0833	0.0836	0.0834	0.0833	0.0833	0.0834	0.0832	0.0833	0.0834	0.0833	0.0834	0.0834	0.0832	0.0832	0.0833	0.0835	0.0834	0.0833	0.0833	0.0833	0.0834	0.0833	0.0833	0.0832	0.0833	0.0833	0.0832	0.0833	0.0832	0.0833	0.0833	0.0834	0.0833	0.0833	0.0833
H2	0.0836	0.0838	0.0838	0.0838	0.0838	0.0838	0.0838	0.0837	0.0837	0.0837	0.0837	0.0837	0.0837	0.0836	0.0836	0.084	0.0837	0.0836	0.0836	0.0836	0.0836	0.0837	0.0837	0.0837	0.0836	0.0836	0.0836	0.0836	0.0835	0.0835	0.0836	0.0835	0.0836	0.0837	0.0836	0.0836	0.0836	0.0836	0.0836	0.0836	0.0836	0.0836	0.0835	0.0836	0.0836	0.0836	0.0837	0.0836	0.0836
H3	0.0827	0.0828	0.0828	0.0827	0.0827	0.0827	0.0827	0.0826	0.0826	0.0826	0.0826	0.0826	0.0826	0.0825	0.0825	0.0829	0.0826	0.0825	0.0825	0.0827	0.0826	0.0826	0.0827	0.0827	0.0827	0.0827	0.0826	0.0826	0.0826	0.0827	0.0826	0.0825	0.0826	0.0826	0.0826	0.0827	0.0826	0.0826	0.0826	0.0826	0.0826	0.0826	0.0826	0.0826	0.0826	0.0826	0.0826	0.0826	0.0826
H4	0.0833	0.0836	0.0836	0.0835	0.0834	0.0834	0.0834	0.0833	0.0833	0.0833	0.0833	0.0832	0.0832	0.0832	0.0831	0.0835	0.0831	0.0832	0.0831	0.0832	0.0832	0.0832	0.0832	0.0832	0.0832	0.0831	0.0832	0.0832	0.0832	0.0832	0.0832	0.0832	0.0833	0.0832	0.0832	0.0832	0.0832	0.0832	0.0832	0.0832	0.0832	0.0832	0.0832	0.0832	0.0833	0.0832	0.0833	0.0833	0.0833
H5	0.0835	0.0837	0.0837	0.0835	0.0835	0.0835	0.0835	0.0834	0.0833	0.0833	0.0832	0.0832	0.0831	0.0831	0.083	0.0834	0.0831	0.083	0.083	0.0831	0.0831	0.0831	0.0831	0.0831	0.0831	0.083	0.083	0.083	0.083	0.083	0.0831	0.083	0.0831	0.0831	0.0831	0.0832	0.0831	0.083	0.0831	0.0831	0.0831	0.0831	0.0831	0.0831	0.0832	0.0831	0.0832	0.0832	0.0832
H6	0.0834	0.0836	0.0835	0.0835	0.0835	0.0835	0.0834	0.0834	0.0834	0.0832	0.0832	0.0832	0.0831	0.0831	0.0831	0.0834	0.0831	0.0831	0.0831	0.0832	0.0832	0.0832	0.0832	0.0832	0.0832	0.0832	0.0832	0.0832	0.0831	0.0832	0.0832	0.0832	0.0832	0.0833	0.0833	0.0833	0.0833	0.0832	0.0833	0.0833	0.0833	0.0833	0.0833	0.0833	0.0834	0.0833	0.0833	0.0834	0.0834
H7	0.0839	0.0839	0.0839	0.0838	0.0837	0.0837	0.0837	0.0836	0.0835	0.0835	0.0834	0.0834	0.0833	0.0832	0.0832	0.0835	0.0832	0.0832	0.0832	0.0831	0.0832	0.0833	0.0832	0.0832	0.0832	0.0832	0.0833	0.0832	0.0832	0.0832	0.0833	0.0832	0.0832	0.0832	0.0833	0.0833	0.0833	0.0834	0.0833	0.0834	0.0834	0.0833	0.0833	0.0834	0.0834	0.0834	0.0835	0.0835	0.0834
H8	0.0844	0.0845	0.0845	0.0844	0.0843	0.0844	0.0843	0.0842	0.0842	0.0841	0.0841	0.0841	0.084	0.0839	0.0839	0.0842	0.0839	0.0839	0.0839	0.084	0.0839	0.0839	0.0839	0.084	0.0839	0.0839	0.0839	0.0838	0.0838	0.084	0.0839	0.0839	0.084	0.0838	0.084	0.0839	0.0839	0.0839	0.084	0.084	0.0839	0.0839	0.084	0.084	0.084	0.084	0.084	0.084	0.084
H9	0.083	0.0832	0.0831	0.0831	0.083	0.0829	0.083	0.083	0.083	0.0829	0.0828	0.0829	0.0828	0.0828	0.0828	0.0832	0.0828	0.0828	0.0828	0.0828	0.0828	0.0829	0.0828	0.0828	0.0829	0.0828	0.0829	0.0828	0.0828	0.0827	0.0828	0.0828	0.0828	0.0828	0.0828	0.0829	0.0828	0.0828	0.0828	0.0829	0.0828	0.0828	0.0828	0.0829	0.0829	0.0828	0.0829	0.0829	0.0828
H10	0.0829	0.083	0.083	0.0828	0.0828	0.0828	0.0827	0.0827	0.0826	0.0826	0.0826	0.0825	0.0825	0.0824	0.0824	0.0829	0.0825	0.0825	0.0825	0.0825	0.0825	0.0826	0.0826	0.0826	0.0826	0.0825	0.0826	0.0825	0.0825	0.0826	0.0826	0.0825	0.0826	0.0826	0.0825	0.0825	0.0825	0.0825	0.0825	0.0826	0.0825	0.0825	0.0825	0.0826	0.0826	0.0825	0.0826	0.0826	0.0826
H11	0.0834	0.0836	0.0836	0.0835	0.0835	0.0836	0.0835	0.0835	0.0834	0.0833	0.0833	0.0833	0.0832	0.0831	0.0832	0.0835	0.0832	0.0832	0.0831	0.0832	0.0832	0.0832	0.0832	0.0832	0.0832	0.0832	0.0832	0.0832	0.0831	0.0832	0.0832	0.0832	0.0832	0.0832	0.0832	0.0832	0.0832	0.0832	0.0832	0.0832	0.0831	0.0832	0.0832	0.0832	0.0832	0.0832	0.0832	0.0833	0.0832
H12	0.0832	0.0834	0.0834	0.0833	0.0833	0.0834	0.0833	0.0834	0.0833	0.0833	0.0833	0.0833	0.0833	0.0832	0.0832	0.0836	0.0833	0.0833	0.0833	0.0833	0.0833	0.0834	0.0833	0.0833	0.0833	0.0833	0.0833	0.0834	0.0833	0.0834	0.0833	0.0833	0.0833	0.0834	0.0833	0.0834	0.0832	0.0833	0.0833	0.0834	0.0833	0.0832	0.0833	0.0833	0.0833	0.0833	0.0833	0.0833	0.0832
End Time:	19-6-2019 14:37:39
[truncated: 528 more columns]
