# Supplementary material for: Iron can be microbially extracted from Lunar and Martian regolith simulants and 3D printed into tough structural materials
Source: PLoS One. 2021 Apr 28;16(4):e0249962. doi: 10.1371/journal.pone.0249962 (PMC8081250; doi:10.1371/journal.pone.0249962)
Supplement: S1 Data — (ZIP) [file pone.0249962.s001.zip › Data_updated/toxicity/OD600/27-05-Anaerobic_JSC_Mars.xlsx]

## Sheet: Sheet2
Application: Tecan i-control				Tecan i-control , 2.0.10.0
Device: infinite 200Pro				Serial number: 1410002318				Serial number of connected stacker:
Firmware: V_3.37_07/12_Infinite (Jul 20 2012/13.56.47)				MAI, V_3.37_07/12_Infinite (Jul 20 2012/13.56.47)
Date:	24-5-2019
Time:	10:17:39
System				TUD205593
User				DASTUD\TUD205593
Plate				Thermo Fisher Scientific-Nunclon 96 Flat Bottom Transparent Polystyrene Cat.No.: 167311/ 167314/ 267312/ 267313 [NUN96ft_EdgePlate.pdfx]
Plate-ID (Stacker)
Label: Label1
Mode				Absorbance
Measurement Wavelength				600	nm
Bandwidth				9	nm
Number of Flashes				25
Settle Time				0	ms
Start Time:	24-5-2019 10:17:39
	Temperature: 13 °C
<>	1	2	3	4	5	6	7	8	9	10	11	12
A	0.142	0.1857	0.1377	0.0848	0.0882	0.0867	0.1839	0.1737	0.1739	0.1967	0.1992	0.15
B	0.6659	0.3441	0.3894	0.094	0.0866	0.0832	0.4178	0.4261	0.4642	0.4305	0.4289	0.3677
C	1.665	1.6184	1.8358	0.0876	0.0843	0.0901	1.6688	1.9539	1.7512	1.0231	0.9968	0.9465
D	0.1108	0.0848	0.0829	0.083	0.0822	0.0852	0.0854	0.0853	0.0845	0.0807	0.0838	0.0835
E	0.0875	0.0854	0.0831	0.0827	0.0832	0.0895	0.0866	0.0849	0.0839	0.0833	0.0836	0.0822
F	0.0865	0.0845	0.0848	0.0846	0.0827	0.0849	0.0819	0.0959	0.0853	0.083	0.08	0.0945
G	0.1043	0.0992	0.084	0.0835	0.0858	0.0829	0.0851	0.1257	0.13	0.0932	0.1361	0.1389
H	0.1176	0.1057	0.1066	0.0876	0.0828	0.1115	0.1165	0.1223	0.1003	0.1174	0.136	0.1349
End Time:	24-5-2019 10:18:56
Wait (Plate)				On	Target Temperature: 30 °C
Wait (Plate Temperature)				Valid Range: 29.5 - 30.5 °C
List of actions in this measurement script:
Kinetic
Shaking (Linear) Duration:				210	s
Shaking (Linear) Amplitude:				1	mm
Wait (Time)				00:00:15
Absorbance
Label: Label2
Kinetic Measurement
Kinetic Cycles				857
Interval Time				00:05:00
Measurement Wavelength				600	nm
Bandwidth				9	nm
Number of Flashes				25
Settle Time				0	ms
Start Time:	24-5-2019 10:25:30
Warning:	Unable to meet given kinetic interval time for cycle:
	2, 3, 4, 5, 6, 7, 8, 9, 10, 11, 12, 13, 14, 15, 16, 17, 18, 19, 20, 21, 22, 23, 24, 25, 26, 27, 28, 29
	30, 31, 32, 33, 34, 35, 36, 37, 38, 39, 40, 41, 42, 43, 44, 45, 46, 47, 48, 49, 50, 51, 52, 53, 54, 55
	56, 57, 58, 59, 60, 61, 62, 63, 64, 65, 66, 67, 68, 69, 70, 71, 72, 73, 74, 75, 76, 77, 78, 79, 80, 81
	82, 83, 84, 85, 86, 87, 88, 89, 90, 91, 92, 93, 94, 95, 96, 97, 98, 99, 100, 101, 102, 103, 104, 105, 106
	107, 108, 109, 110, 111, 112, 113, 114, 115, 116, 117, 118, 119, 120, 121, 122, 123, 124, 125, 126, 127
	128, 129, 130, 131, 132, 133, 134, 135, 136, 137, 138, 139, 140, 141, 142, 143, 144, 145, 146, 147, 148
	149, 150, 151, 152, 153, 154, 155, 156, 157, 158, 159, 160, 161, 162, 163, 164, 165, 166, 167, 168, 169
	170, 171, 172, 173, 174, 175, 176, 177, 178, 179, 180, 181, 182, 183, 184, 185, 186, 187, 188, 189, 190
	191, 192, 193, 194, 195, 196, 197, 198, 199, 200, 201, 202, 203, 204, 205, 206, 207, 208, 209, 210, 211
	212, 213, 214, 215, 216, 217, 218, 219, 220, 221, 222, 223, 224, 225, 226, 227, 228, 229, 230, 231, 232
	233, 234, 235, 236, 237, 238, 239, 240, 241, 242, 243, 244, 245, 246, 247, 248, 249, 250, 251, 252, 253
	254, 255, 256, 257, 258, 259, 260, 261, 262, 263, 264, 265, 266, 267, 268, 269, 270, 271, 272, 273, 274
	275, 276, 277, 278, 279, 280, 281, 282, 283, 284, 285, 286, 287, 288, 289, 290, 291, 292, 293, 294, 295
	296, 297, 298, 299, 300, 301, 302, 303, 304, 305, 306, 307, 308, 309, 310, 311, 312, 313, 314, 315, 316
	317, 318, 319, 320, 321, 322, 323, 324, 325, 326, 327, 328, 329, 330, 331, 332, 333, 334, 335, 336, 337
	338, 339, 340, 341, 342, 343, 344, 345, 346, 347, 348, 349, 350, 351, 352, 353, 354, 355, 356, 357, 358
	359, 360, 361, 362, 363, 364, 365, 366, 367, 368, 369, 370, 371, 372, 373, 374, 375, 376, 377, 378, 379
	380, 381, 382, 383, 384, 385, 386, 387, 388, 389, 390, 391, 392, 393, 394, 395, 396, 397, 398, 399, 400
	401, 402, 403, 404, 405, 406, 407, 408, 409, 410, 411, 412, 413, 414, 415, 416, 417, 418, 419, 420, 421
	422, 423, 424, 425, 426, 427, 428, 429, 430, 431, 432, 433, 434, 435, 436, 437, 438, 439, 440, 441, 442
	443, 444, 445, 446, 447, 448, 449, 450, 451, 452, 453, 454, 455, 456, 457, 458, 459, 460, 461, 462, 463
	464, 465, 466, 467, 468, 469, 470, 471, 472, 473, 474, 475, 476, 477, 478, 479, 480, 481, 482, 483, 484
	485, 486, 487, 488, 489, 490, 491, 492, 493, 494, 495, 496, 497, 498, 499, 500, 501, 502, 503, 504, 505
	506, 507, 508, 509, 510, 511, 512, 513, 514, 515, 516, 517, 518, 519, 520, 521, 522, 523, 524, 525, 526
	527, 528, 529, 530, 531, 532, 533, 534, 535, 536, 537, 538, 539, 540, 541, 542, 543, 544, 545, 546, 547
	548, 549, 550, 551, 552, 553, 554, 555, 556, 557, 558, 559, 560, 561, 562, 563, 564, 565, 566, 567, 568
	569, 570, 571, 572, 573, 574, 575, 576, 577, 578, 579, 580, 581, 582, 583, 584, 585, 586, 587, 588, 589
	590, 591, 592, 593, 594, 595, 596, 597, 598, 599, 600, 601, 602, 603, 604, 605, 606, 607, 608, 609, 610
	611, 612, 613, 614, 615, 616, 617, 618, 619, 620, 621, 622, 623, 624, 625, 626, 627, 628, 629, 630, 631
	632, 633, 634, 635, 636, 637, 638, 639, 640, 641, 642, 643, 644, 645, 646, 647, 648, 649, 650, 651, 652
	653, 654, 655, 656, 657, 658, 659, 660, 661, 662, 663, 664, 665, 666, 667, 668, 669, 670, 671, 672, 673
	674, 675, 676, 677, 678, 679, 680, 681, 682, 683, 684, 685, 686, 687, 688, 689, 690, 691, 692, 693, 694
	695, 696, 697, 698, 699, 700, 701, 702, 703, 704, 705, 706, 707, 708, 709, 710, 711, 712, 713, 714, 715
	716, 717, 718, 719, 720, 721, 722, 723, 724, 725, 726, 727, 728, 729, 730, 731, 732, 733, 734, 735, 736
	737, 738, 739, 740, 741, 742, 743, 744, 745, 746, 747, 748, 749, 750, 751, 752, 753, 754, 755, 756, 757
	758, 759, 760, 761, 762, 763, 764, 765, 766, 767, 768, 769, 770, 771, 772, 773, 774, 775, 776, 777, 778
	779, 780, 781, 782, 783, 784, 785, 786, 787, 788, 789, 790, 791, 792, 793, 794, 795, 796, 797, 798, 799
	800, 801, 802, 803, 804, 805, 806, 807, 808, 809, 810, 811, 812, 813, 814, 815, 816, 817, 818, 819, 820
	821, 822, 823, 824, 825, 826, 827, 828, 829, 830, 831, 832, 833, 834, 835, 836, 837, 838, 839, 840, 841
	842, 843, 844, 845, 846, 847, 848, 849, 850, 851, 852, 853, 854, 855, 856, 857
Cycle Nr.	1	2	3	4	5	6	7	8	9	10	11	12	13	14	15	16	17	18	19	20	21	22	23	24	25	26	27	28	29	30	31	32	33	34	35	36	37	38	39	40	41	42	43	44	45	46	47	48	49
Time [s]	0	302.2	604.5	906.7	1208.9	1511.2	1813.4	2115.6	2417.8	2720.1	3022.3	3324.6	3626.8	3929	4231.3	4533.5	4835.7	5137.9	5440.2	5742.4	6044.6	6346.9	6649.1	6951.3	7253.6	7555.8	7858	8160.3	8462.5	8764.7	9067	9369.2	9671.4	9973.7	10275.9	10578.1	10880.4	11182.6	11484.8	11787.1	12089.3	12391.5	12693.7	12996	13298.2	13600.4	13902.7	14204.9	14507.1
Temp. [°C]	29.5	30.2	30.3	30	29.8	30.1	30	30	30	30	30.2	30	30.3	30	30.3	29.9	30.2	29.9	29.8	30	30	30.2	30.3	30.3	30	30.1	29.8	29.8	30.2	29.9	30.1	29.9	30.2	30.1	30.1	30.2	30.1	30.2	29.8	30.2	30.3	30.2	30.2	29.9	30.3	30.1	30.2	30	30.3
A1	0.1074	0.1084	0.1077	0.1073	0.1075	0.1071	0.1075	0.107	0.1073	0.1076	0.1078	0.1079	0.1082	0.1082	0.1083	0.1087	0.1084	0.1082	0.1085	0.1084	0.1081	0.1086	0.108	0.1082	0.1084	0.1084	0.1083	0.1085	0.1085	0.1083	0.1086	0.1083	0.1084	0.1081	0.108	0.108	0.1081	0.1082	0.1083	0.108	0.108	0.1079	0.1077	0.1078	0.108	0.108	0.1079	0.1076	0.1081
A2	0.0945	0.0946	0.0946	0.0949	0.095	0.0956	0.096	0.0954	0.0953	0.0955	0.0959	0.0954	0.096	0.0964	0.0963	0.0963	0.0964	0.0968	0.0967	0.0972	0.0978	0.0984	0.0984	0.0982	0.0984	0.0986	0.0983	0.0989	0.0995	0.1002	0.1002	0.1002	0.1003	0.1005	0.0998	0.0995	0.1004	0.1008	0.1011	0.1015	0.1006	0.1011	0.1022	0.1011	0.1024	0.1012	0.1019	0.1021	0.1019
A3	0.11	0.1091	0.1089	0.1087	0.1084	0.1098	0.1093	0.1095	0.1096	0.1091	0.1085	0.1088	0.1086	0.1091	0.1092	0.1095	0.1093	0.11	0.1093	0.1089	0.1093	0.1094	0.1094	0.1091	0.1088	0.1084	0.109	0.1086	0.1091	0.1088	0.109	0.1092	0.1085	0.1088	0.1084	0.1088	0.1084	0.1096	0.1083	0.1085	0.108	0.109	0.1086	0.1086	0.1086	0.1082	0.1085	0.1083	0.1089
A4	0.1176	0.1324	0.1444	0.1538	0.1608	0.1669	0.1734	0.1775	0.1827	0.187	0.1902	0.1911	0.1934	0.1965	0.1984	0.2012	0.2034	0.204	0.2059	0.2076	0.2083	0.2088	0.2079	0.2068	0.2082	0.2091	0.2094	0.2107	0.2125	0.2138	0.2154	0.2173	0.2187	0.2175	0.2193	0.2209	0.2202	0.2216	0.223	0.2245	0.2265	0.2279	0.2289	0.2246	0.2239	0.222	0.2234	0.2245	0.2156
A5	0.1028	0.1111	0.1171	0.1228	0.1287	0.1333	0.1372	0.1403	0.1436	0.1451	0.1481	0.1503	0.1525	0.154	0.155	0.1568	0.1575	0.159	0.1597	0.1615	0.163	0.1645	0.1663	0.168	0.169	0.1717	0.1723	0.1736	0.1738	0.1759	0.1783	0.1794	0.1742	0.1759	0.1772	0.1786	0.1809	0.1825	0.1846	0.1859	0.1873	0.1883	0.1906	0.1915	0.1932	0.1949	0.1969	0.1986	0.2003
A6	0.1095	0.1204	0.1294	0.1365	0.1424	0.1484	0.1537	0.1577	0.1614	0.1621	0.1652	0.1671	0.1695	0.1716	0.1734	0.1749	0.1765	0.1782	0.18	0.1819	0.1781	0.1802	0.1805	0.1823	0.1843	0.1851	0.1865	0.1883	0.1904	0.1922	0.1925	0.1914	0.1933	0.1949	0.1965	0.1979	0.1998	0.2015	0.2024	0.2015	0.2031	0.2045	0.206	0.2075	0.2092	0.2055	0.2074	0.2093	0.2072
A7	0.1235	0.1247	0.127	0.1282	0.1309	0.1336	0.137	0.14	0.1427	0.1472	0.1513	0.1565	0.1625	0.1691	0.1759	0.1838	0.1924	0.2014	0.2121	0.2213	0.2305	0.2412	0.2513	0.2612	0.2724	0.2843	0.2951	0.3057	0.316	0.3266	0.3374	0.3486	0.3603	0.3709	0.3825	0.3941	0.4072	0.4176	0.4309	0.4432	0.4563	0.4683	0.4809	0.4936	0.5058	0.5184	0.5279	0.5407	0.5509
A8	0.1242	0.1251	0.1266	0.1287	0.1312	0.1341	0.1382	0.141	0.1445	0.1487	0.1531	0.1593	0.1654	0.1721	0.1794	0.1879	0.197	0.2073	0.2185	0.2284	0.2381	0.2495	0.2591	0.2704	0.2822	0.2938	0.3061	0.3173	0.3279	0.3393	0.351	0.3623	0.374	0.3854	0.3969	0.4087	0.4212	0.4354	0.4468	0.4592	0.4736	0.4848	0.4979	0.5097	0.5231	0.5355	0.5476	0.5593	0.573
A9	0.1247	0.1256	0.1284	0.131	0.1324	0.1348	0.139	0.1405	0.1452	0.1479	0.1532	0.1595	0.1665	0.172	0.1798	0.1879	0.1978	0.2074	0.2169	0.2267	0.2367	0.2474	0.2593	0.2723	0.2829	0.2921	0.3043	0.3168	0.3263	0.3425	0.3493	0.36	0.3729	0.386	0.3982	0.4109	0.4194	0.432	0.4464	0.4554	0.4689	0.4821	0.4975	0.5048	0.5241	0.5333	0.545	0.5531	0.5612
A10	0.1308	0.1294	0.1307	0.1324	0.1347	0.1386	0.1402	0.144	0.1445	0.1514	0.1543	0.1587	0.1641	0.1697	0.1744	0.1821	0.1886	0.199	0.2052	0.2159	0.2229	0.2314	0.2427	0.2554	0.268	0.2774	0.2851	0.3002	0.3092	0.3185	0.3331	0.3437	0.3534	0.3638	0.3739	0.3859	0.3998	0.4087	0.4189	0.4327	0.4469	0.4572	0.4691	0.4829	0.4965	0.509	0.5188	0.5305	0.5433
A11	0.1329	0.1337	0.1348	0.1367	0.1393	0.1417	0.1448	0.1476	0.1509	0.1546	0.1592	0.1642	0.1715	0.1771	0.1831	0.1917	0.199	0.2077	0.2162	0.227	0.2356	0.2447	0.257	0.2685	0.2796	0.291	0.304	0.3142	0.326	0.3378	0.3494	0.3614	0.3739	0.3835	0.3974	0.4087	0.4213	0.4329	0.4461	0.4601	0.474	0.4866	0.5004	0.5151	0.5284	0.5396	0.5526	0.565	0.5774
A12	0.1187	0.117	0.1167	0.1171	0.1189	0.1203	0.1219	0.1248	0.1277	0.1302	0.1339	0.137	0.1419	0.1475	0.1524	0.1585	0.1644	0.171	0.1788	0.1864	0.1939	0.2026	0.2119	0.2215	0.2302	0.2404	0.2492	0.2588	0.268	0.2778	0.2879	0.2979	0.3073	0.3184	0.3282	0.3388	0.3493	0.3596	0.3716	0.3814	0.3933	0.4042	0.415	0.4255	0.4369	0.4458	0.4574	0.4661	0.4762
B1	0.2263	0.2288	0.2266	0.225	0.2269	0.2273	0.2261	0.2271	0.228	0.2259	0.2218	0.2292	0.2252	0.2299	0.2307	0.2327	0.2239	0.2309	0.2281	0.2279	0.2257	0.2305	0.229	0.2274	0.2279	0.2261	0.2287	0.2258	0.2236	0.2293	0.2265	0.226	0.2241	0.226	0.2284	0.2306	0.231	0.2285	0.229	0.2267	0.2277	0.2226	0.2258	0.2256	0.2246	0.2328	0.2294	0.2186	0.2233
B2	0.1907	0.19	0.186	0.1873	0.187	0.1899	0.1879	0.1859	0.1904	0.1924	0.1912	0.1882	0.1862	0.189	0.1864	0.1866	0.1905	0.1846	0.1865	0.1869	0.1915	0.187	0.1863	0.1858	0.185	0.1895	0.188	0.1848	0.1926	0.1857	0.1903	0.1865	0.1861	0.1856	0.1915	0.1876	0.191	0.1938	0.193	0.1896	0.1865	0.1863	0.1892	0.1896	0.1899	0.1882	0.1916	0.188	0.1807
B3	0.2182	0.2204	0.2258	0.2201	0.2249	0.2226	0.2279	0.2291	0.2192	0.2311	0.2324	0.2232	0.2266	0.2203	0.2298	0.2272	0.2235	0.222	0.2236	0.22	0.2295	0.221	0.2116	0.2221	0.2143	0.2187	0.2242	0.2191	0.2187	0.2142	0.2223	0.2236	0.2254	0.2255	0.2229	0.2143	0.225	0.2191	0.2187	0.2165	0.2163	0.2193	0.2154	0.2233	0.2071	0.2171	0.2257	0.2129	0.2219
B4	0.116	0.1263	0.1345	0.1404	0.1464	0.1519	0.1559	0.1601	0.1643	0.167	0.1703	0.1727	0.1763	0.1791	0.1826	0.1835	0.1852	0.1891	0.1914	0.1934	0.1949	0.1961	0.1986	0.1999	0.2019	0.2037	0.2051	0.207	0.2062	0.2072	0.2097	0.2107	0.212	0.2142	0.2152	0.2168	0.2187	0.2191	0.221	0.2222	0.2224	0.2242	0.2236	0.2236	0.2247	0.2262	0.2277	0.2287	0.2304
B5	0.0944	0.0972	0.1002	0.1036	0.1063	0.109	0.1122	0.1147	0.1164	0.1189	0.12	0.1217	0.1226	0.1242	0.1253	0.1266	0.1282	0.1287	0.1302	0.1316	0.1326	0.1339	0.1351	0.1355	0.1362	0.1368	0.1382	0.1387	0.1399	0.1414	0.1419	0.1436	0.1451	0.1458	0.1472	0.1473	0.1481	0.1498	0.1495	0.151	0.152	0.1523	0.1541	0.1542	0.1553	0.1561	0.1567	0.1578	0.1585
B6	0.0934	0.0977	0.1016	0.1056	0.1095	0.1126	0.1159	0.119	0.1216	0.1242	0.1263	0.1285	0.1305	0.1326	0.1344	0.1358	0.1374	0.139	0.1406	0.1421	0.1435	0.1451	0.1464	0.148	0.1481	0.1496	0.1516	0.153	0.1538	0.1552	0.1561	0.1573	0.1588	0.1602	0.1614	0.1627	0.164	0.1655	0.1652	0.1665	0.1678	0.1687	0.17	0.1712	0.1724	0.1734	0.1746	0.1755	0.1768
B7	0.2369	0.2365	0.2333	0.2347	0.2366	0.2346	0.2315	0.2314	0.2338	0.2358	0.2367	0.2411	0.2461	0.2513	0.2549	0.2638	0.2714	0.278	0.2882	0.2968	0.3055	0.317	0.3269	0.3371	0.3494	0.3614	0.3752	0.3872	0.3995	0.4099	0.4255	0.4381	0.4514	0.4641	0.4775	0.489	0.5044	0.5178	0.5316	0.5444	0.5566	0.5704	0.5818	0.5941	0.6044	0.6159	0.6284	0.6374	0.6464
B8	0.2194	0.2173	0.2207	0.2224	0.224	0.2251	0.2282	0.2282	0.2258	0.2279	0.2279	0.2326	0.238	0.2404	0.2485	0.2533	0.2623	0.2703	0.2784	0.2883	0.2993	0.311	0.3178	0.3313	0.3422	0.3534	0.3677	0.3783	0.3903	0.4037	0.4162	0.428	0.4436	0.4527	0.4688	0.4801	0.4949	0.5079	0.5212	0.5332	0.5471	0.5589	0.5702	0.5826	0.5937	0.6036	0.6148	0.6262	0.636
B9	0.2272	0.2227	0.2235	0.2227	0.2249	0.2269	0.2237	0.2255	0.2272	0.2298	0.2308	0.2351	0.2371	0.243	0.2507	0.2556	0.2611	0.2698	0.2778	0.2874	0.2987	0.3085	0.3191	0.3294	0.3433	0.3554	0.367	0.3785	0.3918	0.4038	0.4152	0.4287	0.4428	0.4549	0.4682	0.4824	0.4959	0.5083	0.5218	0.5336	0.5469	0.5588	0.5693	0.5812	0.5934	0.6008	0.6125	0.623	0.6321
B10	0.4066	0.392	0.398	0.3758	0.3793	0.3777	0.3806	0.3816	0.3514	0.3599	0.3692	0.3698	0.3809	0.3688	0.3824	0.3693	0.3942	0.4044	0.4032	0.4081	0.401	0.4097	0.4192	0.4148	0.4392	0.4376	0.4488	0.4183	0.3909	0.3552	0.3518	0.3529	0.3648	0.3727	0.3859	0.3978	0.4096	0.4273	0.4401	0.4541	0.4703	0.4889	0.4979	0.5116	0.5272	0.5386	0.5522	0.5637	0.5782
B11	0.2281	0.2335	0.2235	0.2131	0.2277	0.2633	0.2189	0.2195	0.2318	0.2343	0.2511	0.2777	0.2702	0.3277	0.2777	0.318	0.2505	0.2552	0.2999	0.2603	0.262	0.265	0.2655	0.2843	0.2886	0.2977	0.3082	0.3164	0.3282	0.3415	0.3552	0.3666	0.3849	0.3917	0.4051	0.4176	0.4304	0.4497	0.4577	0.4717	0.4862	0.5007	0.5161	0.5287	0.5426	0.5555	0.568	0.5825	0.5917
B12	0.2038	0.2023	0.2003	0.1944	0.193	0.1926	0.1932	0.1911	0.1923	0.1918	0.1988	0.2016	0.2046	0.2087	0.2161	0.2206	0.2265	0.2337	0.2435	0.2492	0.2558	0.2647	0.2745	0.284	0.2939	0.3042	0.3156	0.3271	0.3391	0.353	0.3647	0.3777	0.3892	0.4017	0.4148	0.429	0.4412	0.4548	0.4697	0.4843	0.4972	0.5106	0.5254	0.5384	0.5511	0.5608	0.5729	0.5838	0.5953
C1	0.5103	0.5768	0.6097	0.6298	0.6433	0.6501	0.6649	0.6654	0.669	0.6703	0.6719	0.6652	0.663	0.6593	0.6494	0.6465	0.6379	0.6332	0.6297	0.6293	0.626	0.6246	0.6168	0.6139	0.6127	0.6066	0.6031	0.6002	0.5944	0.5897	0.5864	0.5826	0.5797	0.5774	0.5756	0.5733	0.5675	0.5666	0.5644	0.5643	0.5607	0.5585	0.5573	0.5551	0.5542	0.5549	0.5528	0.55	0.5489
C2	1.2104	1.2	1.1914	1.1855	1.1874	1.1912	1.1709	1.187	1.1743	1.1792	1.1688	1.1687	1.1672	1.1773	1.1667	1.171	1.1631	1.1705	1.1726	1.1784	1.1793	1.1758	1.181	1.1965	1.1845	1.1783	1.1748	1.1867	1.1829	1.1988	1.2046	1.1859	1.1792	1.1735	1.1892	1.1713	1.174	1.1951	1.1617	1.1801	1.1673	1.201	1.1835	1.1757	1.1966	1.2022	1.176	1.1925	1.173
C3	1.2421	1.1461	1.1243	1.0959	1.0822	1.1281	1.0776	1.0696	1.092	1.1147	1.0671	1.064	1.0881	1.0938	1.051	1.0656	1.0417	1.0815	1.0627	1.0607	1.1348	1.1098	1.0744	1.1477	1.1203	1.0813	1.0456	1.0824	1.0728	1.0653	1.0604	1.0512	1.0658	1.0532	1.0906	1.0444	1.0438	1.0918	1.061	1.0759	1.0613	1.075	1.0837	1.0973	1.0838	1.1144	1.068	1.0916	1.0796
C4	0.1056	0.1145	0.1224	0.1286	0.134	0.1398	0.1439	0.1484	0.1519	0.1547	0.1565	0.1593	0.1619	0.1641	0.1665	0.1676	0.1686	0.1691	0.1713	0.1728	0.1734	0.175	0.1772	0.1804	0.1816	0.1837	0.1853	0.1866	0.188	0.1885	0.1903	0.1915	0.1931	0.1948	0.1961	0.1975	0.1987	0.2006	0.1986	0.2001	0.2012	0.2029	0.2006	0.2007	0.2006	0.2006	0.2003	0.2039	0.2043
C5	0.0869	0.0868	0.0867	0.0867	0.0874	0.0886	0.0904	0.0921	0.0942	0.0963	0.0982	0.0999	0.1014	0.1032	0.1048	0.1063	0.108	0.1095	0.111	0.1124	0.1139	0.1153	0.1166	0.1181	0.119	0.1199	0.121	0.122	0.1228	0.1239	0.1252	0.1257	0.1268	0.1275	0.1284	0.1294	0.1303	0.1312	0.132	0.1329	0.1336	0.1345	0.1355	0.136	0.137	0.1376	0.1386	0.1395	0.1404
C6	0.0928	0.0915	0.0916	0.0924	0.0947	0.0974	0.1	0.1025	0.1049	0.1071	0.1095	0.1115	0.1135	0.1152	0.1167	0.1185	0.1201	0.1215	0.1232	0.1244	0.126	0.1275	0.1291	0.13	0.1311	0.1323	0.1337	0.1349	0.1364	0.1376	0.138	0.1389	0.14	0.1408	0.142	0.143	0.1443	0.1451	0.1465	0.147	0.1479	0.1488	0.1497	0.1501	0.1508	0.1514	0.1518	0.1519	0.1523
C7	0.9795	0.9886	0.9487	0.9318	0.9215	0.9063	0.9217	0.9154	0.9083	0.9118	0.9171	0.9129	0.9211	0.9143	0.9313	0.9506	0.9362	0.9535	0.9556	0.9511	0.9473	0.9566	0.9661	0.9592	0.981	0.9416	1.0033	0.9687	0.9562	0.9961	1.0122	0.9949	1.0238	0.9899	1.0117	1.0339	1.0254	1.0473	1.0393	1.0346	1.0449	1.0582	1.0621	1.0546	1.0392	1.0395	1.0668	1.0751	1.0717
C8	1.2552	1.2531	1.2278	1.2178	1.2137	1.188	1.1946	1.1752	1.1755	1.1662	1.1682	1.1672	1.163	1.1657	1.1626	1.157	1.1607	1.1726	1.1766	1.177	1.1686	1.1868	1.1813	1.1852	1.2148	1.2069	1.2029	1.2074	1.2119	1.2224	1.2352	1.231	1.2619	1.2756	1.2865	1.2831	1.2923	1.3043	1.3167	1.3304	1.3227	1.3234	1.3277	1.3313	1.3462	1.3562	1.3719	1.366	1.3785
C9	1.2838	1.2274	1.2817	1.2673	1.2458	1.213	1.2416	1.2199	1.1783	1.1861	1.1952	1.2473	1.1718	1.1834	1.1811	1.227	1.1958	1.255	1.2049	1.2317	1.2034	1.1972	1.2195	1.2283	1.2362	1.2209	1.2033	1.2201	1.237	1.2526	1.2416	1.2366	1.2745	1.2495	1.281	1.2987	1.2982	1.2687	1.2536	1.2294	1.2693	1.3476	1.2896	1.2893	1.3486	1.31	1.3301	1.3445	1.3268
C10	0.5375	0.5334	0.5223	0.5093	0.4955	0.4677	0.4493	0.4548	0.4366	0.4295	0.4296	0.4176	0.4127	0.4007	0.4165	0.4058	0.4088	0.4244	0.423	0.4408	0.4234	0.4476	0.4686	0.4469	0.475	0.4658	0.4766	0.481	0.4732	0.4856	0.4905	0.493	0.5134	0.4896	0.4901	0.5008	0.5127	0.5227	0.5329	0.544	0.5582	0.5712	0.5824	0.5973	0.6124	0.6265	0.641	0.6554	0.6697
C11	0.5351	0.5335	0.5234	0.5054	0.4893	0.4676	0.4573	0.4398	0.4254	0.4157	0.4111	0.3948	0.4057	0.3989	0.413	0.4003	0.4029	0.4408	0.4415	0.436	0.4431	0.4462	0.435	0.4429	0.4569	0.4621	0.4655	0.478	0.4799	0.4931	0.5212	0.5002	0.5097	0.5214	0.5317	0.5481	0.5567	0.57	0.5803	0.5992	0.609	0.6251	0.6389	0.6583	0.6677	0.6809	0.6969	0.7103	0.7234
C12	0.554	0.5497	0.5261	0.517	0.4982	0.4673	0.4574	0.4449	0.4313	0.4251	0.4159	0.4202	0.4204	0.3826	0.4087	0.4003	0.4393	0.405	0.4152	0.4195	0.4172	0.4375	0.4291	0.395	0.4151	0.4079	0.4115	0.4098	0.3996	0.4091	0.4239	0.4324	0.4387	0.4503	0.4607	0.4711	0.4817	0.4954	0.5106	0.5271	0.5344	0.5491	0.566	0.5754	0.5908	0.6046	0.6162	0.628	0.6432
D1	0.1505	0.1692	0.1854	0.1957	0.2065	0.2139	0.2196	0.2233	0.2297	0.2332	0.2378	0.2364	0.2386	0.2354	0.2363	0.2366	0.2394	0.2413	0.2417	0.2433	0.2463	0.2494	0.252	0.2554	0.2572	0.2598	0.2626	0.2653	0.2676	0.2673	0.2681	0.2541	0.2571	0.2586	0.2587	0.2594	0.2605	0.2625	0.2519	0.2551	0.2443	0.2445	0.245	0.247	0.2482	0.2488	0.2501	0.2513	0.2528
D2	0.1087	0.12	0.1291	0.1367	0.1452	0.1531	0.1598	0.1657	0.1697	0.1741	0.1772	0.1796	0.1778	0.1793	0.1816	0.1846	0.1856	0.1882	0.1914	0.1937	0.1957	0.1982	0.1998	0.2	0.2014	0.2025	0.2043	0.2046	0.2083	0.2106	0.2127	0.2141	0.2169	0.2158	0.2154	0.2173	0.2157	0.2174	0.2193	0.2225	0.2246	0.224	0.2259	0.2195	0.2214	0.2224	0.2248	0.2274	0.2287
D3	0.1028	0.1123	0.1191	0.1247	0.1303	0.1349	0.1395	0.1432	0.1465	0.1505	0.153	0.1563	0.1585	0.1608	0.1642	0.1641	0.1656	0.1677	0.1701	0.1711	0.1728	0.1748	0.1764	0.1765	0.1781	0.1795	0.1815	0.183	0.185	0.1867	0.1917	0.1928	0.1945	0.1952	0.1939	0.1956	0.197	0.1985	0.1994	0.2013	0.202	0.2029	0.2039	0.2047	0.2061	0.2069	0.2078	0.2089	0.2
D4	0.0958	0.1012	0.1055	0.1091	0.1126	0.1154	0.1185	0.1206	0.124	0.1264	0.129	0.131	0.1327	0.1349	0.1359	0.1376	0.1396	0.1407	0.1414	0.1435	0.145	0.1463	0.1474	0.1486	0.1498	0.1505	0.1517	0.1523	0.153	0.1558	0.1567	0.1576	0.1582	0.1596	0.1613	0.1613	0.1627	0.1632	0.1643	0.1641	0.1666	0.1681	0.1691	0.1703	0.1704	0.1724	0.1728	0.1729	0.173
D5	0.0818	0.0817	0.0816	0.0816	0.0815	0.0816	0.0814	0.0814	0.0813	0.0813	0.0814	0.0818	0.0821	0.0828	0.0837	0.085	0.0864	0.0877	0.089	0.0903	0.0917	0.0928	0.0943	0.0952	0.0966	0.0978	0.0985	0.0997	0.1007	0.1015	0.1027	0.1037	0.1045	0.1054	0.1067	0.1069	0.108	0.1086	0.11	0.1101	0.111	0.112	0.1127	0.1139	0.1146	0.1154	0.1159	0.1161	0.1171
D6	0.0846	0.0847	0.0846	0.0846	0.0846	0.0846	0.0845	0.0844	0.0844	0.0845	0.0845	0.0846	0.0853	0.0862	0.0875	0.089	0.0905	0.092	0.0937	0.0951	0.0966	0.0981	0.0998	0.1011	0.1026	0.1039	0.1051	0.1065	0.1076	0.1088	0.1102	0.1113	0.1124	0.1136	0.1149	0.1156	0.1169	0.1177	0.1189	0.1196	0.1207	0.1218	0.1226	0.1235	0.1244	0.1253	0.1262	0.127	0.1282
D7	0.0883	0.0851	0.085	0.085	0.085	0.0852	0.0862	0.0879	0.0898	0.0916	0.0936	0.0955	0.097	0.0988	0.1003	0.1019	0.1036	0.105	0.1066	0.1078	0.1093	0.1105	0.1118	0.1131	0.1142	0.1152	0.1163	0.1174	0.1183	0.1192	0.1204	0.1216	0.1224	0.1234	0.1239	0.1243	0.1255	0.1261	0.1271	0.1276	0.1284	0.1296	0.1304	0.1314	0.1319	0.1321	0.1327	0.1331	0.1342
D8	0.0944	0.0956	0.0961	0.097	0.0987	0.101	0.1032	0.1054	0.1074	0.1094	0.1105	0.1121	0.1138	0.1153	0.1169	0.1184	0.1201	0.1216	0.1229	0.1242	0.1258	0.127	0.1277	0.1289	0.1301	0.1308	0.1321	0.1331	0.1335	0.1343	0.1354	0.1366	0.1372	0.1379	0.1389	0.1393	0.1401	0.1406	0.1418	0.1416	0.1422	0.1428	0.1439	0.1446	0.1453	0.1462	0.1462	0.1464	0.1476
D9	0.0903	0.0915	0.0922	0.093	0.0946	0.0964	0.0981	0.0996	0.1012	0.103	0.1042	0.1053	0.107	0.1076	0.109	0.1103	0.1112	0.1124	0.1137	0.1141	0.1154	0.1163	0.1171	0.1182	0.1192	0.1201	0.1214	0.1205	0.1216	0.1224	0.123	0.1236	0.1246	0.1254	0.1258	0.1267	0.1274	0.1276	0.1281	0.1288	0.1292	0.1297	0.1297	0.1302	0.131	0.1314	0.1318	0.1324	0.1318
D10	0.087	0.0891	0.0912	0.0934	0.0955	0.0976	0.0997	0.1018	0.1036	0.1055	0.1073	0.1091	0.1103	0.1119	0.1134	0.115	0.1167	0.1181	0.1196	0.1211	0.1223	0.1238	0.1251	0.1261	0.1273	0.1286	0.1295	0.1304	0.1317	0.1329	0.134	0.1343	0.1352	0.1362	0.1371	0.138	0.1378	0.1385	0.1395	0.1402	0.141	0.1419	0.1427	0.1436	0.1444	0.1453	0.146	0.1465	0.1475
D11	0.095	0.1002	0.1049	0.1088	0.1128	0.1157	0.1191	0.1215	0.1238	0.1268	0.1286	0.1304	0.1329	0.1352	0.1368	0.1391	0.1391	0.1418	0.144	0.1462	0.1479	0.1493	0.151	0.1526	0.155	0.1562	0.1581	0.1596	0.1613	0.162	0.1634	0.1647	0.1665	0.1685	0.1692	0.1709	0.172	0.1734	0.1752	0.1767	0.1786	0.1788	0.1808	0.1828	0.1842	0.185	0.1872	0.1887	0.1805
D12	0.1017	0.111	0.1193	0.1259	0.1317	0.1372	0.1432	0.1471	0.1522	0.1563	0.1598	0.1611	0.1656	0.1674	0.1707	0.1739	0.1767	0.1792	0.1823	0.1854	0.188	0.1885	0.1919	0.1952	0.1978	0.1996	0.2023	0.205	0.2078	0.2105	0.2099	0.2129	0.2154	0.2175	0.2221	0.2207	0.2241	0.2162	0.2182	0.2196	0.2216	0.2238	0.225	0.2268	0.2278	0.2294	0.2307	0.2367	0.2381
E1	0.0991	0.104	0.1082	0.1119	0.115	0.1182	0.1202	0.1231	0.1253	0.1284	0.1304	0.1323	0.1349	0.1366	0.1379	0.1395	0.1413	0.1429	0.1437	0.1455	0.1468	0.1484	0.1494	0.1506	0.1507	0.1526	0.1524	0.1528	0.1533	0.1518	0.1514	0.1521	0.1526	0.1535	0.1538	0.155	0.1563	0.1559	0.1569	0.1578	0.1588	0.1591	0.1596	0.1595	0.1594	0.1599	0.1608	0.1613	0.1616
E2	0.0956	0.099	0.1018	0.104	0.1064	0.1082	0.1104	0.1123	0.1143	0.1161	0.118	0.12	0.1215	0.1231	0.1251	0.1268	0.1284	0.1301	0.1321	0.1329	0.1345	0.136	0.1373	0.1387	0.1405	0.1419	0.143	0.1446	0.1446	0.1459	0.1473	0.1486	0.1499	0.1512	0.153	0.1541	0.1553	0.1569	0.1561	0.1572	0.1582	0.1594	0.1601	0.1603	0.1612	0.1619	0.1627	0.1637	0.1647
E3	0.0904	0.0925	0.0941	0.095	0.0954	0.0959	0.0964	0.097	0.0979	0.0989	0.1003	0.1015	0.1027	0.104	0.1053	0.1067	0.1082	0.1096	0.1112	0.1123	0.1137	0.1151	0.1165	0.1176	0.1187	0.1198	0.1213	0.1223	0.1232	0.1246	0.126	0.1268	0.1279	0.1292	0.1303	0.1315	0.1325	0.1331	0.1342	0.1352	0.1353	0.1364	0.137	0.1377	0.1387	0.1389	0.1398	0.1405	0.1414
E4	0.093	0.0899	0.0898	0.0896	0.0896	0.0894	0.0896	0.0893	0.0894	0.0894	0.0895	0.0898	0.09	0.0906	0.0915	0.0926	0.0938	0.095	0.0964	0.0977	0.0988	0.0999	0.1011	0.1023	0.1037	0.1048	0.1062	0.1071	0.1082	0.1095	0.1107	0.1117	0.1127	0.1139	0.1145	0.1155	0.1164	0.1171	0.118	0.1188	0.1196	0.1205	0.1212	0.122	0.1228	0.1234	0.1239	0.1246	0.1253
E5	0.0828	0.0828	0.0829	0.0829	0.0829	0.0829	0.0828	0.0829	0.0829	0.0829	0.0828	0.0828	0.0827	0.0827	0.0827	0.0827	0.0829	0.0828	0.0831	0.0833	0.0835	0.0839	0.0844	0.0848	0.0854	0.0859	0.0865	0.087	0.0876	0.0882	0.089	0.0895	0.0902	0.0909	0.0914	0.0919	0.0925	0.0932	0.0937	0.0942	0.0947	0.0952	0.0957	0.0963	0.0968	0.0972	0.0976	0.0977	0.0983
E6	0.0955	0.0959	0.0963	0.0966	0.0967	0.0971	0.0968	0.0972	0.0972	0.0973	0.0973	0.0973	0.0974	0.0975	0.0974	0.0976	0.0984	0.0988	0.0996	0.1004	0.1015	0.1024	0.1034	0.1043	0.1053	0.1067	0.1079	0.1088	0.1099	0.1107	0.1117	0.1125	0.1133	0.1145	0.1152	0.1161	0.1171	0.1177	0.1186	0.1192	0.12	0.1207	0.1214	0.1221	0.1225	0.1231	0.1236	0.1238	0.1245
E7	0.0862	0.0862	0.0863	0.0861	0.0861	0.0862	0.0859	0.086	0.0859	0.0859	0.0858	0.0868	0.0883	0.09	0.0921	0.0942	0.0964	0.0985	0.1007	0.1025	0.1045	0.1063	0.1082	0.1098	0.112	0.1135	0.1152	0.1167	0.118	0.1195	0.1209	0.1225	0.1239	0.1251	0.1264	0.1273	0.128	0.1296	0.1304	0.1315	0.1322	0.1331	0.1341	0.1351	0.1362	0.137	0.138	0.1386	0.1396
E8	0.0871	0.0847	0.0847	0.0847	0.0847	0.0847	0.085	0.0865	0.0884	0.0909	0.0933	0.0959	0.0984	0.1009	0.103	0.1055	0.1078	0.11	0.1123	0.1144	0.1165	0.1185	0.1201	0.122	0.1236	0.1251	0.1272	0.1288	0.1306	0.1317	0.1334	0.1347	0.1359	0.1375	0.1388	0.1389	0.1403	0.1414	0.1426	0.143	0.144	0.1446	0.1461	0.1471	0.1482	0.149	0.1496	0.1502	0.1514
E9	0.0874	0.0837	0.0837	0.0837	0.0839	0.0846	0.0862	0.088	0.0901	0.0923	0.0944	0.0965	0.0986	0.1008	0.1029	0.105	0.1071	0.1091	0.1109	0.1127	0.1145	0.116	0.1176	0.1192	0.1208	0.1224	0.1241	0.1252	0.1266	0.1278	0.1292	0.1305	0.131	0.1317	0.1327	0.1336	0.1348	0.1357	0.1368	0.1376	0.1385	0.1395	0.1406	0.1409	0.1419	0.1418	0.1426	0.1434	0.1444
E10	0.0867	0.086	0.0848	0.0849	0.0856	0.0864	0.0879	0.0889	0.0903	0.0918	0.0933	0.0949	0.0965	0.0983	0.1005	0.1026	0.105	0.1069	0.1094	0.1113	0.113	0.115	0.1166	0.1182	0.1204	0.1218	0.1238	0.1255	0.1264	0.1286	0.1302	0.1316	0.1334	0.1348	0.1364	0.1379	0.1391	0.1406	0.1425	0.1442	0.1448	0.1454	0.1476	0.1478	0.1494	0.1502	0.1511	0.1523	0.1535
E11	0.0928	0.0969	0.0999	0.1028	0.106	0.1082	0.1108	0.1128	0.1153	0.1173	0.1201	0.1224	0.1242	0.1258	0.1281	0.1298	0.1319	0.1322	0.1341	0.1341	0.1355	0.1369	0.1386	0.1401	0.1419	0.143	0.1441	0.1455	0.1459	0.1479	0.1489	0.1505	0.1522	0.1533	0.1548	0.1559	0.157	0.1589	0.1583	0.1598	0.161	0.1623	0.1636	0.1651	0.1667	0.1682	0.1691	0.1699	0.1715
E12	0.1036	0.1134	0.1221	0.1298	0.1362	0.1421	0.1474	0.152	0.1569	0.1617	0.1616	0.1649	0.1689	0.17	0.1726	0.1765	0.1793	0.1801	0.1841	0.1834	0.183	0.1858	0.1873	0.1885	0.1906	0.1898	0.192	0.1889	0.1908	0.1923	0.1942	0.1903	0.1921	0.1935	0.1907	0.1925	0.1943	0.1963	0.1978	0.1996	0.2013	0.2028	0.1982	0.1998	0.1997	0.201	0.2026	0.2041	0.2061
F1	0.106	0.1138	0.1189	0.1231	0.1266	0.1298	0.1326	0.1351	0.1375	0.1401	0.1427	0.1449	0.1477	0.1498	0.1513	0.1536	0.1553	0.1573	0.1595	0.1611	0.1626	0.1645	0.1659	0.1672	0.1685	0.1693	0.1702	0.1713	0.1726	0.1742	0.1758	0.1772	0.1782	0.1796	0.1801	0.179	0.1798	0.1792	0.1799	0.1811	0.1828	0.1794	0.1798	0.1806	0.1817	0.1812	0.182	0.1813	0.1821
F2	0.1042	0.1105	0.1144	0.1174	0.1203	0.1233	0.1262	0.1291	0.1315	0.1338	0.1365	0.1384	0.141	0.1433	0.1455	0.148	0.1502	0.1523	0.1541	0.1558	0.1578	0.1597	0.161	0.1618	0.1635	0.1652	0.1666	0.168	0.1686	0.1703	0.1713	0.1726	0.1741	0.1758	0.1768	0.1757	0.1748	0.1761	0.177	0.1783	0.1783	0.1779	0.1783	0.1792	0.1806	0.1816	0.1821	0.183	0.184
F3	0.0944	0.0967	0.0981	0.0994	0.1	0.1013	0.1023	0.104	0.1047	0.1066	0.1077	0.1084	0.1105	0.1121	0.1137	0.1153	0.1165	0.1183	0.1203	0.1215	0.1226	0.1244	0.1259	0.127	0.1288	0.129	0.1307	0.1322	0.1339	0.1357	0.1359	0.1353	0.1366	0.1388	0.1406	0.1416	0.1427	0.1439	0.145	0.1465	0.1474	0.1481	0.1483	0.1493	0.1514	0.1509	0.1509	0.1511	0.152
F4	0.0891	0.0849	0.0838	0.0838	0.0839	0.0838	0.0838	0.0838	0.0837	0.0838	0.0839	0.0842	0.0847	0.0854	0.0862	0.0874	0.0886	0.0899	0.0912	0.0924	0.0937	0.0951	0.0966	0.0981	0.0998	0.1014	0.1029	0.1041	0.1054	0.1066	0.1078	0.109	0.1102	0.1114	0.1126	0.1134	0.1146	0.1157	0.1168	0.1178	0.1185	0.1192	0.12	0.1209	0.122	0.1224	0.1229	0.1237	0.1248
F5	0.0823	0.0823	0.0823	0.0822	0.0822	0.0822	0.0822	0.0821	0.0821	0.0821	0.0821	0.082	0.082	0.0821	0.0823	0.0827	0.0835	0.0842	0.0851	0.0859	0.0868	0.0878	0.0889	0.09	0.0913	0.0924	0.0937	0.0946	0.0958	0.0968	0.0979	0.099	0.1	0.1009	0.1017	0.1026	0.1037	0.1045	0.1052	0.106	0.1068	0.1076	0.1084	0.1089	0.1097	0.1103	0.1106	0.1114	0.1122
F6	0.0845	0.0845	0.0845	0.0844	0.0843	0.0844	0.0842	0.0842	0.0842	0.0845	0.0851	0.0863	0.0879	0.0899	0.0921	0.0948	0.0974	0.0999	0.1022	0.1047	0.1068	0.1087	0.1105	0.1127	0.1147	0.1165	0.1183	0.1198	0.1218	0.1232	0.1246	0.1261	0.1277	0.1291	0.13	0.1312	0.1328	0.1339	0.1353	0.1363	0.1369	0.1385	0.1397	0.1409	0.1418	0.1426	0.1436	0.1448	0.1456
F7	0.0923	0.0959	0.0988	0.1019	0.1049	0.1076	0.1107	0.113	0.1164	0.1188	0.1216	0.1254	0.1266	0.1273	0.1295	0.1319	0.1343	0.1355	0.1371	0.1392	0.1412	0.1416	0.1427	0.144	0.1458	0.1472	0.1494	0.1501	0.1521	0.1527	0.1539	0.1561	0.157	0.1585	0.1598	0.1606	0.1614	0.1629	0.1642	0.1642	0.1645	0.1674	0.1669	0.1681	0.1678	0.1688	0.1682	0.1692	0.1704
F8	0.1103	0.1154	0.1209	0.1257	0.129	0.1331	0.1363	0.1398	0.142	0.1444	0.1467	0.1473	0.1503	0.1525	0.1534	0.1557	0.1567	0.1581	0.1599	0.1611	0.1626	0.1645	0.1649	0.1661	0.1673	0.1671	0.1684	0.1696	0.1709	0.1718	0.1725	0.1733	0.1721	0.1731	0.1738	0.1713	0.172	0.1729	0.175	0.1756	0.1756	0.1757	0.1769	0.1777	0.1792	0.1803	0.18	0.1805	0.1815
F9	0.1012	0.1071	0.1127	0.1178	0.1224	0.1262	0.1304	0.1342	0.1373	0.1404	0.1437	0.1461	0.1485	0.1511	0.1531	0.1553	0.1583	0.1603	0.161	0.163	0.1643	0.1657	0.1657	0.1676	0.1693	0.1709	0.173	0.1741	0.1747	0.1758	0.1772	0.1761	0.1777	0.1792	0.1789	0.1803	0.1816	0.1826	0.1838	0.1847	0.1853	0.1869	0.1883	0.1894	0.1891	0.1843	0.1852	0.1812	0.1822
F10	0.0959	0.1011	0.1063	0.111	0.1153	0.1197	0.1227	0.1265	0.1294	0.1328	0.1356	0.1377	0.1412	0.1436	0.1453	0.1477	0.15	0.1523	0.1539	0.1549	0.1554	0.1577	0.1601	0.1616	0.1639	0.1651	0.1664	0.1682	0.1687	0.1707	0.1724	0.1741	0.1749	0.1765	0.1785	0.1801	0.1768	0.1782	0.1791	0.1804	0.1813	0.1819	0.183	0.1841	0.1833	0.1842	0.1845	0.1846	0.1847
F11	0.0982	0.1054	0.1121	0.1184	0.1242	0.1293	0.1341	0.1379	0.1415	0.1452	0.1492	0.1531	0.1566	0.1579	0.1611	0.1648	0.1659	0.169	0.1717	0.1729	0.1709	0.1732	0.1758	0.1761	0.1784	0.1809	0.1831	0.1849	0.1839	0.1858	0.1879	0.1897	0.1814	0.1803	0.182	0.1839	0.1851	0.1865	0.1878	0.1875	0.1892	0.1899	0.1894	0.1906	0.193	0.1946	0.1954	0.1976	0.1988
F12	0.1049	0.1155	0.1243	0.1322	0.1392	0.143	0.1481	0.1505	0.1562	0.153	0.1544	0.1645	0.1638	0.1684	0.172	0.173	0.1768	0.1785	0.1812	0.186	0.1897	0.1917	0.1891	0.1901	0.1933	0.1964	0.1991	0.2022	0.2053	0.208	0.2069	0.2091	0.2245	0.2265	0.2287	0.2303	0.2337	0.2331	0.2351	0.2187	0.22	0.2237	0.2259	0.2288	0.232	0.1937	0.1988	0.1902	0.1923
G1	0.1065	0.1073	0.1084	0.1088	0.1088	0.1087	0.1087	0.1082	0.1078	0.1078	0.1078	0.1079	0.108	0.1082	0.1084	0.1085	0.1087	0.1088	0.109	0.109	0.1093	0.1092	0.1091	0.1092	0.1092	0.1091	0.1092	0.1092	0.1092	0.1094	0.1093	0.1093	0.1093	0.1094	0.1094	0.1093	0.1095	0.1095	0.1096	0.1095	0.1095	0.1094	0.1096	0.1094	0.1095	0.1095	0.1095	0.1094	0.1096
G2	0.112	0.1103	0.1098	0.1066	0.1061	0.1075	0.1065	0.1057	0.1033	0.0996	0.1008	0.1036	0.1	0.1	0.1016	0.1015	0.1008	0.1004	0.0997	0.099	0.1011	0.0994	0.1004	0.099	0.099	0.1	0.0992	0.0994	0.0995	0.1009	0.1035	0.1025	0.1003	0.1013	0.0988	0.0992	0.0996	0.0998	0.1005	0.099	0.1015	0.0991	0.0999	0.0996	0.098	0.0999	0.0992	0.1001	0.1001
G3	0.0998	0.1068	0.1132	0.1181	0.1231	0.1272	0.129	0.1319	0.1354	0.1386	0.1413	0.1429	0.1459	0.1482	0.1505	0.1504	0.1518	0.1531	0.1552	0.1572	0.1592	0.1615	0.1625	0.1645	0.1662	0.1683	0.1702	0.1719	0.1735	0.1754	0.1773	0.1794	0.1812	0.1798	0.1799	0.1814	0.1831	0.1845	0.1861	0.1863	0.1878	0.1895	0.1907	0.1921	0.1936	0.1948	0.1921	0.1934	0.1948
G4	0.0969	0.1012	0.1045	0.1074	0.1101	0.1129	0.1157	0.1185	0.1209	0.1239	0.1264	0.1289	0.1317	0.1344	0.137	0.1394	0.142	0.144	0.1465	0.1488	0.1509	0.1525	0.1546	0.1568	0.1592	0.1603	0.1625	0.164	0.1656	0.1679	0.1685	0.1702	0.172	0.1734	0.1748	0.1765	0.1781	0.1795	0.1812	0.183	0.1844	0.185	0.1849	0.1862	0.1876	0.1887	0.1901	0.1915	0.1931
G5	0.0915	0.0941	0.0961	0.0978	0.0993	0.1008	0.1023	0.1037	0.1053	0.1069	0.1084	0.1097	0.1111	0.1126	0.1137	0.1153	0.117	0.1185	0.1199	0.1211	0.1225	0.1236	0.1247	0.1254	0.1267	0.127	0.1283	0.1297	0.1301	0.1312	0.1318	0.133	0.1339	0.1349	0.1358	0.1368	0.1378	0.1387	0.1387	0.1393	0.1401	0.1409	0.1418	0.1425	0.1434	0.1441	0.145	0.1457	0.1467
G6	0.0936	0.098	0.1017	0.1049	0.1078	0.1107	0.1131	0.1154	0.1179	0.1201	0.1221	0.1241	0.1256	0.1275	0.1285	0.1306	0.1326	0.133	0.1332	0.1346	0.1365	0.1374	0.1389	0.1403	0.142	0.1432	0.1447	0.1459	0.1469	0.1493	0.1504	0.1526	0.1536	0.1548	0.1558	0.1573	0.1586	0.1599	0.1611	0.1621	0.163	0.1639	0.1651	0.1647	0.1659	0.1671	0.1685	0.1697	0.171
G7	0.1089	0.1185	0.1274	0.135	0.142	0.1483	0.1547	0.1587	0.1631	0.166	0.167	0.1704	0.17	0.1698	0.1714	0.174	0.1764	0.1786	0.181	0.181	0.1837	0.182	0.184	0.1856	0.1875	0.1897	0.1895	0.1911	0.1925	0.1874	0.1889	0.1896	0.1905	0.1859	0.1871	0.1888	0.1902	0.1917	0.1931	0.186	0.185	0.1854	0.1869	0.1874	0.189	0.1904	0.1918	0.1925	0.1938
G8	0.1353	0.1366	0.1386	0.1411	0.144	0.1476	0.1518	0.1564	0.161	0.1653	0.1704	0.1763	0.1826	0.1899	0.1983	0.2073	0.2169	0.2279	0.2399	0.2533	0.2685	0.2846	0.3011	0.3186	0.3358	0.3549	0.3736	0.3924	0.412	0.4309	0.4518	0.4737	0.4939	0.5149	0.5348	0.5546	0.5744	0.5936	0.614	0.633	0.6511	0.669	0.6853	0.7032	0.7189	0.7337	0.7489	0.7632	0.7774
G9	0.1387	0.14	0.1418	0.1441	0.1464	0.1495	0.1528	0.1571	0.1621	0.167	0.1722	0.1778	0.184	0.1909	0.1992	0.2081	0.2175	0.2282	0.2402	0.2534	0.2687	0.2844	0.3006	0.3183	0.3357	0.3544	0.3736	0.3923	0.4115	0.4292	0.4496	0.4713	0.4925	0.5146	0.535	0.5552	0.5751	0.5944	0.6142	0.633	0.6518	0.6688	0.6855	0.7024	0.7193	0.7337	0.7496	0.7644	0.7776
G10	0.106	0.1167	0.124	0.1303	0.1361	0.1409	0.1462	0.1515	0.155	0.1598	0.1612	0.1583	0.1617	0.1638	0.1666	0.1652	0.1674	0.1697	0.1721	0.1737	0.176	0.1777	0.1794	0.1809	0.1798	0.1818	0.1824	0.1836	0.1871	0.1875	0.189	0.1913	0.1924	0.194	0.1948	0.1934	0.1954	0.1971	0.1993	0.1923	0.1881	0.1888	0.1898	0.1911	0.1925	0.1934	0.1946	0.1956	0.1968
G11	0.1427	0.1449	0.1474	0.1502	0.1531	0.1564	0.1603	0.1638	0.167	0.1712	0.1761	0.1818	0.1881	0.1947	0.2022	0.2103	0.219	0.2278	0.2362	0.2447	0.2541	0.2638	0.2737	0.2828	0.2897	0.2966	0.3013	0.305	0.3086	0.3108	0.3136	0.3162	0.3183	0.321	0.3235	0.3259	0.3278	0.3299	0.3315	0.3337	0.3359	0.3371	0.3388	0.34	0.3415	0.3431	0.3447	0.3459	0.3475
G12	0.1445	0.1466	0.1496	0.1514	0.154	0.157	0.1604	0.1641	0.1672	0.1714	0.1753	0.1809	0.1865	0.1927	0.1997	0.2071	0.2154	0.2244	0.233	0.2427	0.2521	0.2616	0.2711	0.2821	0.292	0.3026	0.3115	0.3194	0.3293	0.3403	0.3554	0.3707	0.3861	0.4023	0.4183	0.4331	0.45	0.4673	0.4835	0.4994	0.516	0.5321	0.5488	0.5653	0.5831	0.6003	0.6182	0.6379	0.6548
H1	0.1219	0.1224	0.122	0.1215	0.1215	0.1213	0.1216	0.1219	0.1224	0.1228	0.123	0.1233	0.1233	0.1236	0.1238	0.124	0.1241	0.1242	0.1243	0.1244	0.1244	0.1244	0.1245	0.1245	0.1247	0.1247	0.1248	0.1247	0.1248	0.1248	0.125	0.1249	0.1249	0.1251	0.125	0.1251	0.125	0.1252	0.1251	0.125	0.1252	0.1251	0.1253	0.1252	0.1251	0.1253	0.1253	0.1253	0.1252
H2	0.1114	0.1125	0.1122	0.1123	0.1122	0.1121	0.112	0.112	0.1118	0.1117	0.1115	0.1117	0.1114	0.1116	0.1117	0.1119	0.112	0.1121	0.1122	0.1124	0.1124	0.1123	0.1124	0.1125	0.1125	0.1125	0.1126	0.1126	0.1126	0.1127	0.1127	0.1127	0.1128	0.1127	0.1129	0.1128	0.1129	0.113	0.1131	0.113	0.1129	0.1129	0.1131	0.1129	0.1128	0.1129	0.1129	0.1129	0.1129
H3	0.1093	0.1098	0.1096	0.1095	0.1095	0.1101	0.1105	0.1107	0.1107	0.1109	0.1122	0.111	0.111	0.111	0.1111	0.1112	0.1113	0.1114	0.1115	0.1115	0.1114	0.1114	0.1114	0.1114	0.1144	0.1116	0.1116	0.1114	0.1115	0.1142	0.1115	0.1115	0.1115	0.1127	0.1116	0.1116	0.1116	0.1116	0.1117	0.1121	0.1121	0.1116	0.1117	0.1117	0.1116	0.1116	0.1117	0.114	0.1117
H4	0.1035	0.1119	0.1194	0.1269	0.1325	0.1373	0.1401	0.1431	0.1462	0.1489	0.1517	0.1546	0.1569	0.1583	0.1607	0.1631	0.1647	0.1666	0.169	0.1712	0.173	0.1753	0.177	0.1782	0.1799	0.1818	0.1833	0.185	0.1867	0.188	0.1874	0.1887	0.1897	0.1893	0.1908	0.1921	0.1933	0.1958	0.1968	0.1981	0.1989	0.2002	0.197	0.1977	0.1974	0.1982	0.1985	0.2002	0.2007
H5	0.1114	0.1237	0.1341	0.1409	0.1477	0.1555	0.1592	0.1643	0.1691	0.1716	0.1757	0.1762	0.1759	0.1783	0.1779	0.1782	0.181	0.1846	0.1864	0.1892	0.1924	0.1937	0.1946	0.1964	0.1974	0.1994	0.1854	0.1879	0.1896	0.1903	0.1919	0.1831	0.1849	0.1807	0.1814	0.18	0.1816	0.1826	0.1845	0.1857	0.1872	0.1884	0.1895	0.1911	0.193	0.1936	0.1953	0.1908	0.1925
H6	0.113	0.1241	0.1342	0.1426	0.1491	0.1536	0.16	0.1648	0.1689	0.1736	0.1768	0.1802	0.1835	0.1839	0.1821	0.1845	0.1851	0.1874	0.1894	0.1937	0.1946	0.1931	0.1961	0.1982	0.2004	0.1994	0.1944	0.1964	0.1981	0.198	0.1954	0.1977	0.1945	0.1954	0.1954	0.1967	0.1976	0.1969	0.1968	0.1986	0.1994	0.2	0.2007	0.2018	0.2043	0.2049	0.2066	0.2079	0.2096
H7	0.1214	0.1221	0.1231	0.1246	0.1269	0.1294	0.1331	0.1365	0.1401	0.1443	0.1494	0.155	0.1612	0.1683	0.176	0.1843	0.1938	0.204	0.216	0.2285	0.2412	0.2546	0.2689	0.2846	0.3006	0.3168	0.3324	0.3469	0.3616	0.377	0.3929	0.4099	0.4267	0.4449	0.4625	0.4817	0.499	0.5165	0.5337	0.549	0.5648	0.5787	0.5933	0.6064	0.6192	0.6318	0.6443	0.6546	0.6656
H8	0.1294	0.1298	0.1308	0.1322	0.1348	0.1371	0.1406	0.1445	0.1487	0.1529	0.1579	0.1634	0.1696	0.1767	0.1851	0.1933	0.203	0.2134	0.2253	0.2381	0.2531	0.2682	0.2833	0.2994	0.3158	0.3342	0.3531	0.3726	0.39	0.4087	0.4271	0.446	0.4647	0.4834	0.5017	0.5208	0.5417	0.5615	0.5816	0.5988	0.6169	0.6333	0.649	0.6652	0.6812	0.6938	0.7081	0.7213	0.7326
H9	0.1131	0.1116	0.1137	0.1117	0.1143	0.1145	0.1161	0.118	0.1198	0.1223	0.1239	0.1279	0.131	0.1339	0.1399	0.1465	0.1488	0.1545	0.1612	0.169	0.178	0.1858	0.1949	0.2042	0.2159	0.2253	0.2371	0.2497	0.2627	0.2754	0.2855	0.299	0.3074	0.3191	0.3319	0.3463	0.363	0.3736	0.3901	0.4049	0.4193	0.43	0.442	0.4548	0.4657	0.479	0.4889	0.4992	0.5052
H10	0.1269	0.1276	0.1291	0.1278	0.1352	0.1347	0.1367	0.1415	0.1412	0.1418	0.1477	0.1504	0.1539	0.1561	0.1622	0.1659	0.1708	0.1731	0.1841	0.1888	0.1922	0.2007	0.2066	0.2167	0.2269	0.2328	0.2418	0.2541	0.2617	0.2744	0.2874	0.2947	0.3007	0.3103	0.3208	0.3296	0.3459	0.3564	0.3695	0.3808	0.3935	0.4026	0.4111	0.4255	0.4336	0.4464	0.4549	0.463	0.4711
H11	0.1451	0.147	0.1489	0.1513	0.1539	0.1568	0.1607	0.1649	0.1685	0.1725	0.1772	0.1827	0.1889	0.1952	0.2028	0.2105	0.2194	0.2284	0.2378	0.248	0.2578	0.2673	0.2776	0.2888	0.2993	0.3105	0.3196	0.3272	0.337	0.3482	0.363	0.3795	0.396	0.4119	0.4272	0.4437	0.4605	0.4782	0.4949	0.512	0.5294	0.5456	0.5624	0.5797	0.5978	0.6156	0.6356	0.653	0.6704
H12	0.1431	0.1439	0.1454	0.1473	0.1498	0.1527	0.1562	0.16	0.1631	0.1666	0.1709	0.1759	0.1817	0.1876	0.1945	0.2019	0.2101	0.2189	0.2276	0.2373	0.2468	0.256	0.2654	0.276	0.2866	0.297	0.3067	0.3146	0.3245	0.3352	0.3494	0.3651	0.3804	0.3973	0.4119	0.4268	0.4437	0.4609	0.4764	0.4923	0.5081	0.5245	0.5411	0.5575	0.5763	0.593	0.6127	0.6301	0.6475
End Time:	27-5-2019 10:22:26
[truncated: 808 more columns]
