# Supplementary material for: Iron can be microbially extracted from Lunar and Martian regolith simulants and 3D printed into tough structural materials
Source: PLoS One. 2021 Apr 28;16(4):e0249962. doi: 10.1371/journal.pone.0249962 (PMC8081250; doi:10.1371/journal.pone.0249962)
Supplement: S1 Data — (ZIP) [file pone.0249962.s001.zip › Data_updated/toxicity/OD600/4-04-2019_Anaerobic_JSC1AF_LHT3M_JSC2_EAC1_Repeats.xlsx]

## Sheet: Sheet2
Application: Tecan i-control				Tecan i-control , 2.0.10.0
Device: infinite 200Pro				Serial number: 1410002318				Serial number of connected stacker:
Firmware: V_3.37_07/12_Infinite (Jul 20 2012/13.56.47)				MAI, V_3.37_07/12_Infinite (Jul 20 2012/13.56.47)
Date:	2019-02-04
Time:	11:23:36
System				TUD205593
User				DASTUD\TUD205593
Plate				Thermo Fisher Scientific-Nunclon 96 Flat Bottom Transparent Polystyrene Cat.No.: 167311/ 167314/ 267312/ 267313 [NUN96ft_EdgePlate.pdfx]
Plate-ID (Stacker)
Label: Label1
Mode				Absorbance
Measurement Wavelength				600	nm
Bandwidth				9	nm
Number of Flashes				25
Settle Time				0	ms
Start Time:	2-4-2019 11:23:36
	Temperature: 13.2 °C
<>	1	2	3	4	5	6	7	8	9	10	11	12
A	0.1426	0.1479	0.145	0.1466	0.0866	0.0842	0.1429	0.1378	0.1292	0.1299	0.1273	0.1243
B	0.1442	0.1619	0.1597	0.1572	0.1402	0.1477	0.1484	0.1477	0.1397	0.1331	0.1334	0.1332
C	1.0425	1.1811	0.9413	0.1576	0.148	0.1506	0.9506	0.7638	1.0476	1.04	0.968	0.9419
D	1.2255	1.2878	1.2728	0.0836	0.1497	0.1542	1.0392	1.0744	1.0665	1	1.0906	1.0063
E	0.1606	0.1621	0.1564	0.0844	0.1446	0.1432	0.1427	0.1471	0.1328	0.1331	0.1398	0.1391
F	0.1944	0.1938	0.1714	0.1436	0.1437	0.1426	0.1763	0.1765	0.1621	0.1657	0.1585	0.1612
G	0.7392	1.0004	0.9662	0.1434	0.1428	0.1403	0.6322	0.5445	0.632	0.7909	0.7522	0.8086
H	2.0419	2.0693	1.99	0.1337	0.0836	0.0839	1.8997	1.9283	1.9128	1.8536	1.8665	1.8522
End Time:	2-4-2019 11:24:53
Wait (Plate)				On	Target Temperature: 30 °C
Wait (Plate Temperature)				Valid Range: 29.5 - 30.5 °C
List of actions in this measurement script:
Kinetic
Shaking (Linear) Duration:				210	s
Shaking (Linear) Amplitude:				1	mm
Wait (Time)				00:00:15
Absorbance
Label: Label2
Kinetic Measurement
Kinetic Cycles				577
Interval Time				00:05:00
Measurement Wavelength				600	nm
Bandwidth				9	nm
Number of Flashes				25
Settle Time				0	ms
Start Time:	2-4-2019 11:31:45
Warning:	Unable to meet given kinetic interval time for cycle:
	2, 3, 4, 5, 6, 7, 8, 9, 10, 11, 12, 13, 14, 15, 16, 17, 18, 19, 20, 21, 22, 23, 24, 25, 26, 27, 28, 29
	30, 31, 32, 33, 34, 35, 36, 37, 38, 39, 40, 41, 42, 43, 44, 45, 46, 47, 48, 49, 50, 51, 52, 53, 54, 55
	56, 57, 58, 59, 60, 61, 62, 63, 64, 65, 66, 67, 68, 69, 70, 71, 72, 73, 74, 75, 76, 77, 78, 79, 80, 81
	82, 83, 84, 85, 86, 87, 88, 89, 90, 91, 92, 93, 94, 95, 96, 97, 98, 99, 100, 101, 102, 103, 104, 105, 106
	107, 108, 109, 110, 111, 112, 113, 114, 115, 116, 117, 118, 119, 120, 121, 122, 123, 124, 125, 126, 127
	128, 129, 130, 131, 132, 133, 134, 135, 136, 137, 138, 139, 140, 141, 142, 143, 144, 145, 146, 147, 148
	149, 150, 151, 152, 153, 154, 155, 156, 157, 158, 159, 160, 161, 162, 163, 164, 165, 166, 167, 168, 169
	170, 171, 172, 173, 174, 175, 176, 177, 178, 179, 180, 181, 182, 183, 184, 185, 186, 187, 188, 189, 190
	191, 192, 193, 194, 195, 196, 197, 198, 199, 200, 201, 202, 203, 204, 205, 206, 207, 208, 209, 210, 211
	212, 213, 214, 215, 216, 217, 218, 219, 220, 221, 222, 223, 224, 225, 226, 227, 228, 229, 230, 231, 232
	233, 234, 235, 236, 237, 238, 239, 240, 241, 242, 243, 244, 245, 246, 247, 248, 249, 250, 251, 252, 253
	254, 255, 256, 257, 258, 259, 260, 261, 262, 263, 264, 265, 266, 267, 268, 269, 270, 271, 272, 273, 274
	275, 276, 277, 278, 279, 280, 281, 282, 283, 284, 285, 286, 287, 288, 289, 290, 291, 292, 293, 294, 295
	296, 297, 298, 299, 300, 301, 302, 303, 304, 305, 306, 307, 308, 309, 310, 311, 312, 313, 314, 315, 316
	317, 318, 319, 320, 321, 322, 323, 324, 325, 326, 327, 328, 329, 330, 331, 332, 333, 334, 335, 336, 337
	338, 339, 340, 341, 342, 343, 344, 345, 346, 347, 348, 349, 350, 351, 352, 353, 354, 355, 356, 357, 358
	359, 360, 361, 362, 363, 364, 365, 366, 367, 368, 369, 370, 371, 372, 373, 374, 375, 376, 377, 378, 379
	380, 381, 382, 383, 384, 385, 386, 387, 388, 389, 390, 391, 392, 393, 394, 395, 396, 397, 398, 399, 400
	401, 402, 403, 404, 405, 406, 407, 408, 409, 410, 411, 412, 413, 414, 415, 416, 417, 418, 419, 420, 421
	422, 423, 424, 425, 426, 427, 428, 429, 430, 431, 432, 433, 434, 435, 436, 437, 438, 439, 440, 441, 442
	443, 444, 445, 446, 447, 448, 449, 450, 451, 452, 453, 454, 455, 456, 457, 458, 459, 460, 461, 462, 463
	464, 465, 466, 467, 468, 469, 470, 471, 472, 473, 474, 475, 476, 477, 478, 479, 480, 481, 482, 483, 484
	485, 486, 487, 488, 489, 490, 491, 492, 493, 494, 495, 496, 497, 498, 499, 500, 501, 502, 503, 504, 505
	506, 507, 508, 509, 510, 511, 512, 513, 514, 515, 516, 517, 518, 519, 520, 521, 522, 523, 524, 525, 526
	527, 528, 529, 530, 531, 532, 533, 534, 535, 536, 537, 538, 539, 540, 541, 542, 543, 544, 545, 546, 547
	548, 549, 550, 551, 552, 553, 554, 555, 556, 557, 558, 559, 560, 561, 562, 563, 564, 565, 566, 567, 568
	569, 570, 571, 572, 573, 574, 575, 576, 577
Cycle Nr.	1	2	3	4	5	6	7	8	9	10	11	12	13	14	15	16	17	18	19	20	21	22	23	24	25	26	27	28	29	30	31	32	33	34	35	36	37	38	39	40	41	42	43	44	45	46	47	48	49
Time [s]	0	302.2	604.5	906.7	1209	1511.2	1813.4	2115.7	2417.9	2720.2	3022.4	3324.6	3626.9	3929.1	4231.4	4533.6	4835.8	5138.1	5440.3	5742.5	6044.8	6347	6649.2	6951.5	7253.7	7555.9	7858.2	8160.4	8462.7	8764.9	9067.1	9369.4	9671.6	9973.8	10276.1	10578.3	10880.5	11182.8	11485	11787.2	12089.5	12391.7	12694	12996.2	13298.4	13600.7	13902.9	14205.1	14507.4
Temp. [°C]	29.6	30.3	30.1	30.3	30.3	30	30	30	30	30.1	30.2	30.2	30.1	30.1	30.2	30.1	30	30	30	30.2	30.3	30.1	29.7	30.2	30.2	29.9	30	30	30.2	30.2	29.9	30.1	30.1	30.2	30.1	30.2	30.4	30.3	30	30.1	30	30	30	30.1	30.2	29.9	30.4	30	29.9
A1	0.1605	0.1626	0.1644	0.162	0.1621	0.1631	0.1641	0.1637	0.1655	0.164	0.1648	0.1637	0.1634	0.1628	0.1606	0.1668	0.1641	0.1625	0.1615	0.1615	0.1626	0.1611	0.1632	0.1646	0.1656	0.1626	0.1625	0.1619	0.1619	0.1626	0.1626	0.1637	0.1637	0.1632	0.1608	0.1626	0.1642	0.1637	0.1654	0.1643	0.1653	0.164	0.1638	0.163	0.1642	0.1638	0.1674	0.165	0.1643
A2	0.1468	0.1511	0.1506	0.1488	0.1495	0.1506	0.1525	0.1524	0.1514	0.1513	0.1518	0.1517	0.1527	0.1506	0.1492	0.1505	0.1522	0.1526	0.1501	0.1511	0.1491	0.1509	0.1512	0.1518	0.1511	0.1496	0.1514	0.1491	0.1492	0.1497	0.1498	0.1516	0.1521	0.1495	0.1512	0.151	0.1493	0.1508	0.1513	0.1494	0.1509	0.1482	0.1501	0.1495	0.1508	0.149	0.1509	0.1522	0.1517
A3	0.1449	0.1478	0.1502	0.1513	0.1523	0.1526	0.1534	0.154	0.1539	0.1537	0.1539	0.1543	0.1542	0.1547	0.1537	0.1546	0.1545	0.1545	0.155	0.1542	0.1547	0.1542	0.1549	0.1546	0.1547	0.1544	0.1544	0.1543	0.1548	0.1541	0.1549	0.1547	0.1548	0.155	0.155	0.155	0.155	0.1549	0.1554	0.1554	0.1558	0.1549	0.1549	0.1548	0.1545	0.155	0.1556	0.1556	0.155
A4	0.1612	0.1638	0.1677	0.1674	0.1665	0.1678	0.1678	0.1657	0.164	0.1647	0.1676	0.1672	0.1682	0.1678	0.1662	0.1664	0.1664	0.1645	0.166	0.1665	0.1655	0.1658	0.1672	0.1676	0.1662	0.1656	0.1668	0.1667	0.1649	0.1645	0.1646	0.1653	0.1667	0.1665	0.1665	0.1664	0.1663	0.1674	0.1673	0.1668	0.1679	0.166	0.1641	0.1667	0.1655	0.1661	0.1673	0.1674	0.1675
A5	0.0866	0.0868	0.0865	0.0865	0.0864	0.0864	0.0865	0.0865	0.0866	0.0867	0.0875	0.0883	0.0894	0.0905	0.0918	0.0928	0.0942	0.0955	0.0965	0.0972	0.0978	0.0977	0.0975	0.0969	0.0957	0.0933	0.0897	0.0871	0.0863	0.0861	0.0859	0.086	0.086	0.0859	0.0859	0.0859	0.0859	0.0858	0.086	0.0859	0.086	0.0859	0.0859	0.0859	0.0859	0.0858	0.0859	0.0859	0.0862
A6	0.0841	0.0841	0.084	0.084	0.0839	0.0838	0.084	0.0839	0.0839	0.084	0.0843	0.0846	0.0852	0.0859	0.0866	0.0873	0.0881	0.089	0.0898	0.0903	0.0904	0.0906	0.0903	0.0902	0.0895	0.0885	0.0873	0.0862	0.0849	0.084	0.0837	0.0836	0.0835	0.0834	0.0834	0.0834	0.0834	0.0832	0.0834	0.0834	0.0835	0.0834	0.0834	0.0835	0.0834	0.0834	0.0834	0.0834	0.0834
A7	0.1423	0.1416	0.1422	0.1426	0.1435	0.1446	0.1459	0.1476	0.1497	0.1525	0.1551	0.1576	0.1605	0.1638	0.1676	0.1721	0.1772	0.1827	0.1889	0.196	0.2037	0.2122	0.2215	0.232	0.2433	0.2554	0.2681	0.2821	0.2966	0.3121	0.3287	0.3451	0.3619	0.3784	0.3961	0.4146	0.4327	0.4509	0.4695	0.4881	0.5059	0.5236	0.5407	0.557	0.5732	0.5893	0.6035	0.6176	0.6336
A8	0.1375	0.138	0.1387	0.1391	0.1399	0.141	0.1424	0.1439	0.146	0.1486	0.1509	0.1533	0.1559	0.159	0.1628	0.1666	0.1715	0.1768	0.1826	0.1892	0.1963	0.2044	0.2132	0.2233	0.2339	0.2453	0.2572	0.2708	0.2845	0.2991	0.3148	0.3308	0.3466	0.363	0.38	0.3976	0.4152	0.4329	0.4509	0.4686	0.4859	0.5032	0.5195	0.5355	0.5514	0.5677	0.5829	0.5957	0.6114
A9	0.1351	0.1356	0.1361	0.1367	0.1374	0.1385	0.1399	0.1413	0.1436	0.1461	0.1483	0.1507	0.1534	0.1566	0.1604	0.1645	0.1693	0.1748	0.1806	0.1875	0.1948	0.2031	0.2123	0.2224	0.2332	0.2447	0.2571	0.2705	0.2846	0.2992	0.3155	0.3314	0.3478	0.3641	0.3815	0.3994	0.4173	0.4352	0.4534	0.471	0.4885	0.5056	0.5219	0.5383	0.5543	0.5703	0.5869	0.5999	0.6161
A10	0.1374	0.1388	0.1402	0.1414	0.1427	0.1445	0.1462	0.148	0.15	0.1515	0.1528	0.1539	0.1553	0.157	0.1588	0.1608	0.1627	0.1648	0.1672	0.1696	0.1716	0.1741	0.1765	0.1789	0.1814	0.1839	0.1863	0.1888	0.1913	0.1937	0.1962	0.1989	0.2014	0.2038	0.2062	0.209	0.2116	0.2143	0.217	0.2196	0.2228	0.2257	0.2284	0.2313	0.2346	0.2376	0.2406	0.2439	0.2475
A11	0.1343	0.1355	0.1366	0.1377	0.1393	0.1408	0.1426	0.1444	0.1462	0.1478	0.1492	0.1504	0.152	0.1535	0.1554	0.1574	0.1594	0.1615	0.1637	0.1662	0.1684	0.1708	0.173	0.1756	0.1779	0.1802	0.1827	0.1853	0.1878	0.1903	0.193	0.1954	0.1979	0.2003	0.2027	0.2058	0.2083	0.2111	0.2141	0.2167	0.2198	0.2227	0.2256	0.2285	0.2316	0.2346	0.238	0.2412	0.2447
A12	0.1322	0.1333	0.1344	0.1355	0.1368	0.1381	0.1397	0.1413	0.143	0.1446	0.1459	0.1472	0.1484	0.1498	0.1515	0.1533	0.1551	0.1572	0.1591	0.1613	0.1634	0.1659	0.1678	0.1702	0.1724	0.1748	0.1773	0.1797	0.182	0.1845	0.1869	0.1896	0.192	0.1944	0.1972	0.2001	0.2026	0.2057	0.2086	0.2112	0.2142	0.2176	0.2205	0.2237	0.2269	0.2302	0.2336	0.2371	0.2409
B1	0.1531	0.1525	0.1566	0.153	0.1524	0.1529	0.1574	0.1527	0.1543	0.1569	0.1541	0.1535	0.1537	0.1534	0.1552	0.1545	0.1556	0.1535	0.1542	0.1551	0.1545	0.1539	0.1533	0.1551	0.1543	0.1538	0.1527	0.1542	0.1537	0.1528	0.1555	0.1524	0.1525	0.1543	0.154	0.1538	0.1524	0.1536	0.1547	0.1524	0.1556	0.1521	0.1525	0.1544	0.1526	0.1556	0.1544	0.1537	0.1536
B2	0.1632	0.1718	0.1769	0.1742	0.1731	0.1741	0.1759	0.1751	0.177	0.1768	0.1754	0.176	0.1762	0.1754	0.1709	0.1749	0.1703	0.1694	0.1675	0.1697	0.17	0.1715	0.1713	0.1728	0.1725	0.1746	0.1738	0.1743	0.1729	0.1704	0.1717	0.1704	0.1709	0.1729	0.1709	0.1715	0.1715	0.1732	0.1751	0.1741	0.1742	0.1717	0.172	0.1729	0.1718	0.1724	0.1721	0.1724	0.1714
B3	0.1605	0.1681	0.172	0.1706	0.171	0.1704	0.1722	0.1714	0.1715	0.1728	0.17	0.1706	0.1705	0.1693	0.1693	0.1717	0.1686	0.1663	0.1662	0.1682	0.1675	0.1693	0.1697	0.1694	0.1672	0.1667	0.1677	0.1702	0.1708	0.1676	0.1664	0.1639	0.166	0.169	0.1682	0.1677	0.1676	0.1672	0.1679	0.1657	0.1672	0.1645	0.1643	0.1667	0.1678	0.168	0.1689	0.1696	0.1683
B4	0.1557	0.1581	0.1574	0.1564	0.1604	0.1613	0.1633	0.1625	0.1606	0.1617	0.162	0.1603	0.1626	0.1624	0.162	0.1634	0.1621	0.1622	0.1623	0.1639	0.1635	0.1648	0.1652	0.1643	0.1629	0.1641	0.1645	0.1656	0.165	0.1651	0.1649	0.1651	0.1671	0.1683	0.1664	0.166	0.1629	0.1647	0.1666	0.1663	0.1625	0.1633	0.1635	0.1666	0.1666	0.1668	0.167	0.1674	0.1656
B5	0.1415	0.1463	0.1475	0.1488	0.1505	0.1525	0.1551	0.1546	0.1579	0.1583	0.1597	0.1611	0.1638	0.1653	0.1677	0.1693	0.1719	0.1754	0.1775	0.1817	0.184	0.1863	0.1889	0.1918	0.1947	0.1969	0.1999	0.2029	0.2057	0.2087	0.2118	0.2148	0.218	0.2218	0.2249	0.2287	0.2326	0.2361	0.2404	0.2442	0.2484	0.2521	0.2563	0.2605	0.2649	0.27	0.2737	0.2784	0.2831
B6	0.1398	0.1396	0.14	0.1407	0.1416	0.1428	0.1442	0.146	0.1482	0.1507	0.1535	0.1561	0.1589	0.1622	0.1662	0.1703	0.1754	0.1807	0.1869	0.1938	0.2012	0.2098	0.2195	0.2302	0.2417	0.2543	0.2677	0.2826	0.2982	0.3147	0.3319	0.3494	0.3673	0.3859	0.4054	0.4242	0.4442	0.4641	0.4841	0.5029	0.5222	0.5413	0.5597	0.5781	0.5956	0.6141	0.6317	0.6485	0.6679
B7	0.143	0.1414	0.1418	0.1425	0.1434	0.1446	0.146	0.1477	0.1498	0.1526	0.1553	0.1578	0.1608	0.1642	0.1683	0.1726	0.1779	0.1835	0.1899	0.1972	0.2049	0.2139	0.2241	0.2353	0.2474	0.2602	0.2748	0.2901	0.306	0.3232	0.3404	0.3579	0.3761	0.3953	0.4142	0.4336	0.4536	0.4739	0.4942	0.5118	0.531	0.5487	0.567	0.584	0.6015	0.6193	0.6367	0.6534	0.6718
B8	0.141	0.1403	0.1408	0.1416	0.1424	0.1435	0.1451	0.147	0.1493	0.1518	0.1546	0.1572	0.16	0.1636	0.1676	0.172	0.1773	0.1829	0.1893	0.1967	0.2047	0.2139	0.2243	0.2354	0.2476	0.2607	0.2752	0.2909	0.3066	0.3239	0.3411	0.3586	0.3768	0.3958	0.4149	0.4345	0.4546	0.4744	0.4951	0.5141	0.5313	0.5485	0.5664	0.5835	0.6009	0.6189	0.6354	0.6527	0.6702
B9	0.1371	0.137	0.1376	0.1383	0.1393	0.1404	0.1419	0.1436	0.1458	0.1482	0.1508	0.1533	0.156	0.1594	0.1633	0.1672	0.1724	0.1775	0.1837	0.1906	0.198	0.2065	0.2164	0.2269	0.2384	0.2505	0.2645	0.279	0.2943	0.3106	0.3273	0.3443	0.3618	0.3803	0.3983	0.4177	0.437	0.4566	0.4765	0.4953	0.513	0.529	0.5465	0.5634	0.5807	0.5991	0.6145	0.6314	0.6493
B10	0.1387	0.1397	0.1408	0.1422	0.1437	0.1459	0.1469	0.149	0.1509	0.1522	0.1537	0.1551	0.1566	0.1585	0.1608	0.1634	0.1653	0.1675	0.1698	0.1726	0.175	0.1776	0.1805	0.1832	0.1862	0.1889	0.1917	0.1948	0.1975	0.2011	0.2038	0.2067	0.2099	0.2129	0.2161	0.2201	0.2233	0.2266	0.2303	0.234	0.2376	0.2411	0.2451	0.2487	0.2527	0.2574	0.2605	0.2647	0.2693
B11	0.1467	0.1488	0.1501	0.152	0.1539	0.1557	0.1583	0.1599	0.1617	0.1632	0.164	0.1656	0.167	0.1686	0.1705	0.1728	0.175	0.1773	0.18	0.1828	0.1852	0.1883	0.1911	0.1939	0.1967	0.2004	0.2027	0.2055	0.2078	0.2108	0.2136	0.2163	0.218	0.2209	0.2238	0.2275	0.2305	0.2335	0.2368	0.2396	0.2437	0.247	0.2508	0.2551	0.259	0.2632	0.267	0.2714	0.2763
B12	0.1424	0.1439	0.1454	0.1477	0.1496	0.1513	0.1534	0.1562	0.1581	0.1595	0.1608	0.1632	0.1643	0.1662	0.1685	0.1711	0.1732	0.1757	0.1783	0.1819	0.1846	0.1871	0.1899	0.1922	0.195	0.198	0.2009	0.2036	0.2067	0.2093	0.212	0.2151	0.2181	0.221	0.2244	0.2282	0.2317	0.2353	0.2392	0.2428	0.247	0.2501	0.2537	0.2578	0.2617	0.2663	0.2705	0.2748	0.2795
C1	0.9976	0.9211	0.8622	0.8245	0.8195	0.8037	0.7921	0.7955	0.8006	0.8004	0.803	0.8	0.8021	0.8042	0.8028	0.803	0.8019	0.8029	0.8005	0.7964	0.7987	0.7999	0.7997	0.7998	0.8003	0.8003	0.7985	0.797	0.7977	0.7963	0.7941	0.7908	0.7877	0.7899	0.7882	0.7778	0.7773	0.7748	0.778	0.7791	0.7739	0.7749	0.7728	0.7721	0.7744	0.7715	0.7701	0.7667	0.7635
C2	1.142	1.1165	0.9762	0.8906	0.8604	0.8541	0.8359	0.8185	0.8126	0.7814	0.7737	0.7573	0.7451	0.7416	0.741	0.738	0.7235	0.7241	0.7192	0.7158	0.7222	0.7228	0.7127	0.713	0.7146	0.7124	0.7127	0.7183	0.7071	0.7085	0.7119	0.7028	0.698	0.7061	0.7089	0.6993	0.6954	0.7041	0.7023	0.7021	0.6952	0.6959	0.6928	0.6943	0.7004	0.6884	0.696	0.6934	0.6866
C3	1.0064	0.9509	0.9006	0.8532	0.8343	0.858	0.8784	0.8744	0.8774	0.853	0.8614	0.8613	0.8603	0.8538	0.8511	0.8501	0.855	0.8594	0.8559	0.8557	0.8653	0.8627	0.8547	0.8592	0.8597	0.8553	0.8581	0.8594	0.8556	0.8523	0.855	0.8445	0.844	0.8477	0.8491	0.8334	0.8409	0.8474	0.8469	0.8454	0.8425	0.8452	0.8445	0.8431	0.848	0.8416	0.8455	0.8489	0.8474
C4	0.1566	0.1585	0.1615	0.1597	0.162	0.1618	0.1639	0.1628	0.1636	0.1636	0.1632	0.1635	0.1632	0.1631	0.1629	0.1642	0.1633	0.1612	0.1614	0.1613	0.1594	0.1614	0.1622	0.1612	0.1625	0.1612	0.1618	0.1614	0.1627	0.162	0.1613	0.1605	0.1614	0.1613	0.1615	0.1623	0.1621	0.1627	0.1635	0.1623	0.1631	0.162	0.162	0.1622	0.1623	0.1625	0.1635	0.162	0.1626
C5	0.1444	0.1462	0.1479	0.1493	0.151	0.153	0.1549	0.1571	0.1593	0.1609	0.1624	0.1639	0.1656	0.1675	0.17	0.1723	0.1749	0.1778	0.1806	0.1836	0.1865	0.1898	0.1929	0.1963	0.1996	0.2027	0.206	0.2095	0.2129	0.2163	0.22	0.2232	0.2273	0.2311	0.235	0.2387	0.2432	0.2471	0.2518	0.256	0.2604	0.2648	0.2693	0.2739	0.279	0.284	0.2888	0.2938	0.2995
C6	0.1435	0.143	0.1432	0.1435	0.1442	0.1455	0.1468	0.1486	0.1509	0.1532	0.1562	0.1586	0.1616	0.165	0.1689	0.1732	0.1786	0.1843	0.1906	0.1978	0.206	0.215	0.2251	0.2365	0.2485	0.262	0.2764	0.2919	0.3087	0.3263	0.3446	0.3623	0.3816	0.4013	0.4196	0.4385	0.4596	0.4805	0.5025	0.5225	0.542	0.561	0.5797	0.5986	0.6176	0.6363	0.6549	0.6741	0.6939
C7	1.0898	1.11	0.9814	0.9169	0.8763	0.8059	0.7782	0.7627	0.7507	0.7383	0.7455	0.7434	0.7475	0.7466	0.7471	0.7402	0.743	0.752	0.7555	0.7637	0.7776	0.7861	0.7901	0.8043	0.8164	0.8314	0.8471	0.869	0.8787	0.8972	0.9215	0.9268	0.9478	0.9653	0.9889	1.005	1.0199	1.0389	1.0581	1.0716	1.0869	1.1048	1.1165	1.1365	1.1531	1.1686	1.1857	1.2013	1.2096
C8	0.4693	0.3643	0.3159	0.2902	0.2812	0.2813	0.2828	0.2826	0.2858	0.2832	0.2884	0.2888	0.2931	0.2937	0.2953	0.3013	0.3062	0.3126	0.3169	0.3242	0.3347	0.3428	0.3519	0.3645	0.3762	0.39	0.4023	0.4204	0.4354	0.4521	0.4724	0.4878	0.5071	0.5257	0.5458	0.5635	0.5849	0.6047	0.6246	0.6414	0.6589	0.6786	0.696	0.7155	0.7353	0.7544	0.7745	0.7961	0.8155
C9	0.4848	0.3928	0.3771	0.3618	0.3482	0.341	0.3395	0.3362	0.3391	0.3373	0.3407	0.3433	0.3444	0.3471	0.349	0.3556	0.3555	0.3621	0.3686	0.3755	0.3849	0.3938	0.4029	0.4158	0.4276	0.4412	0.4573	0.4747	0.4911	0.508	0.5288	0.5447	0.5641	0.5831	0.6031	0.6218	0.6422	0.6629	0.6828	0.6989	0.7196	0.7381	0.7563	0.7755	0.7958	0.8164	0.8369	0.8586	0.8776
C10	0.8158	0.7127	0.6667	0.6512	0.6457	0.6451	0.6492	0.6507	0.6559	0.6496	0.6547	0.6569	0.6589	0.6581	0.6565	0.6592	0.6537	0.6563	0.6522	0.6451	0.6331	0.6116	0.5762	0.5452	0.518	0.492	0.4711	0.4611	0.4512	0.4513	0.4518	0.4439	0.4452	0.4464	0.4485	0.4476	0.4509	0.4544	0.4559	0.4621	0.4656	0.4691	0.474	0.4767	0.4802	0.4851	0.4903	0.4931	0.4967
C11	0.7434	0.6704	0.6349	0.6253	0.6198	0.6193	0.6182	0.6178	0.6187	0.6132	0.6162	0.6195	0.6201	0.62	0.6194	0.6249	0.6243	0.6284	0.6284	0.6321	0.6351	0.6372	0.6378	0.6418	0.6414	0.6402	0.6438	0.6467	0.6448	0.6377	0.6363	0.6309	0.6274	0.6251	0.6268	0.6272	0.6283	0.6245	0.6247	0.6255	0.6272	0.63	0.6328	0.6371	0.6388	0.6428	0.6462	0.6534	0.656
C12	1.1135	1.0452	1.0034	0.997	0.9939	0.9938	1.004	1.0055	1.0135	1.0063	1.0135	1.0189	1.0189	1.0218	1.0176	1.0278	1.0251	1.0304	1.0284	1.0334	1.0348	1.0357	1.0342	1.0282	0.9944	0.9774	0.9709	0.9683	0.9686	0.9701	0.9706	0.9671	0.966	0.9688	0.9693	0.9657	0.9507	0.951	0.9523	0.9494	0.9507	0.955	0.9566	0.9594	0.9624	0.9631	0.9623	0.9679	0.9657
D1	0.7121	0.8007	0.8349	0.804	0.8336	0.8329	0.8914	0.9222	0.9417	0.9654	0.9583	0.9559	0.9686	0.9789	0.9884	1.0099	1.0113	1.013	1.0182	1.0805	1.0656	1.0662	1.0659	1.0795	1.0708	1.1027	1.119	1.0888	1.0712	1.0858	1.1115	1.1172	1.1258	1.1185	1.1262	1.1107	1.1332	1.1349	1.1151	1.1204	1.0919	1.1056	1.129	1.1423	1.1146	1.1117	1.0943	1.0863	1.1176
D2	1.1571	1.0253	0.9717	0.9476	0.9726	0.9455	0.9269	0.9331	0.9446	0.9515	0.9623	0.9606	0.9622	0.9497	0.9556	0.9641	0.948	0.9483	0.9561	0.9627	0.9515	0.958	0.965	0.962	0.9681	0.9598	0.9521	0.9641	0.972	0.9933	0.9689	0.9669	0.9659	0.973	0.969	0.9673	0.9737	0.9668	0.9637	0.97	0.979	0.9642	0.975	0.981	0.9772	0.983	0.9964	0.9814	0.9912
D3	1.2839	1.3113	1.2849	1.2172	1.1873	1.1579	1.1094	1.1046	1.1536	1.173	1.1578	1.1664	1.1782	1.195	1.2265	1.2677	1.215	1.2537	1.2533	1.2662	1.224	1.2186	1.2397	1.2262	1.2564	1.23	1.2277	1.237	1.236	1.2553	1.221	1.223	1.2206	1.2137	1.1997	1.1669	1.1667	1.1727	1.2008	1.2044	1.1877	1.1901	1.1948	1.1795	1.1827	1.2034	1.2177	1.2462	1.2228
D4	0.0903	0.0912	0.0927	0.0947	0.0972	0.0999	0.1029	0.1056	0.1086	0.1114	0.1146	0.1178	0.1203	0.1234	0.1265	0.1291	0.132	0.1349	0.1374	0.14	0.1425	0.1448	0.1473	0.1502	0.1526	0.1553	0.1574	0.1594	0.1603	0.1616	0.163	0.1649	0.1665	0.1685	0.1694	0.1711	0.1721	0.1739	0.1761	0.1779	0.18	0.182	0.1818	0.1829	0.1846	0.1862	0.182	0.1838	0.1854
D5	0.1446	0.1463	0.1471	0.1487	0.1504	0.1525	0.1541	0.1566	0.158	0.1595	0.1616	0.1631	0.1648	0.1667	0.169	0.1714	0.1736	0.1763	0.179	0.182	0.1849	0.1875	0.1907	0.1938	0.1969	0.2002	0.2035	0.2069	0.2105	0.214	0.2173	0.2212	0.2251	0.2288	0.2331	0.2373	0.2414	0.2458	0.2501	0.2544	0.2592	0.2636	0.2684	0.2732	0.2784	0.2832	0.2884	0.294	0.2997
D6	0.1446	0.1446	0.145	0.1455	0.1466	0.1476	0.149	0.1509	0.153	0.1556	0.1582	0.1608	0.1638	0.1672	0.1711	0.1757	0.1811	0.1869	0.1934	0.2009	0.2093	0.2185	0.2294	0.2409	0.2536	0.2677	0.2826	0.2991	0.3169	0.3351	0.3535	0.3724	0.3915	0.4112	0.4322	0.4531	0.4743	0.4966	0.5176	0.5382	0.5577	0.578	0.5977	0.6176	0.6369	0.6565	0.6764	0.6961	0.7165
D7	0.4576	0.3999	0.3773	0.3663	0.3605	0.3568	0.356	0.3578	0.359	0.3622	0.361	0.3619	0.3671	0.3678	0.3697	0.3741	0.3818	0.3865	0.3957	0.402	0.4099	0.4209	0.4308	0.4451	0.4599	0.4732	0.4912	0.5084	0.5292	0.5466	0.5624	0.5847	0.6037	0.6271	0.6477	0.6697	0.6911	0.7108	0.7277	0.7461	0.7644	0.7848	0.8019	0.8205	0.8422	0.8611	0.8806	0.898	0.917
D8	0.8798	0.747	0.6418	0.5753	0.509	0.4657	0.4414	0.4289	0.4219	0.4214	0.42	0.4209	0.4243	0.4258	0.429	0.4335	0.4404	0.4458	0.454	0.4624	0.4715	0.4836	0.4963	0.5095	0.5253	0.5419	0.5576	0.5766	0.5972	0.6173	0.6357	0.6575	0.6777	0.7027	0.7246	0.749	0.7706	0.7915	0.8105	0.8306	0.8517	0.8731	0.8926	0.9117	0.9357	0.9543	0.9761	0.9939	1.0139
D9	0.5881	0.4944	0.4594	0.4389	0.4254	0.4168	0.4007	0.3892	0.3762	0.3731	0.3719	0.3685	0.3665	0.3691	0.3677	0.3739	0.3732	0.3757	0.3796	0.3857	0.3927	0.401	0.4128	0.4256	0.4374	0.4513	0.4675	0.4843	0.5014	0.5198	0.5368	0.5545	0.5745	0.5947	0.6152	0.6364	0.6554	0.6746	0.6921	0.7097	0.7274	0.7437	0.7599	0.7774	0.7955	0.8091	0.8242	0.8405	0.8572
D10	1.0656	0.9224	0.8591	0.865	0.9247	0.9732	0.9785	0.985	0.9794	0.9789	0.9588	0.9443	0.9194	0.8969	0.8825	0.8295	0.8268	0.8268	0.8282	0.8065	0.7861	0.757	0.7168	0.6709	0.6243	0.5626	0.5103	0.4739	0.4539	0.4398	0.4304	0.4225	0.4184	0.4174	0.4183	0.4167	0.4144	0.4127	0.4129	0.4126	0.4119	0.4134	0.4156	0.4208	0.4248	0.4288	0.4328	0.4381	0.4434
D11	0.9305	0.7364	0.6421	0.635	0.6613	0.6957	0.7123	0.7152	0.7059	0.7042	0.6953	0.6937	0.6717	0.655	0.645	0.5774	0.5435	0.5244	0.4966	0.4595	0.423	0.3956	0.3658	0.3516	0.3456	0.3427	0.3409	0.3408	0.3406	0.3417	0.3433	0.3433	0.3454	0.3471	0.3504	0.3536	0.3571	0.3606	0.3646	0.3677	0.3712	0.3752	0.3797	0.3847	0.3894	0.3953	0.4011	0.4066	0.4126
D12	0.826	0.6877	0.6565	0.7214	0.804	0.8494	0.8647	0.8519	0.8403	0.8385	0.8252	0.8246	0.8119	0.7988	0.8069	0.7688	0.7999	0.8013	0.791	0.7563	0.7377	0.7019	0.649	0.5839	0.5317	0.4869	0.4524	0.4288	0.421	0.4167	0.4129	0.4108	0.4075	0.4084	0.4098	0.4107	0.4124	0.4141	0.4166	0.4199	0.4239	0.4277	0.4317	0.4363	0.4415	0.4471	0.4521	0.4579	0.4646
E1	0.1472	0.1487	0.156	0.1565	0.1525	0.1523	0.1524	0.1526	0.1532	0.1525	0.1523	0.1533	0.1547	0.154	0.1557	0.1544	0.1555	0.1557	0.1545	0.1545	0.1547	0.1539	0.1533	0.1529	0.1531	0.1531	0.1531	0.1539	0.1539	0.1536	0.1526	0.1524	0.1525	0.1528	0.1526	0.1526	0.1531	0.1531	0.1532	0.1533	0.1544	0.1519	0.1519	0.153	0.1525	0.1516	0.1515	0.1525	0.152
E2	0.1496	0.1498	0.1503	0.1508	0.1507	0.1503	0.1497	0.1501	0.1497	0.1494	0.1493	0.1498	0.1496	0.1496	0.1498	0.1493	0.1498	0.1498	0.1492	0.1492	0.1492	0.1491	0.1495	0.1491	0.149	0.1493	0.1492	0.149	0.1492	0.1492	0.1495	0.1485	0.1489	0.1492	0.149	0.1488	0.1488	0.1488	0.1486	0.1487	0.1484	0.1488	0.1485	0.1484	0.1493	0.1489	0.1483	0.1485	0.1488
E3	0.1462	0.1459	0.1462	0.1464	0.1468	0.147	0.1467	0.1468	0.147	0.1469	0.1467	0.147	0.1469	0.147	0.147	0.1469	0.1471	0.147	0.147	0.1468	0.1468	0.1468	0.147	0.147	0.1468	0.1469	0.147	0.1465	0.147	0.1467	0.1466	0.1465	0.1463	0.1467	0.1463	0.1464	0.1465	0.1465	0.1465	0.1466	0.1465	0.1465	0.1466	0.1462	0.1462	0.1463	0.1463	0.1464	0.1464
E4	0.0907	0.0896	0.089	0.0904	0.0932	0.0966	0.1002	0.1039	0.1075	0.1111	0.1148	0.1182	0.1217	0.1252	0.1291	0.1324	0.1359	0.139	0.1418	0.1446	0.1479	0.1504	0.1544	0.1572	0.1597	0.1633	0.1665	0.1686	0.1714	0.174	0.1774	0.1797	0.1806	0.1835	0.1858	0.1888	0.1914	0.1941	0.1955	0.196	0.1969	0.1987	0.2007	0.2017	0.1988	0.2003	0.2018	0.2025	0.2038
E5	0.1408	0.1418	0.1433	0.1446	0.1464	0.1481	0.1502	0.1521	0.1544	0.1562	0.1577	0.1589	0.1604	0.162	0.1638	0.1656	0.168	0.1704	0.173	0.1756	0.1782	0.1812	0.1842	0.187	0.1902	0.1931	0.1963	0.1995	0.2026	0.2058	0.2094	0.2126	0.2163	0.22	0.2237	0.2278	0.2316	0.2359	0.2404	0.2444	0.2489	0.2532	0.2578	0.2629	0.2677	0.2727	0.2777	0.2833	0.2891
E6	0.1362	0.1369	0.1373	0.1379	0.1386	0.1399	0.1412	0.1428	0.1452	0.1476	0.1503	0.1529	0.1559	0.1593	0.1634	0.168	0.1736	0.1798	0.1868	0.1948	0.2033	0.2128	0.2238	0.2363	0.2498	0.264	0.2797	0.2967	0.3152	0.3348	0.3539	0.3738	0.3949	0.4155	0.4361	0.4573	0.4794	0.5015	0.5233	0.5435	0.5649	0.5858	0.6064	0.6272	0.6481	0.6691	0.6893	0.7099	0.7306
E7	0.1398	0.1406	0.1411	0.1415	0.1423	0.1432	0.1447	0.1462	0.1483	0.1508	0.1536	0.1563	0.1592	0.1625	0.1667	0.1713	0.1768	0.1831	0.19	0.1981	0.2068	0.2167	0.2279	0.2404	0.2544	0.2689	0.2848	0.3018	0.3207	0.3396	0.3591	0.3799	0.4005	0.4207	0.4412	0.463	0.4846	0.5063	0.5277	0.5476	0.5685	0.589	0.6096	0.6295	0.6494	0.6708	0.6895	0.7092	0.7294
E8	0.1434	0.1441	0.1447	0.1451	0.1458	0.1469	0.1482	0.1498	0.1519	0.1545	0.1572	0.1599	0.1629	0.1664	0.1706	0.1755	0.1812	0.1876	0.195	0.2033	0.2123	0.2226	0.234	0.2469	0.2613	0.2764	0.2929	0.3104	0.3297	0.3497	0.3693	0.3903	0.4116	0.433	0.4548	0.4765	0.499	0.5217	0.5439	0.5643	0.5853	0.6062	0.6279	0.6482	0.6689	0.6911	0.7107	0.7308	0.7526
E9	0.1358	0.1364	0.1368	0.1372	0.1379	0.139	0.1402	0.1416	0.1437	0.1461	0.1486	0.151	0.1539	0.1571	0.1612	0.1658	0.1713	0.1772	0.1839	0.1917	0.2004	0.2102	0.2211	0.2336	0.2473	0.2618	0.2777	0.2945	0.313	0.332	0.3515	0.372	0.3928	0.4137	0.4357	0.4573	0.4794	0.5006	0.5223	0.5422	0.5638	0.5833	0.6053	0.6263	0.647	0.6701	0.69	0.7111	0.7328
E10	0.1391	0.1404	0.1415	0.1429	0.1445	0.1464	0.1485	0.1505	0.1526	0.1541	0.1556	0.157	0.1586	0.1604	0.1623	0.1644	0.1669	0.1691	0.1715	0.1744	0.1769	0.1798	0.1825	0.1853	0.1882	0.1912	0.194	0.197	0.2003	0.2033	0.2067	0.2099	0.2132	0.2167	0.2204	0.2241	0.2278	0.2316	0.2361	0.2396	0.2441	0.248	0.2528	0.257	0.2616	0.2666	0.2711	0.2763	0.2821
E11	0.1414	0.1435	0.1455	0.147	0.1485	0.1502	0.1521	0.1542	0.1564	0.1585	0.1601	0.1616	0.1631	0.1646	0.1667	0.1686	0.1713	0.1736	0.1761	0.1786	0.1813	0.1841	0.1868	0.1895	0.1924	0.1952	0.1981	0.2012	0.2043	0.2077	0.211	0.2143	0.2179	0.2216	0.2256	0.2294	0.2334	0.2378	0.2423	0.2464	0.2509	0.2554	0.2604	0.2652	0.2701	0.2757	0.2808	0.2867	0.2929
E12	0.1372	0.1385	0.1398	0.1407	0.1423	0.1436	0.1456	0.1474	0.1492	0.1509	0.1521	0.1533	0.1546	0.1562	0.1577	0.1593	0.1615	0.1637	0.1661	0.1683	0.1707	0.1734	0.1761	0.1786	0.1816	0.1846	0.1874	0.1902	0.1934	0.1964	0.1997	0.203	0.2062	0.2099	0.2138	0.2174	0.2212	0.2252	0.2298	0.2337	0.2383	0.2424	0.2472	0.2513	0.2567	0.2619	0.2668	0.2725	0.2789
F1	0.1781	0.1769	0.1768	0.1762	0.1773	0.1776	0.1818	0.1823	0.1868	0.1824	0.1852	0.1871	0.1864	0.1861	0.1876	0.187	0.1861	0.1903	0.1863	0.1878	0.1858	0.1853	0.188	0.1863	0.1877	0.1863	0.1875	0.1896	0.1869	0.1881	0.1907	0.1862	0.1915	0.188	0.1875	0.1909	0.1891	0.189	0.1901	0.1897	0.1912	0.1888	0.1859	0.1914	0.1903	0.1901	0.1907	0.1883	0.19
F2	0.2009	0.2012	0.1975	0.1932	0.1935	0.1928	0.1933	0.1945	0.1945	0.1942	0.1956	0.1948	0.1951	0.1943	0.1933	0.195	0.1954	0.1938	0.1939	0.1935	0.1945	0.1924	0.1929	0.1927	0.1921	0.1932	0.1931	0.1919	0.1914	0.191	0.1928	0.1925	0.1922	0.1919	0.1922	0.191	0.1931	0.1914	0.1909	0.1919	0.1914	0.1915	0.1927	0.1909	0.1908	0.1922	0.1906	0.192	0.1925
F3	0.1766	0.1727	0.1729	0.1712	0.1704	0.1698	0.1693	0.1681	0.1691	0.1681	0.1678	0.169	0.1674	0.1679	0.1677	0.1693	0.1677	0.1675	0.1698	0.1688	0.1664	0.1678	0.1695	0.1696	0.1695	0.167	0.1694	0.1681	0.1672	0.1684	0.1687	0.1671	0.1685	0.1683	0.168	0.1685	0.1702	0.1696	0.1699	0.1693	0.1713	0.1678	0.1683	0.17	0.1694	0.1708	0.1705	0.17	0.1721
F4	0.134	0.1339	0.1343	0.134	0.1343	0.1345	0.1346	0.1345	0.1347	0.1348	0.1348	0.1348	0.1348	0.1348	0.135	0.1348	0.135	0.1349	0.1349	0.1351	0.135	0.135	0.135	0.1349	0.1349	0.1349	0.1349	0.135	0.1349	0.1349	0.135	0.1349	0.1349	0.135	0.1349	0.1349	0.1351	0.1349	0.1349	0.135	0.135	0.1349	0.1349	0.135	0.135	0.135	0.135	0.1349	0.135
F5	0.1388	0.1403	0.1418	0.1431	0.1448	0.1468	0.1489	0.1508	0.1532	0.1552	0.1568	0.1582	0.1597	0.1614	0.1632	0.1654	0.1677	0.1702	0.1728	0.1756	0.1786	0.1815	0.1847	0.1876	0.1909	0.1941	0.1974	0.2008	0.2042	0.2076	0.2118	0.2153	0.2189	0.2229	0.2274	0.2314	0.2358	0.2404	0.245	0.2495	0.2544	0.2595	0.2646	0.2696	0.2751	0.2809	0.2868	0.2927	0.2988
F6	0.1385	0.1392	0.1398	0.1404	0.1412	0.1422	0.1437	0.1453	0.1477	0.1503	0.1531	0.1556	0.1587	0.1621	0.1664	0.1712	0.1768	0.1832	0.1903	0.1984	0.2075	0.2174	0.2288	0.2418	0.2559	0.271	0.2874	0.3054	0.3244	0.3435	0.3646	0.3862	0.4066	0.4266	0.4484	0.4703	0.4925	0.5163	0.5386	0.5597	0.5808	0.6028	0.6238	0.6441	0.6655	0.6857	0.7061	0.7251	0.7444
F7	0.1608	0.1596	0.1597	0.1597	0.1604	0.1614	0.1628	0.1641	0.1664	0.1688	0.1711	0.1736	0.1764	0.1801	0.1845	0.1895	0.1953	0.2021	0.2098	0.2185	0.2285	0.2395	0.2524	0.2662	0.2816	0.2982	0.3158	0.3347	0.3538	0.3751	0.3971	0.4181	0.4395	0.4612	0.4849	0.5073	0.5293	0.5529	0.5743	0.5953	0.6164	0.6393	0.6614	0.6813	0.7048	0.7255	0.7465	0.7672	0.7861
F8	0.1641	0.1625	0.1624	0.1631	0.1642	0.1648	0.1667	0.1682	0.1706	0.1727	0.1751	0.1778	0.1807	0.1846	0.1885	0.1938	0.1997	0.2067	0.2144	0.2233	0.2331	0.2441	0.2574	0.2719	0.2873	0.304	0.3223	0.3408	0.3607	0.3815	0.4043	0.4251	0.4473	0.4692	0.4933	0.5161	0.5378	0.561	0.5826	0.6038	0.6258	0.6477	0.6696	0.6902	0.7129	0.7343	0.7558	0.7758	0.7955
F9	0.1559	0.1568	0.1555	0.1541	0.155	0.1559	0.1571	0.1583	0.1611	0.1637	0.1653	0.1679	0.1712	0.1747	0.1791	0.1842	0.19	0.1971	0.2048	0.2133	0.2234	0.2344	0.2476	0.2617	0.2774	0.2937	0.3121	0.3304	0.3509	0.372	0.3942	0.4156	0.4381	0.4612	0.4855	0.5076	0.53	0.5533	0.575	0.5964	0.6191	0.6416	0.6642	0.6856	0.7089	0.7315	0.7527	0.773	0.793
F10	0.1659	0.1651	0.1655	0.1669	0.1684	0.1699	0.1715	0.1732	0.1752	0.1768	0.178	0.1793	0.1809	0.1823	0.1845	0.1866	0.1889	0.1913	0.1938	0.1965	0.1994	0.202	0.205	0.2079	0.2109	0.2136	0.2167	0.2196	0.2231	0.2262	0.2299	0.2332	0.2367	0.2409	0.245	0.2488	0.253	0.2576	0.262	0.2658	0.2708	0.2754	0.2808	0.2855	0.2911	0.2971	0.3027	0.3084	0.3146
F11	0.1727	0.1746	0.1762	0.1789	0.181	0.1826	0.1849	0.187	0.1889	0.1904	0.192	0.1933	0.1945	0.1963	0.1985	0.2002	0.2023	0.2047	0.2075	0.2095	0.2121	0.2141	0.2157	0.2181	0.2207	0.2231	0.226	0.2287	0.2312	0.2343	0.2376	0.2405	0.2442	0.2474	0.2513	0.2552	0.2588	0.2631	0.2675	0.2713	0.2761	0.2809	0.286	0.2909	0.2965	0.3023	0.3082	0.3147	0.3215
F12	0.1623	0.165	0.1653	0.1657	0.1679	0.169	0.1716	0.1735	0.1759	0.1774	0.1783	0.1795	0.1808	0.1819	0.1836	0.1833	0.1854	0.1876	0.1899	0.1917	0.1942	0.195	0.1979	0.2005	0.2037	0.2062	0.2078	0.211	0.2148	0.2181	0.2214	0.2251	0.2288	0.2327	0.237	0.2412	0.2455	0.2507	0.2559	0.2606	0.2659	0.271	0.2772	0.2821	0.2888	0.295	0.3013	0.3084	0.3159
G1	0.3678	0.297	0.2688	0.248	0.2422	0.2441	0.2482	0.2624	0.2816	0.3389	0.4177	0.4618	0.5052	0.5586	0.6202	0.703	0.714	0.7374	0.7433	0.7529	0.7651	0.7655	0.7766	0.7892	0.771	0.7905	0.7392	0.7781	0.7642	0.7696	0.7773	0.7688	0.7877	0.7873	0.773	0.7951	0.7709	0.7797	0.7961	0.7554	0.7814	0.7698	0.7428	0.7821	0.7778	0.7635	0.7812	0.7594	0.7733
G2	0.9538	0.9907	0.9142	0.9298	1.0028	1.0478	1.1064	1.1546	1.1197	1.1602	1.1363	1.1662	1.1671	1.1402	1.1411	1.1939	1.1458	1.1336	1.126	1.1562	1.1951	1.1979	1.1756	1.2165	1.1467	1.1371	1.1049	1.1045	1.1647	1.1358	1.1611	1.1555	1.1593	1.1475	1.1412	1.1753	1.1511	1.1135	1.1214	1.1579	1.1434	1.1364	1.1457	1.1433	1.145	1.1762	1.1405	1.1418	1.1646
G3	1.1784	1.3846	1.4604	1.423	1.3864	1.4185	1.421	1.4835	1.4652	1.4389	1.4503	1.3879	1.3006	1.3069	1.3167	1.3345	1.3128	1.2878	1.2995	1.2684	1.2871	1.2811	1.2638	1.2963	1.2611	1.2993	1.2727	1.269	1.2637	1.2837	1.2874	1.2358	1.251	1.2503	1.2424	1.2779	1.2592	1.2538	1.242	1.236	1.2448	1.2385	1.2326	1.2145	1.2426	1.2254	1.2302	1.2293	1.2618
G4	0.1329	0.1332	0.1333	0.1334	0.1334	0.1335	0.1337	0.1336	0.1338	0.1336	0.1338	0.1338	0.1337	0.1339	0.134	0.1339	0.134	0.134	0.1338	0.134	0.1338	0.134	0.1339	0.134	0.1339	0.1339	0.1338	0.134	0.1339	0.1339	0.134	0.1341	0.134	0.134	0.134	0.1339	0.134	0.134	0.134	0.134	0.1341	0.1342	0.1342	0.1342	0.1342	0.1341	0.1342	0.1341	0.1341
G5	0.1395	0.1409	0.1423	0.1437	0.1453	0.1471	0.1492	0.1512	0.1534	0.1551	0.1569	0.158	0.1592	0.161	0.1629	0.1649	0.1672	0.1696	0.1722	0.1751	0.178	0.1811	0.1842	0.1872	0.1904	0.1938	0.197	0.2006	0.2038	0.2073	0.2112	0.2149	0.2189	0.2229	0.2272	0.2315	0.2362	0.2409	0.246	0.2506	0.2555	0.2607	0.2659	0.2713	0.2774	0.2833	0.2896	0.2959	0.3027
G6	0.1384	0.139	0.1396	0.1402	0.1411	0.1421	0.1437	0.1454	0.148	0.1504	0.1533	0.1558	0.1588	0.1624	0.1668	0.1717	0.1775	0.1839	0.1912	0.1994	0.2085	0.2188	0.2306	0.2436	0.2579	0.2735	0.2903	0.3088	0.3277	0.3479	0.3694	0.3917	0.4118	0.4324	0.454	0.4769	0.4998	0.5229	0.5457	0.567	0.5891	0.611	0.6331	0.6546	0.6763	0.6978	0.7183	0.7376	0.7574
G7	0.4577	0.4086	0.3764	0.3722	0.3707	0.3682	0.3671	0.3677	0.3698	0.3709	0.3721	0.3735	0.3751	0.3791	0.3837	0.3878	0.3931	0.3995	0.4073	0.4161	0.426	0.4389	0.4533	0.4682	0.484	0.5031	0.5214	0.5439	0.5628	0.5866	0.6108	0.6341	0.6565	0.6791	0.7051	0.7274	0.7523	0.7741	0.7975	0.8203	0.8424	0.8684	0.8904	0.9119	0.9325	0.9512	0.9707	0.9881	1.0019
G8	0.3182	0.3081	0.3053	0.2924	0.293	0.2927	0.294	0.2962	0.2998	0.302	0.3044	0.3069	0.3096	0.3137	0.3182	0.323	0.3285	0.3353	0.3428	0.3514	0.361	0.3729	0.3867	0.4009	0.4162	0.4332	0.4513	0.4717	0.4913	0.513	0.5356	0.5583	0.5798	0.603	0.6266	0.6493	0.6731	0.6961	0.7195	0.7419	0.7651	0.789	0.812	0.8341	0.8544	0.8754	0.8956	0.9135	0.9306
G9	0.2041	0.2096	0.213	0.2107	0.2104	0.2117	0.2119	0.2154	0.2163	0.2181	0.2213	0.2241	0.2257	0.2286	0.2326	0.2376	0.243	0.2473	0.2534	0.2612	0.2685	0.2782	0.2888	0.2994	0.3119	0.3259	0.3403	0.3565	0.3722	0.3883	0.4074	0.4264	0.4457	0.4648	0.4831	0.5016	0.5206	0.5388	0.5587	0.5789	0.6003	0.6201	0.643	0.666	0.6853	0.7072	0.7261	0.7444	0.7618
G10	0.5226	0.5033	0.4948	0.4903	0.4926	0.4884	0.4893	0.4915	0.4949	0.4939	0.4955	0.4961	0.4941	0.4997	0.5012	0.5024	0.5025	0.5055	0.5058	0.5102	0.5101	0.515	0.519	0.5215	0.5227	0.5262	0.5279	0.5338	0.532	0.5364	0.5419	0.5504	0.5517	0.5533	0.5581	0.5595	0.5668	0.571	0.5768	0.584	0.5884	0.599	0.6013	0.6056	0.615	0.6173	0.6282	0.6335	0.637
G11	0.5676	0.4496	0.4022	0.389	0.3838	0.3772	0.3752	0.3724	0.368	0.3663	0.3668	0.3677	0.3674	0.3684	0.3696	0.3707	0.3721	0.3743	0.3757	0.3784	0.3802	0.3836	0.3861	0.3891	0.3915	0.3952	0.3975	0.4018	0.4044	0.408	0.412	0.4166	0.4203	0.4244	0.43	0.4341	0.439	0.4446	0.4503	0.4562	0.4618	0.4684	0.4741	0.4805	0.4879	0.4944	0.5039	0.5096	0.5159
G12	0.3099	0.2558	0.2398	0.234	0.2316	0.2303	0.2297	0.2298	0.2309	0.2303	0.2308	0.2305	0.2306	0.2315	0.2325	0.2335	0.2347	0.2363	0.2381	0.2405	0.2422	0.2453	0.2471	0.2501	0.2525	0.2556	0.2587	0.2619	0.2661	0.2695	0.2735	0.2774	0.2813	0.2856	0.2906	0.2952	0.3007	0.3056	0.3116	0.317	0.3237	0.3294	0.336	0.3424	0.3493	0.3561	0.3646	0.3731	0.3801
H1	0.7968	0.7139	0.6717	0.6403	0.6176	0.5895	0.5867	0.5915	0.593	0.6139	0.6351	0.634	0.6363	0.6474	0.6473	0.6773	0.6873	0.6879	0.7052	0.7521	0.7469	0.7701	0.7987	0.8265	0.8208	0.8273	0.8189	0.8385	0.8534	0.87	0.8833	0.9107	0.9329	0.9337	0.9603	0.9891	0.993	0.9868	1.0148	1.0037	1.0244	1.0158	1.0208	1.0514	1.0636	1.066	1.109	1.1267	1.1546
H2	1.1667	1.1975	1.2077	1.1138	1.1668	1.1757	1.2387	1.2492	1.2097	1.2642	1.2988	1.2685	1.3131	1.3176	1.331	1.3961	1.3493	1.3395	1.3399	1.3644	1.317	1.3661	1.3681	1.4225	1.3751	1.4228	1.354	1.3822	1.4049	1.4228	1.4641	1.4561	1.4699	1.3947	1.4042	1.46	1.3986	1.3797	1.3519	1.3287	1.3168	1.3601	1.3286	1.3368	1.3521	1.3748	1.4015	1.3625	1.3947
H3	1.0728	1.256	1.4085	1.4082	1.4556	1.5958	1.7654	1.7962	1.6763	1.9122	1.9548	1.8765	1.9377	1.9471	1.8893	1.9918	1.9283	1.9019	1.9375	1.9799	1.9351	1.9335	1.9372	1.9672	1.9121	1.944	1.9123	1.9541	1.8615	1.9138	1.9687	1.9856	1.9769	1.942	1.9811	2.0106	1.9823	1.9878	1.9749	1.9724	1.9595	1.9938	1.9793	1.967	1.949	2.0075	1.9445	1.8849	2.0061
H4	0.1317	0.132	0.1322	0.1323	0.1324	0.1324	0.1326	0.1326	0.1326	0.1327	0.1327	0.1327	0.1328	0.1328	0.1328	0.1328	0.1329	0.1329	0.1328	0.1328	0.1329	0.133	0.1329	0.1328	0.133	0.1328	0.1329	0.1329	0.1329	0.1329	0.1329	0.1329	0.1329	0.133	0.133	0.1329	0.1329	0.1329	0.1327	0.133	0.133	0.133	0.1329	0.1329	0.133	0.133	0.133	0.1329	0.133
H5	0.0846	0.0856	0.0865	0.088	0.0895	0.0909	0.0922	0.0932	0.0943	0.0955	0.097	0.0983	0.0991	0.0978	0.0958	0.0934	0.0914	0.0899	0.0887	0.0881	0.0876	0.0873	0.0871	0.0869	0.0868	0.0866	0.0866	0.0863	0.0861	0.0859	0.0858	0.0855	0.0853	0.0852	0.0852	0.0851	0.0851	0.085	0.085	0.085	0.085	0.085	0.0849	0.0849	0.0849	0.0849	0.0849	0.0848	0.0848
H6	0.0911	0.0932	0.0957	0.0984	0.1012	0.1039	0.1068	0.1089	0.1112	0.1132	0.1154	0.1169	0.1185	0.1188	0.1187	0.1181	0.1174	0.1166	0.1159	0.1154	0.1151	0.1148	0.1147	0.1147	0.1142	0.1138	0.1136	0.1132	0.1126	0.1117	0.1106	0.1095	0.1086	0.1075	0.1067	0.1058	0.1049	0.1038	0.1028	0.1019	0.1011	0.1003	0.0996	0.099	0.0979	0.0972	0.0963	0.0956	0.0944
H7	0.7659	0.7268	0.7068	0.698	0.6868	0.6816	0.6785	0.6696	0.6746	0.6745	0.6709	0.6666	0.6751	0.6801	0.6776	0.6804	0.6824	0.6853	0.6877	0.6939	0.6999	0.7071	0.7158	0.7244	0.7368	0.7506	0.7638	0.7803	0.7973	0.8143	0.8304	0.8496	0.8683	0.8916	0.9087	0.9285	0.9502	0.966	0.985	1.009	1.0261	1.048	1.0663	1.0867	1.1039	1.1215	1.1383	1.1546	1.1689
H8	0.698	0.6659	0.6419	0.6321	0.62	0.6195	0.6112	0.599	0.5984	0.592	0.5862	0.5806	0.5805	0.5762	0.5726	0.5739	0.5751	0.5753	0.5765	0.5819	0.5875	0.5952	0.6035	0.6108	0.6228	0.6384	0.6451	0.6597	0.6765	0.695	0.7113	0.7315	0.7509	0.7752	0.7938	0.8156	0.8361	0.8604	0.8798	0.9082	0.9277	0.9553	0.9767	1.0015	1.0258	1.0462	1.0666	1.085	1.1042
H9	0.9632	0.96	0.9494	0.9579	0.9646	0.9688	0.9646	0.9489	0.9579	0.951	0.9491	0.944	0.9479	0.9382	0.9358	0.9394	0.9383	0.9347	0.9352	0.9399	0.9475	0.9578	0.9661	0.9672	0.981	1.0013	1.0114	1.0265	1.0419	1.0631	1.077	1.0959	1.1156	1.1395	1.1566	1.1763	1.1918	1.2178	1.2314	1.2631	1.2813	1.3147	1.3547	1.3511	1.3565	1.3689	1.3742	1.3795	1.3857
H10	1.337	1.3155	1.3132	1.3516	1.3877	1.4254	1.4366	1.4245	1.441	1.4474	1.4575	1.4613	1.4795	1.4693	1.4731	1.4812	1.4967	1.4919	1.4907	1.5043	1.5109	1.5251	1.5256	1.516	1.5199	1.5405	1.5417	1.5411	1.5449	1.5505	1.5504	1.553	1.5529	1.5718	1.5622	1.5664	1.5568	1.5726	1.5527	1.5782	1.5639	1.5871	1.5667	1.5725	1.5717	1.5784	1.573	1.5584	1.5654
H11	1.1779	1.1577	1.1464	1.1579	1.1571	1.165	1.1635	1.156	1.1621	1.167	1.1654	1.1667	1.1758	1.1675	1.1711	1.1745	1.1817	1.1794	1.1814	1.1879	1.1917	1.2004	1.1994	1.1923	1.1973	1.2068	1.2068	1.2058	1.2097	1.2134	1.2125	1.2148	1.2137	1.2282	1.2217	1.2215	1.2209	1.2298	1.2158	1.2371	1.2251	1.24	1.2291	1.2341	1.2333	1.2437	1.2448	1.2429	1.2547
H12	1.2912	1.209	1.1732	1.1509	1.1337	1.1194	1.106	1.0967	1.0858	1.0756	1.0712	1.0653	1.0527	1.0525	1.0475	1.0403	1.034	1.0311	1.0313	1.0284	1.0238	1.0211	1.0175	1.0179	1.016	1.0081	1.0109	1.011	1.0104	1.0086	1.0102	1.0082	1.0121	1.0055	1.0101	1.0108	1.0154	1.0082	1.0185	1.0107	1.0191	1.0124	1.0253	1.0277	1.0276	1.0302	1.0351	1.0434	1.0427
End Time:	4-4-2019 11:58:17
[truncated: 528 more columns]
