# Supplementary material for: Iron can be microbially extracted from Lunar and Martian regolith simulants and 3D printed into tough structural materials
Source: PLoS One. 2021 Apr 28;16(4):e0249962. doi: 10.1371/journal.pone.0249962 (PMC8081250; doi:10.1371/journal.pone.0249962)
Supplement: S1 Data — (ZIP) [file pone.0249962.s001.zip › Data_updated/colorimetric/Aerobe JSC2_EAC1_success/0h aerobe EAC1_JSC2.xlsx]

## Sheet: Plate 1 - Sheet1
Software Version	3.00.19
Experiment File Path:
Protocol File Path:	C:\Users\Public\Documents\Protocols\chemAssay2.prt
Plate Number	Plate 1
Date	2019-06-15
Time	16:27:42
Reader Type:	Synergy H1
Reader Serial Number:	1608082
Reading Type	Reader
Procedure Details
Plate Type	96 WELL PLATE (Use plate lid)
Eject plate on completion
Shake	Linear: 0:10 (MM:SS)
	Frequency: 567 cpm (3 mm)
Read	Absorbance Endpoint
	Full Plate
	Wavelengths: 510
	Read Speed: Normal, Delay: 100 msec, Measurements/Data Point: 8
Layout
		1	2	3	4	5	6	7	8	9	10	11	12
	A							CE	CE	CE	MRE	MRE	MRE	Well ID
	B							CE	CE	CE	MRE	MRE	MRE	Well ID
	C							CE	CE	CE	MRE	MRE	MRE	Well ID
	D							CJ	CJ	CJ	MRJ	MRJ	MRJ	Well ID
	E							CJ	CJ	CJ	MRJ	MRJ	MRJ	Well ID
	F							CJ	CJ	CJ	MRJ	MRJ	MRJ	Well ID
	G													Well ID
	H													Well ID
Results
Actual Temperature:	23.7
		1	2	3	4	5	6	7	8	9	10	11	12
	A							0.686	0.633	0.626	0.287	0.289	0.303	510
	B							0.726	0.745	0.692	0.335	0.339	0.322	510
	C							0.656	0.672	0.584	0.349	0.372	0.348	510
	D							0.816	0.839	0.834	1.518	1.582	1.404	510
	E							1.206	1.1	0.926	1.36	1.409	1.316	510
	F							0.92	0.905	0.83	1.455	1.528	1.043	510
	G													510
	H													510
