# Supplementary material for: Iron can be microbially extracted from Lunar and Martian regolith simulants and 3D printed into tough structural materials
Source: PLoS One. 2021 Apr 28;16(4):e0249962. doi: 10.1371/journal.pone.0249962 (PMC8081250; doi:10.1371/journal.pone.0249962)
Supplement: S1 Data — (ZIP) [file pone.0249962.s001.zip › Data_updated/colorimetric/Aerobe JSC2_EAC1_success/168h jsc eac aerobe june.xlsx]

## Sheet: Plate 1 - Sheet1
Software Version	3.00.19
Experiment File Path:
Protocol File Path:	C:\Users\Public\Documents\Protocols\chemAssay2.prt
Plate Number	Plate 1
Date	2019-06-22
Time	14:28:05
Reader Type:	Synergy H1
Reader Serial Number:	1608082
Reading Type	Reader
Procedure Details
Plate Type	96 WELL PLATE (Use plate lid)
Eject plate on completion
Shake	Linear: 0:10 (MM:SS)
	Frequency: 567 cpm (3 mm)
Read	Absorbance Endpoint
	Full Plate
	Wavelengths: 510
	Read Speed: Normal, Delay: 100 msec, Measurements/Data Point: 8
Layout
		1	2	3	4	5	6	7	8	9	10	11	12
	A				MRE	MRE	MRE	CE	CE	CE	CJ	CJ	CJ	Well ID
	B				MRE	MRE	MRE	CE	CE	CE	CJ	CJ	CJ	Well ID
	C				MRE	MRE	MRE	CE	CE	CE	CJ	CJ	CJ	Well ID
	D							CE	CE	CE	CJ	CJ	CJ	Well ID
	E							CE	CE	CE	CJ	CJ	CJ	Well ID
	F							CE	CE	CE	CJ	CJ	CJ	Well ID
	G							MRJ	MRJ	MRJ	MRJ	MRJ	MRJ	Well ID
	H							MRJ	MRJ	MRJ	MRJ	MRJ	MRJ	Well ID
Results
Actual Temperature:	22.2
		1	2	3	4	5	6	7	8	9	10	11	12
	A				0.837	0.813	0.742	0.515	0.543	0.552	0.35	0.37	0.358	510
	B				0.535	0.528	0.415	0.499	0.499	0.495	0.459	0.472	0.397	510
	C				0.474	0.59	0.569	0.499	0.52	0.494	0.441	0.458	0.422	510
	D							0.513	0.522	0.454	0.566	0.603	0.594	510
	E							0.434	0.533	0.503	0.629	0.668	0.657	510
	F							0.445	0.436	0.431	0.715	0.739	0.597	510
	G							0.853	0.873	0.77				510
	H							0.684	0.721	0.696	1.106	1.125	2.072	510
