# Supplementary material for: Iron can be microbially extracted from Lunar and Martian regolith simulants and 3D printed into tough structural materials
Source: PLoS One. 2021 Apr 28;16(4):e0249962. doi: 10.1371/journal.pone.0249962 (PMC8081250; doi:10.1371/journal.pone.0249962)
Supplement: S1 Data — (ZIP) [file pone.0249962.s001.zip › Data_updated/colorimetric/Aerobe JSC2_EAC1_success/24h jsc eac aerobe june.xlsx]

## Sheet: Plate 1 - Sheet1
Software Version	3.00.19
Experiment File Path:
Protocol File Path:	C:\Users\Public\Documents\Protocols\chemAssay2.prt
Plate Number	Plate 1
Date	2019-06-16
Time	16:04:02
Reader Type:	Synergy H1
Reader Serial Number:	1608082
Reading Type	Reader
Procedure Details
Plate Type	96 WELL PLATE (Use plate lid)
Eject plate on completion
Shake	Linear: 0:10 (MM:SS)
	Frequency: 567 cpm (3 mm)
Read	Absorbance Endpoint
	Full Plate
	Wavelengths: 510
	Read Speed: Normal, Delay: 100 msec, Measurements/Data Point: 8
Layout
		1	2	3	4	5	6	7	8	9	10	11	12
	A	CE	CE	CE	MRE	MRE	MRE							Well ID
	B	CE	CE	CE	MRE	MRE	MRE							Well ID
	C	CE	CE	CE	MRE	MRE	MRE							Well ID
	D	CJ	CJ	CJ										Well ID
	E	CJ	CJ	CJ										Well ID
	F	CJ	CJ	CJ										Well ID
	G	MRJ	MRJ	MRJ										Well ID
	H	MRJ	MRJ	MRJ										Well ID
Results
Actual Temperature:	24.2
		1	2	3	4	5	6	7	8	9	10	11	12
	A	0.385	0.416	0.311	0.509	0.537	0.386							510
	B	0.435	0.456	0.437	0.447	0.459	0.284							510
	C	0.376	0.392	0.384	0.469	0.515	0.309							510
	D	0.751	0.734	0.611										510
	E	1.565	1.625	1.037										510
	F	0.909	0.929	0.496										510
	G	1.107	1.067	1.237										510
	H	0.606	0.607	0.439										510
