# Supplementary material for: Iron can be microbially extracted from Lunar and Martian regolith simulants and 3D printed into tough structural materials
Source: PLoS One. 2021 Apr 28;16(4):e0249962. doi: 10.1371/journal.pone.0249962 (PMC8081250; doi:10.1371/journal.pone.0249962)
Supplement: S1 Data — (ZIP) [file pone.0249962.s001.zip › Data_updated/colorimetric/Aerobe JSC2_EAC1_success/48h jsc eac aerobe june.xlsx]

## Sheet: Plate 1 - Sheet1
Software Version	3.00.19
Experiment File Path:
Protocol File Path:	C:\Users\Public\Documents\Protocols\chemAssay2.prt
Plate Number	Plate 1
Date	2019-06-17
Time	14:08:03
Reader Type:	Synergy H1
Reader Serial Number:	1608082
Reading Type	Reader
Procedure Details
Plate Type	96 WELL PLATE (Use plate lid)
Eject plate on completion
Shake	Linear: 0:10 (MM:SS)
	Frequency: 567 cpm (3 mm)
Read	Absorbance Endpoint
	Full Plate
	Wavelengths: 510
	Read Speed: Normal, Delay: 100 msec, Measurements/Data Point: 8
Layout
		1	2	3	4	5	6	7	8	9	10	11	12
	A							MRE	MRE	MRE				Well ID
	B							MRE	MRE	MRE				Well ID
	C							MRE	MRE	MRE				Well ID
	D				CJ	CJ	CJ	MRJ	MRJ	MRJ				Well ID
	E				CJ	CJ	CJ	MRJ	MRJ	MRJ				Well ID
	F				CJ	CJ	CJ	MRJ	MRJ	MRJ				Well ID
	G				CE	CE	CE							Well ID
	H				CE	CE	CE	CE	CE	CE				Well ID
Results
Actual Temperature:	24.2
		1	2	3	4	5	6	7	8	9	10	11	12
	A							0.498	0.511	0.511				510
	B							0.46	0.522	0.496				510
	C							0.483	0.477	0.459				510
	D				0.397	0.407	0.383	0.8	0.79	0.795				510
	E				0.458	0.478	0.407	0.932	0.919	0.818				510
	F				0.467	0.45	0.466	0.783	0.82	0.655				510
	G				0.469	0.514	0.467							510
	H				0.496	0.524	0.531	0.495	0.525	0.487				510
