# Supplementary material for: Iron can be microbially extracted from Lunar and Martian regolith simulants and 3D printed into tough structural materials
Source: PLoS One. 2021 Apr 28;16(4):e0249962. doi: 10.1371/journal.pone.0249962 (PMC8081250; doi:10.1371/journal.pone.0249962)
Supplement: S1 Data — (ZIP) [file pone.0249962.s001.zip › Data_updated/colorimetric/Aerobe JSC2_EAC1_success/72h jsc eac aerobe june.xlsx]

## Sheet: Plate 1 - Sheet1
Software Version	3.00.19
Experiment File Path:
Protocol File Path:
Plate Number	Plate 1
Date	2019-06-18
Time	14:23:43
Reader Type:	Epoch 2
Reader Serial Number:	Unknown
Reading Type	Reader
Procedure Details
Plate Type	96 WELL PLATE (Use plate lid)
Eject plate on completion
Read	Absorbance Endpoint
	Full Plate
	Wavelengths: 510
	Read Speed: Normal, Delay: 100 msec, Measurements/Data Point: 8
Results
Actual Temperature:	21.7
		1	2	3	4	5	6	7	8	9	10	11	12
	A	0.73	0.723	0.552	0.086	0.086	0.087	0.089	0.086	0.086	0.087	0.09	0.087	510
	B	0.605	0.64	0.577	0.087	0.086	0.088	0.086	0.086	0.087	0.086	0.087	0.087	510
	C	0.602	0.643	0.585	0.088	0.087	0.086	0.086	0.087	0.088	0.086	0.089	0.088	510
	D	0.491	0.506	0.495	0.087	0.087	0.086	0.086	0.086	0.088	0.088	0.086	0.087	510
	E	0.533	0.53	0.488	0.522	0.542	0.551	0.086	0.087	0.093	0.09	0.087	0.09	510
	F	0.544	0.568	0.376	0.588	0.596	0.545	0.087	0.098	0.087	0.091	0.087	0.086	510
	G	0.847	0.875	0.861	0.608	0.631	0.405	0.088	0.09	0.088	0.088	0.086	0.087	510
	H	0.75	0.77	0.693	0.516	0.548	0.507	0.088	0.087	0.087	0.088	0.089	0.088	510
