# Supplementary material for: Iron can be microbially extracted from Lunar and Martian regolith simulants and 3D printed into tough structural materials
Source: PLoS One. 2021 Apr 28;16(4):e0249962. doi: 10.1371/journal.pone.0249962 (PMC8081250; doi:10.1371/journal.pone.0249962)
Supplement: S1 Data — (ZIP) [file pone.0249962.s001.zip › Data_updated/colorimetric/Aerobe JSC2_EAC1_success/Chemical_assay_10gL_AEROBE_corrected.xlsx]

## Sheet: JSC2
	10 g/L JSC2		OD510					10 g/L JSC2 + MR1		OD510
	0h	0.62	0.534	0.694	Average	0.611333		0h	0.566	0.603	0.594	Average	0.640889
		0.686	0.799	0.786	St.dev	0.137919			0.629	0.668	0.657	St.dev	0.0585479
		0.467	0.45	0.466	St.err	0.0459731			0.715	0.739	0.597	St.err	0.019516
	24h	0.437	0.461	0.457	Average	0.599111		24h	1.107	1.067	1.237	Average	0.843833
		0.689	0.725	0.537	St.dev	0.12519			0.606	0.607	0.439	St.dev	0.331718
		0.681	0.747	0.658	St.err	0.0417301						St.err	0.110573
	48h	0.397	0.407	0.383	Average	0.529778		48h	0.8	0.79	0.795	Average	0.812444
		0.458	0.478	0.407	St.dev	0.165299			0.932	0.919	0.818	St.dev	0.0808967
		0.718	0.759	0.761	St.err	0.0550996			0.783	0.82	0.655	St.err	0.0269656
	72h	0.73	0.723	0.552	Average	0.628556		72h	0.847	0.875	0.861	Average	0.799333
		0.605	0.64	0.577	St.dev	0.0624762			0.75	0.77	0.693	St.dev	0.0726654
		0.602	0.643	0.585	St.err	0.0208254						St.err	0.0296655
	168h	0.35	0.37	0.358	Average	0.414111		168h	0.853	0.873	0.77	Average	0.8535
		0.459	0.472	0.397	St.dev	0.0468707			0.684	0.721	0.696	St.dev	0.175627
		0.441	0.458	0.422	St.err	0.0156236			1.106	1.125		St.err	0.0620935

## Sheet: EAC1
	10 g/L EAC1		OD510					10 g/L EAC1 + MR1		OD510
	0h	0.353	0.388	0.331	Average	0.342778		0h	0.287	0.289	0.303	Average	0.327111
		0.374	0.359	0.342	St.dev	0.0281637			0.335	0.339	0.322	St.dev	0.029161
		0.32	0.312	0.306	St.err	0.0093879			0.349	0.372	0.348	St.err	0.00972032
	24h	0.385	0.416	0.311	Average	0.399111		24h	0.509	0.537	0.386	Average	0.435
		0.435	0.456	0.437	St.dev	0.0433314			0.447	0.459	0.284	St.dev	0.0903009
		0.376	0.392	0.384	St.err	0.0144438			0.469	0.515	0.309	St.err	0.0301003
	48h	0.469	0.514	0.467	Average	0.439556		48h	0.498	0.511	0.511	Average	0.490778
		0.496	0.524	0.531	St.dev	0.0943095			0.46	0.522	0.496	St.dev	0.0225819
		0.336	0.329	0.29	St.err	0.0314365			0.483	0.477	0.459	St.err	0.00752732
	72h	0.513	0.522	0.454	Average	0.429111		72h	0.522	0.542	0.551	Average	0.554222
		0.434	0.533	0.503	St.dev	0.101253			0.588	0.596	0.545	St.dev	0.0663547
		0.308	0.306	0.289	St.err	0.0337509			0.608	0.631	0.405	St.err	0.0221182
	168h	0.361	0.394	0.37	Average	0.459		168h	0.837	0.813	0.742	Average	0.611444
		0.499	0.499	0.495	St.dev	0.0640234			0.535	0.528	0.415	St.dev	0.150455
		0.499	0.52	0.494	St.err	0.0213411			0.474	0.59	0.569	St.err	0.0501517

## Sheet: Mars
	Control 1	OD510						10 g/L JSC2 + MR1	OD510
	0h	0.373	0.3998	0.4094	Average	0.364867		0h	0.4358	0.3955	0.3896	Average	0.379122
		0.338	0.352	0.321	St.dev	0.0277001			0.3539	0.3697	0.3549	St.dev	0.0254
		0.3616	0.3597	0.3693	St.err	0.00923338			0.3753	0.365	0.3724	St.err	0.00846666
	24h	0.2288	0.2314	0.2304	Average	0.245411		24h	0.5518	0.5524	0.5592	Average	0.617711
		0.2627	0.2543	0.2506	St.dev	0.0125219			0.6857	0.7018	0.6992	St.dev	0.0627202
		0.2427	0.2534	0.2544	St.err	0.00417398			0.5905	0.62	0.5988	St.err	0.0209067
	48h	0.186	0.194	0.192	Average	0.189444		48h	0.357	0.353	0.362	Average	0.365556
		0.185	0.189	0.188	St.dev	0.00283333			0.369	0.36	0.382	St.dev	0.00960613
		0.191	0.19	0.19	St.err	0.000944444			0.37	0.36	0.377	St.err	0.00320204
	72h	0.145	0.158	0.138	Average	0.157		72h	0.916	1.006	0.991	Average	0.956222
		0.101	0.149	0.254	St.dev	0.0550954			0.961	0.995	0.936	St.dev	0.0361966
		0.242	0.119	0.107	St.err	0.0183651			0.929	0.965	0.907	St.err	0.0120655
	168h	0.142	0.136	0.13	Average	0.242778		168h	1.479	1.546	1.449	Average	1.40633
		0.309	0.311	0.251	St.dev	0.0828067			1.554	1.608	1.639	St.dev	0.217009
		0.312	0.317	0.277	St.err	0.0276022			1.129	1.127	1.126	St.err	0.0723364

## Sheet: significance
JSC						p adj				EAC									JSC-Mars
C168h-C0h -0.19722222 -0.361808343 -0.03263610 0.0086257										C168h-C0h 0.11622222 -0.003365102 0.235809546 0.0626833									C168h-C0h -0.122088889 -0.249803520 0.005625743 0.0710086
C48h-C0h -0.08155556 -0.246141676 0.08303057 0.7737346										C48h-C0h 0.09677778 -0.022809546 0.216365102 0.1995983									C48h-C0h -0.175422222 -0.303136854 -0.047707591 0.0014414
C72h-C0h 0.01722222 -0.147363899 0.18180834 0.9999775										C72h-C0h 0.08633333 -0.033253991 0.205920658 0.3303423									C72h-C0h -0.207866667 -0.335581298 -0.080152035 0.0000853
J0h-C0h 0.02955556 -0.135030565 0.19414168 0.9991669										E0h-C0h -0.01566667 -0.135253991 0.103920658 0.9998992									M0h-C0h 0.014255554 -0.113459077 0.141970186 0.9999659
J168h-C0h 0.24216667 0.072515177 0.41181816 0.0008415										E168h-C0h 0.26866667 0.149079342 0.388253991 0.0000000									M168h-C0h 1.041466667 0.913752035 1.169181298 0.0000000
J48h-C0h 0.20111111 0.036524990 0.36569723 0.0068737										E48h-C0h 0.14800000 0.028412676 0.267587324 0.0058040									M48h-C0h 0.000688889 -0.127025742 0.128403520 1.0000000
J72h-C0h 0.18800000 0.003987123 0.37201288 0.0418596										E72h-C0h 0.21144444 0.091857120 0.331031769 0.0000163									M72h-C0h 0.591355556 0.463640924 0.719070187 0.0000000
C48h-C168h 0.11566667 -0.048919454 0.28025279 0.3624757										C48h-C168h -0.01944444 -0.139031769 0.100142880 0.9995745									C48h-C168h -0.053333333 -0.181047965 0.074381298 0.8923420
C72h-C168h 0.21444444 0.049858324 0.37903057 0.0030806										C72h-C168h -0.02988889 -0.149476213 0.089698435 0.9934413									C72h-C168h -0.085777778 -0.213492409 0.041936854 0.4232687
J0h-C168h 0.22677778 0.062191657 0.39136390 0.0014228										E0h-C168h -0.13188889 -0.251476213 -0.012301565 0.0206943									M0h-C168h 0.136344443 0.008629812 0.264059075 0.0282741
J168h-C168h 0.43938889 0.269737399 0.60904038 0.0000000										E168h-C168h 0.15244444 0.032857120 0.272031769 0.0040060									M168h-C168h 1.163555556 1.035840924 1.291270187 0.0000000
J48h-C168h 0.39833333 0.233747213 0.56291945 0.0000000										E48h-C168h 0.03177778 -0.087809546 0.151365102 0.9905214									M48h-C168h 0.122777778 -0.004936854 0.250492409 0.0680865
J72h-C168h 0.38522222 0.201209345 0.56923510 0.0000004										E72h-C168h 0.09522222 -0.024365102 0.214809546 0.2163680									M72h-C168h 0.713444444 0.585729813 0.841159076 0.0000000
C72h-C48h 0.09877778 -0.065808343 0.26336390 0.5664959										C72h-C48h -0.01044444 -0.130031769 0.109142880 0.9999936									C72h-C48h -0.032444444 -0.160159076 0.095270187 0.9927619
J0h-C48h 0.11111111 -0.053475010 0.27569723 0.4143929										E0h-C48h -0.11244444 -0.232031769 0.007142880 0.0801131									M0h-C48h 0.189677777 0.061963145 0.317392408 0.0004295
J168h-C48h 0.32372222 0.154070732 0.49337371 0.0000034										E168h-C48h 0.17188889 0.052301565 0.291476213 0.0007263									M168h-C48h 1.216888889 1.089174257 1.344603520 0.0000000
J48h-C48h 0.28266667 0.118080546 0.44725279 0.0000326										E48h-C48h 0.05122222 -0.068365102 0.170809546 0.8790238									M48h-C48h 0.176111111 0.048396480 0.303825743 0.0013613
J72h-C48h 0.26955556 0.085542678 0.45356843 0.0005622										E72h-C48h 0.11466667 -0.004920658 0.234253991 0.0694233									M72h-C48h 0.766777778 0.639063146 0.894492409 0.0000000
J0h-C72h 0.01233333 -0.152252787 0.17691945 0.9999977										E0h-C72h -0.10200000 -0.221587324 0.017587324 0.1501743									M0h-C72h 0.222122221 0.094407590 0.349836852 0.0000230
J168h-C72h 0.22494444 0.055292954 0.39459593 0.0024376										E168h-C72h 0.18233333 0.062746009 0.301920658 0.0002763									M168h-C72h 1.249333333 1.121618702 1.377047965 0.0000000
J48h-C72h 0.18388889 0.019302768 0.34847501 0.0182920										E48h-C72h 0.06166667 -0.057920658 0.181253991 0.7391680									M48h-C72h 0.208555556 0.080840924 0.336270187 0.0000802
J72h-C72h 0.17077778 -0.013235099 0.35479065 0.0876160										E72h-C72h 0.12511111 0.005523787 0.244698435 0.0339990									M72h-C72h 0.799222222 0.671507591 0.926936854 0.0000000
J168h-J0h 0.21261111 0.042959621 0.38226260 0.0050627										E168h-E0h 0.28433333 0.164746009 0.403920658 0.0000000									M168h-M0h 1.027211112 0.899496481 1.154925744 0.0000000
J48h-J0h 0.17155556 0.006969435 0.33614168 0.0352052										E48h-E0h 0.16366667 0.044079342 0.283253991 0.0015190									M48h-M0h -0.013566665 -0.141281297 0.114147966 0.9999757
J72h-J0h 0.15844444 -0.025568433 0.34245732 0.1414983										E72h-E0h 0.22711111 0.107523787 0.346698435 0.0000033									M72h-M0h 0.577100001 0.449385370 0.704814633 0.0000000
J48h-J168h -0.04105556 -0.210707046 0.12859593 0.9945061										E48h-E168h -0.12066667 -0.240253991 -0.001079342 0.0464353									M48h-M168h -1.040777778 -1.168492409 -0.913063146 0.0000000
J72h-J168h -0.05416667 -0.242723756 0.13439042 0.9847524										E72h-E168h -0.05722222 -0.176809546 0.062365102 0.8049716									M72h-M168h -0.450111111 -0.577825743 -0.322396480 0.0000000
J72h-J48h -0.01311111 -0.197123988 0.17090177 0.9999984										E72h-E48h 0.06344444 -0.056142880 0.183031769 0.7107978									M72h-M48h 0.590666667 0.462952035 0.718381298 0.0000000
