# Supplementary material for: Iron can be microbially extracted from Lunar and Martian regolith simulants and 3D printed into tough structural materials
Source: PLoS One. 2021 Apr 28;16(4):e0249962. doi: 10.1371/journal.pone.0249962 (PMC8081250; doi:10.1371/journal.pone.0249962)
Supplement: S1 Data — (ZIP) [file pone.0249962.s001.zip › Data_updated/colorimetric/Aerobe JSC2_EAC1_success/Chemical_assay_10gL_EAC1_JSC2_160619.xlsx]

## Sheet: JSC2
	10 g/L JSC2		OD510					10 g/L JSC2 + MR1		OD510
	0h	0.816	0.839	0.834	Average	0.930667		0h	1.518	1.582	1.404	Average	1.40167
		1.206	1.1	0.926	St.dev	0.135234			1.36	1.409	1.316	St.dev	0.159152
		0.92	0.905	0.83	St.err	0.045078			1.455	1.528	1.043	St.err	0.0530506
	24h	0.751	0.734	0.611	Average	0.961889		24h	1.107	1.067	1.237	Average	0.843833
		1.565	1.625	1.037	St.dev	0.395216			0.606	0.607	0.439	St.dev	0.331718
		0.909	0.929	0.496	St.err	0.131739						St.err	0.110573
	48h	0.397	0.407	0.383	Average	0.434778		48h	0.8	0.79	0.795	Average	0.812444
		0.458	0.478	0.407	St.dev	0.0358879			0.932	0.919	0.818	St.dev	0.0808967
		0.467	0.45	0.466	St.err	0.0119626			0.783	0.82	0.655	St.err	0.0269656
	72h	0.73	0.723	0.552	Average	0.628556		72h	0.847	0.875	0.861	Average	0.799333
		0.605	0.64	0.577	St.dev	0.0624762			0.75	0.77	0.693	St.dev	0.0726654
		0.602	0.643	0.585	St.err	0.0208254			0.516	0.548	0.507	St.err	0.0296655

## Sheet: EAC1
	10 g/L EAC1		OD510					10 g/L EAC1 + MR1		OD510
	0h	0.686	0.633	0.626	Average	0.668889		0h	0.287	0.289	0.303	Average	0.327111
		0.726	0.745	0.692	St.dev	0.0504862			0.335	0.339	0.322	St.dev	0.029161
		0.656	0.672	0.584	St.err	0.0168287			0.349	0.372	0.348	St.err	0.00972032
	24h	0.385	0.416	0.311	Average	0.399111		24h	0.509	0.537	0.386	Average	0.435
		0.435	0.456	0.437	St.dev	0.0433314			0.447	0.459	0.284	St.dev	0.0903009
		0.376	0.392	0.384	St.err	0.0144438			0.469	0.515	0.309	St.err	0.0301003
	48h	0.469	0.514	0.467	Average	0.500889		48h	0.498	0.511	0.511	Average	0.490778
		0.496	0.524	0.531	St.dev	0.0240075			0.46	0.522	0.496	St.dev	0.0225819
		0.495	0.525	0.487	St.err	0.00800251			0.483	0.477	0.459	St.err	0.00752732
	72h	0.491	0.506	0.495	Average	0.503444		72h	0.522	0.542	0.551	Average	0.557333
		0.533	0.53	0.488	St.dev	0.0548911			0.588	0.596	0.545	St.dev	0.0286752
		0.544	0.568	0.376	St.err	0.018297			0.608	0.631	0.405	St.err	0.0117066
