# Supplementary material for: Iron can be microbially extracted from Lunar and Martian regolith simulants and 3D printed into tough structural materials
Source: PLoS One. 2021 Apr 28;16(4):e0249962. doi: 10.1371/journal.pone.0249962 (PMC8081250; doi:10.1371/journal.pone.0249962)
Supplement: S1 Data — (ZIP) [file pone.0249962.s001.zip › Data_updated/colorimetric/Aerobe JSC2_EAC1_success/Chemical_assay_10gL_EAC1_JSC2_corrected.xlsx]

## Sheet: JSC2
	10 g/L JSC2		OD510					10 g/L JSC2 + MR1		OD510
	0h	0.62	0.534	0.694	Average	0.611333		0h	0.566	0.603	0.594	Average	0.640889
		0.686	0.799	0.786	St.dev	0.137919			0.629	0.668	0.657	St.dev	0.0585479
		0.467	0.45	0.466	St.err	0.0459731			0.715	0.739	0.597	St.err	0.019516
	24h	0.437	0.461	0.457	Average	0.599111		24h	1.107	1.067	1.237	Average	0.843833
		0.689	0.725	0.537	St.dev	0.12519			0.606	0.607	0.439	St.dev	0.331718
		0.681	0.747	0.658	St.err	0.0417301						St.err	0.110573
	48h	0.397	0.407	0.383	Average	0.529778		48h	0.8	0.79	0.795	Average	0.812444
		0.458	0.478	0.407	St.dev	0.165299			0.932	0.919	0.818	St.dev	0.0808967
		0.718	0.759	0.761	St.err	0.0550996			0.783	0.82	0.655	St.err	0.0269656
	72h	0.73	0.723	0.552	Average	0.628556		72h	0.847	0.875	0.861	Average	0.799333
		0.605	0.64	0.577	St.dev	0.0624762			0.75	0.77	0.693	St.dev	0.0726654
		0.602	0.643	0.585	St.err	0.0208254						St.err	0.0296655
	168h	0.35	0.37	0.358	Average	0.414111		168h	0.853	0.873	0.77	Average	0.8535
		0.459	0.472	0.397	St.dev	0.0468707			0.684	0.721	0.696	St.dev	0.175627
		0.441	0.458	0.422	St.err	0.0156236			1.106	1.125		St.err	0.0620935

## Sheet: EAC1
	10 g/L EAC1		OD510					10 g/L EAC1 + MR1		OD510
	0h	0.353	0.388	0.331	Average	0.342778		0h	0.287	0.289	0.303	Average	0.327111
		0.374	0.359	0.342	St.dev	0.0281637			0.335	0.339	0.322	St.dev	0.029161
		0.32	0.312	0.306	St.err	0.0093879			0.349	0.372	0.348	St.err	0.00972032
	24h	0.385	0.416	0.311	Average	0.399111		24h	0.509	0.537	0.386	Average	0.435
		0.435	0.456	0.437	St.dev	0.0433314			0.447	0.459	0.284	St.dev	0.0903009
		0.376	0.392	0.384	St.err	0.0144438			0.469	0.515	0.309	St.err	0.0301003
	48h	0.469	0.514	0.467	Average	0.439556		48h	0.498	0.511	0.511	Average	0.490778
		0.496	0.524	0.531	St.dev	0.0943095			0.46	0.522	0.496	St.dev	0.0225819
		0.336	0.329	0.29	St.err	0.0314365			0.483	0.477	0.459	St.err	0.00752732
	72h	0.513	0.522	0.454	Average	0.429111		72h	0.522	0.542	0.551	Average	0.554222
		0.434	0.533	0.503	St.dev	0.101253			0.588	0.596	0.545	St.dev	0.0663547
		0.308	0.306	0.289	St.err	0.0337509			0.608	0.631	0.405	St.err	0.0221182
	168h	0.361	0.394	0.37	Average	0.459		168h	0.837	0.813	0.742	Average	0.611444
		0.499	0.499	0.495	St.dev	0.0640234			0.535	0.528	0.415	St.dev	0.150455
		0.499	0.52	0.494	St.err	0.0213411			0.474	0.59	0.569	St.err	0.0501517

## Sheet: Sheet3
JSC						p adj				EAC									JSC-Mars
C168h-C0h -0.19722222 -0.361808343 -0.03263610 0.0086257										C168h-C0h 0.11622222 -0.003365102 0.235809546 0.0626833
C48h-C0h -0.08155556 -0.246141676 0.08303057 0.7737346										C48h-C0h 0.09677778 -0.022809546 0.216365102 0.1995983
C72h-C0h 0.01722222 -0.147363899 0.18180834 0.9999775										C72h-C0h 0.08633333 -0.033253991 0.205920658 0.3303423
J0h-C0h 0.02955556 -0.135030565 0.19414168 0.9991669										E0h-C0h -0.01566667 -0.135253991 0.103920658 0.9998992
J168h-C0h 0.24216667 0.072515177 0.41181816 0.0008415										E168h-C0h 0.26866667 0.149079342 0.388253991 0.0000000
J48h-C0h 0.20111111 0.036524990 0.36569723 0.0068737										E48h-C0h 0.14800000 0.028412676 0.267587324 0.0058040
J72h-C0h 0.18800000 0.003987123 0.37201288 0.0418596										E72h-C0h 0.21144444 0.091857120 0.331031769 0.0000163
C48h-C168h 0.11566667 -0.048919454 0.28025279 0.3624757										C48h-C168h -0.01944444 -0.139031769 0.100142880 0.9995745
C72h-C168h 0.21444444 0.049858324 0.37903057 0.0030806										C72h-C168h -0.02988889 -0.149476213 0.089698435 0.9934413
J0h-C168h 0.22677778 0.062191657 0.39136390 0.0014228										E0h-C168h -0.13188889 -0.251476213 -0.012301565 0.0206943
J168h-C168h 0.43938889 0.269737399 0.60904038 0.0000000										E168h-C168h 0.15244444 0.032857120 0.272031769 0.0040060
J48h-C168h 0.39833333 0.233747213 0.56291945 0.0000000										E48h-C168h 0.03177778 -0.087809546 0.151365102 0.9905214
J72h-C168h 0.38522222 0.201209345 0.56923510 0.0000004										E72h-C168h 0.09522222 -0.024365102 0.214809546 0.2163680
C72h-C48h 0.09877778 -0.065808343 0.26336390 0.5664959										C72h-C48h -0.01044444 -0.130031769 0.109142880 0.9999936
J0h-C48h 0.11111111 -0.053475010 0.27569723 0.4143929										E0h-C48h -0.11244444 -0.232031769 0.007142880 0.0801131
J168h-C48h 0.32372222 0.154070732 0.49337371 0.0000034										E168h-C48h 0.17188889 0.052301565 0.291476213 0.0007263
J48h-C48h 0.28266667 0.118080546 0.44725279 0.0000326										E48h-C48h 0.05122222 -0.068365102 0.170809546 0.8790238
J72h-C48h 0.26955556 0.085542678 0.45356843 0.0005622										E72h-C48h 0.11466667 -0.004920658 0.234253991 0.0694233
J0h-C72h 0.01233333 -0.152252787 0.17691945 0.9999977										E0h-C72h -0.10200000 -0.221587324 0.017587324 0.1501743
J168h-C72h 0.22494444 0.055292954 0.39459593 0.0024376										E168h-C72h 0.18233333 0.062746009 0.301920658 0.0002763
J48h-C72h 0.18388889 0.019302768 0.34847501 0.0182920										E48h-C72h 0.06166667 -0.057920658 0.181253991 0.7391680
J72h-C72h 0.17077778 -0.013235099 0.35479065 0.0876160										E72h-C72h 0.12511111 0.005523787 0.244698435 0.0339990
J168h-J0h 0.21261111 0.042959621 0.38226260 0.0050627										E168h-E0h 0.28433333 0.164746009 0.403920658 0.0000000
J48h-J0h 0.17155556 0.006969435 0.33614168 0.0352052										E48h-E0h 0.16366667 0.044079342 0.283253991 0.0015190
J72h-J0h 0.15844444 -0.025568433 0.34245732 0.1414983										E72h-E0h 0.22711111 0.107523787 0.346698435 0.0000033
J48h-J168h -0.04105556 -0.210707046 0.12859593 0.9945061										E48h-E168h -0.12066667 -0.240253991 -0.001079342 0.0464353
J72h-J168h -0.05416667 -0.242723756 0.13439042 0.9847524										E72h-E168h -0.05722222 -0.176809546 0.062365102 0.8049716
J72h-J48h -0.01311111 -0.197123988 0.17090177 0.9999984										E72h-E48h 0.06344444 -0.056142880 0.183031769 0.7107978
