# Supplementary material for: Iron can be microbially extracted from Lunar and Martian regolith simulants and 3D printed into tough structural materials
Source: PLoS One. 2021 Apr 28;16(4):e0249962. doi: 10.1371/journal.pone.0249962 (PMC8081250; doi:10.1371/journal.pone.0249962)
Supplement: S1 Data — (ZIP) [file pone.0249962.s001.zip › Data_updated/colorimetric/Aerobe JSC2_EAC1_success/CONTROL REPEAT.xlsx]

## Sheet: Plate 1 - Sheet1
Software Version	3.00.19
Experiment File Path:
Protocol File Path:	C:\Users\Public\Documents\Protocols\chemAssay2.prt
Plate Number	Plate 1
Date	2019-06-22
Time	14:44:35
Reader Type:	Synergy H1
Reader Serial Number:	1608082
Reading Type	Reader
Procedure Details
Plate Type	96 WELL PLATE (Use plate lid)
Eject plate on completion
Shake	Linear: 0:10 (MM:SS)
	Frequency: 567 cpm (3 mm)
Read	Absorbance Endpoint
	Full Plate
	Wavelengths: 510
	Read Speed: Normal, Delay: 100 msec, Measurements/Data Point: 8
Layout
		1	2	3	4	5	6	7	8	9	10	11	12
	A	CE2	CE2	CE2	CJ2	CJ2	CJ2							Well ID
	B	CE2	CE2	CE2	CJ2	CJ2	CJ2							Well ID
	C	CE2	CE2	CE2	CJ2	CJ2	CJ2							Well ID
	D	CE2	CE2	CE2	CJ2	CJ2	CJ2							Well ID
	E	CE2	CE2	CE2	CJ3	CJ3	CJ3							Well ID
	F	CE2	CE2	CE2	CJ3	CJ3	CJ3							Well ID
	G	CE2	CE2	CE2	CJ3	CJ3	CJ3							Well ID
	H	CE2	CE2	CE2	CJ3	CJ3	CJ3							Well ID
Results
Actual Temperature:	22.2
		1	2	3	4	5	6	7	8	9	10	11	12
	A	0.353	0.388	0.331	0.437	0.461	0.457							510
	B	0.374	0.359	0.342	0.689	0.725	0.537							510
	C	0.32	0.312	0.306	0.681	0.747	0.658							510
	D	0.336	0.329	0.29	0.62	0.534	0.694							510
	E	0.308	0.306	0.289	0.686	0.799	0.786							510
	F	0.361	0.394	0.37	1.204	1.188	1.186							510
	G	0.093	0.094	0.092	1.085	1.115	0.858							510
	H	0.091	0.092	0.094	0.718	0.759	0.761							510
