# Supplementary material for: Iron can be microbially extracted from Lunar and Martian regolith simulants and 3D printed into tough structural materials
Source: PLoS One. 2021 Apr 28;16(4):e0249962. doi: 10.1371/journal.pone.0249962 (PMC8081250; doi:10.1371/journal.pone.0249962)
Supplement: S1 Data — (ZIP) [file pone.0249962.s001.zip › Data_updated/colorimetric/Anaerobe JSC-MARS_success/0h jscmars anaerobe june.xlsx]

## Sheet: Plate 1 - Sheet1
Software Version	3.00.19
Experiment File Path:
Protocol File Path:	C:\Users\Public\Documents\Protocols\chemAssay2.prt
Plate Number	Plate 1
Date	2019-06-09
Time	12:15:19
Reader Type:	Synergy H1
Reader Serial Number:	1608082
Reading Type	Reader
Procedure Details
Plate Type	96 WELL PLATE (Use plate lid)
Eject plate on completion
Shake	Linear: 0:10 (MM:SS)
	Frequency: 567 cpm (3 mm)
Read	Absorbance Endpoint
	Full Plate
	Wavelengths: 510
	Read Speed: Normal, Delay: 100 msec, Measurements/Data Point: 8
Layout
		1	2	3	4	5	6	7	8	9	10	11	12
	A	CM	CM	CM										Well ID
	B	CM	CM	CM										Well ID
	C	CM	CM	CM										Well ID
	D	CT	CT	CT										Well ID
	E	CT	CT	CT	MRM	MRM	MRM							Well ID
	F	CT	CT	CT	MRM	MRM	MRM							Well ID
	G	MRT	MRT	MRT	MRM	MRM	MRM							Well ID
	H	MRT	MRT	MRT	MRT	MRT	MRT							Well ID
Results
Actual Temperature:	19.8
		1	2	3	4	5	6	7	8	9	10	11	12
	A	0.227	0.212	0.253										510
	B	0.182	0.205	0.209										510
	C	0.208	0.243	0.216										510
	D	0.335	0.371	0.347										510
	E	0.308	0.282	0.287	0.202	0.202	0.203							510
	F	0.351	0.379	0.392	0.137	0.15	0.134							510
	G	0.342	0.345	0.352	0.137	0.134	0.137							510
	H	0.4	0.456	0.426	0.465	0.43	0.431							510
