# Supplementary material for: Iron can be microbially extracted from Lunar and Martian regolith simulants and 3D printed into tough structural materials
Source: PLoS One. 2021 Apr 28;16(4):e0249962. doi: 10.1371/journal.pone.0249962 (PMC8081250; doi:10.1371/journal.pone.0249962)
Supplement: S1 Data — (ZIP) [file pone.0249962.s001.zip › Data_updated/colorimetric/Anaerobe JSC-MARS_success/168h jscmars anaerobe june.xlsx]

## Sheet: Plate 1 - Sheet1
Software Version	3.00.19
Experiment File Path:
Protocol File Path:	C:\Users\Public\Documents\Protocols\chemAssay2.prt
Plate Number	Plate 1
Date	2019-06-15
Time	16:27:42
Reader Type:	Synergy H1
Reader Serial Number:	1608082
Reading Type	Reader
Procedure Details
Plate Type	96 WELL PLATE (Use plate lid)
Eject plate on completion
Shake	Linear: 0:10 (MM:SS)
	Frequency: 567 cpm (3 mm)
Read	Absorbance Endpoint
	Full Plate
	Wavelengths: 510
	Read Speed: Normal, Delay: 100 msec, Measurements/Data Point: 8
Layout
		1	2	3	4	5	6	7	8	9	10	11	12
	A	CT	CT	CT	MRT	MRT	MRT							Well ID
	B	CT	CT	CT	MRT	MRT	MRT							Well ID
	C	CT	CT	CT	MRT	MRT	MRT							Well ID
	D	CM	CM	CM	MRM	MRM	MRM							Well ID
	E	CM	CM	CM	MRM	MRM	MRM							Well ID
	F	CM	CM	CM	MRM	MRM	MRM							Well ID
	G													Well ID
	H													Well ID
Results
Actual Temperature:	23.7
		1	2	3	4	5	6	7	8	9	10	11	12
	A	0.206	0.191	0.207	0.467	0.491	0.417							510
	B	0.278	0.244	0.217	0.494	0.497	0.502							510
	C	0.182	0.178	0.165	0.636	0.653	0.61							510
	D	0.121	0.123	0.125	0.195	0.214	0.198							510
	E	0.143	0.146	0.138	0.216	0.229	0.198							510
	F	0.143	0.155	0.129	0.384	0.34	0.324							510
	G													510
	H													510
