# Supplementary material for: Iron can be microbially extracted from Lunar and Martian regolith simulants and 3D printed into tough structural materials
Source: PLoS One. 2021 Apr 28;16(4):e0249962. doi: 10.1371/journal.pone.0249962 (PMC8081250; doi:10.1371/journal.pone.0249962)
Supplement: S1 Data — (ZIP) [file pone.0249962.s001.zip › Data_updated/colorimetric/Anaerobe JSC-MARS_success/24h jscmars anaerobe june.xlsx]

## Sheet: Plate 1 - Sheet1
Software Version	3.00.19
Experiment File Path:
Protocol File Path:	C:\Users\Public\Documents\Protocols\chemAssay2.prt
Plate Number	Plate 1
Date	2019-06-10
Time	12:33:11
Reader Type:	Synergy H1
Reader Serial Number:	Unknown
Reading Type	Reader
Procedure Details
Plate Type	96 WELL PLATE (Use plate lid)
Eject plate on completion
Shake	Linear: 0:10 (MM:SS)
	Frequency: 567 cpm (3 mm)
Read	Absorbance Endpoint
	Full Plate
	Wavelengths: 510
	Read Speed: Normal, Delay: 100 msec, Measurements/Data Point: 8
Layout
					0h	0h	0h
		1	2	3	4	5	6	7	8	9	10	11	12
	A				CM	CM	CM	CM	CM	CM				Well ID
	B				CT	CT	CT	CM	CM	CM				Well ID
	C				MRM	MRM	MRM	CM	CM	CM				Well ID
	D				MRT	MRT	MRT	CT	CT	CT				Well ID
	E							CT	CT	CT	MRM	MRM	MRM	Well ID
	F							CT	CT	CT	MRM	MRM	MRM	Well ID
	G							MRT	MRT	MRT	MRM	MRM	MRM	Well ID
	H							MRT	MRT	MRT	MRT	MRT	MRT	Well ID
Results
Actual Temperature:	21.1
		1	2	3	4	5	6	7	8	9	10	11	12
	A				0.156	0.15	0.153	0.143	0.146	0.143				510
	B				0.233	0.225	0.205	0.145	0.137	0.137				510
	C				0.145	0.15	0.165	0.148	0.149	0.123				510
	D				0.149	0.17	0.17	0.396	0.428	0.42				510
	E							0.451	0.412	0.422	0.764	0.83	0.761	510
	F							0.463	0.419	0.356	0.69	0.655	0.63	510
	G							0.194	0.226	0.212	0.567	0.592	0.578	510
	H								0.267	0.186	0.286	0.274	0.233	510
