# Supplementary material for: Iron can be microbially extracted from Lunar and Martian regolith simulants and 3D printed into tough structural materials
Source: PLoS One. 2021 Apr 28;16(4):e0249962. doi: 10.1371/journal.pone.0249962 (PMC8081250; doi:10.1371/journal.pone.0249962)
Supplement: S1 Data — (ZIP) [file pone.0249962.s001.zip › Data_updated/colorimetric/Anaerobe JSC-MARS_success/48h jscmars anaerobe june.xlsx]

## Sheet: Plate 1 - Sheet1
Software Version	3.00.19
Experiment File Path:
Protocol File Path:	C:\Users\Public\Documents\Protocols\chemAssay2.prt
Plate Number	Plate 1
Date	2019-06-11
Time	12:22:07
Reader Type:	Synergy H1
Reader Serial Number:	1608082
Reading Type	Reader
Procedure Details
Plate Type	96 WELL PLATE (Use plate lid)
Eject plate on completion
Shake	Linear: 0:10 (MM:SS)
	Frequency: 567 cpm (3 mm)
Read	Absorbance Endpoint
	Full Plate
	Wavelengths: 510
	Read Speed: Normal, Delay: 100 msec, Measurements/Data Point: 8
Layout
		1	2	3	4	5	6	7	8	9	10	11	12
	A	CM	CM	CM										Well ID
	B	CM	CM	CM	MRT	MRT	MRT							Well ID
	C	CM	CM	CM	MRT	MRT	MRT							Well ID
	D	CT	CT	CT	MRT	MRT	MRT							Well ID
	E	CT	CT	CT	MRM	MRM	MRM							Well ID
	F	CT	CT	CT	MRM	MRM	MRM							Well ID
	G	CT	CT	CT	MRM	MRM	MRM							Well ID
	H	CT	CT	CT	CT	CT	CT							Well ID
Results
Actual Temperature:	22.5
		1	2	3	4	5	6	7	8	9	10	11	12
	A	0.171	0.201	0.192										510
	B	0.178	0.19	0.197	0.661	0.702	0.698							510
	C	0.161	0.166	0.144	0.78	0.794	0.808							510
	D	0.629	0.61	0.645	0.634	0.664	0.67							510
	E	0.434	0.456	0.429	0.175	0.177	0.171							510
	F	0.386	0.452	0.456	0.224	0.199	0.219							510
	G	0.157	0.166	0.226	0.18	0.166	0.175							510
	H	0.162	0.157	0.153	0.144	0.155	0.141							510
