# Supplementary material for: Iron can be microbially extracted from Lunar and Martian regolith simulants and 3D printed into tough structural materials
Source: PLoS One. 2021 Apr 28;16(4):e0249962. doi: 10.1371/journal.pone.0249962 (PMC8081250; doi:10.1371/journal.pone.0249962)
Supplement: S1 Data — (ZIP) [file pone.0249962.s001.zip › Data_updated/colorimetric/Anaerobe JSC-MARS_success/72h jscmars anaerobe june.xlsx]

## Sheet: Plate 1 - Sheet1
Software Version	3.00.19
Experiment File Path:
Protocol File Path:	C:\Users\Public\Documents\Protocols\chemAssay2.prt
Plate Number	Plate 1
Date	2019-06-12
Time	11:58:50
Reader Type:	Synergy H1
Reader Serial Number:	1608082
Reading Type	Reader
Procedure Details
Plate Type	96 WELL PLATE (Use plate lid)
Eject plate on completion
Shake	Linear: 0:10 (MM:SS)
	Frequency: 567 cpm (3 mm)
Read	Absorbance Endpoint
	Full Plate
	Wavelengths: 510
	Read Speed: Normal, Delay: 100 msec, Measurements/Data Point: 8
Layout
		1	2	3	4	5	6	7	8	9	10	11	12
	A							CM	CM	CM	MRT	MRT	MRT	Well ID
	B							CM	CM	CM	MRT	MRT	MRT	Well ID
	C							CM	CM	CM	MRT	MRT	MRT	Well ID
	D							CT	CT	CT	MRM	MRM	MRM	Well ID
	E							CT	CT	CT	MRM	MRM	MRM	Well ID
	F							CT	CT	CT	MRM	MRM	MRM	Well ID
	G													Well ID
	H													Well ID
Results
Actual Temperature:	24.3
		1	2	3	4	5	6	7	8	9	10	11	12
	A							0.199	0.16	0.183	0.854	0.879	1.066	510
	B							0.237	0.24	0.148	1.634	1.337	1.165	510
	C							0.255	0.243	0.179	1.207	1.285	1.074	510
	D							0.175	0.217	0.168	0.307	0.289	0.211	510
	E							0.181	0.191	0.204	0.961	0.941	0.712	510
	F							0.197	0.17	0.19	0.289	0.28	0.264	510
	G													510
	H													510
