# Supplementary material for: Iron can be microbially extracted from Lunar and Martian regolith simulants and 3D printed into tough structural materials
Source: PLoS One. 2021 Apr 28;16(4):e0249962. doi: 10.1371/journal.pone.0249962 (PMC8081250; doi:10.1371/journal.pone.0249962)
Supplement: S1 Data — (ZIP) [file pone.0249962.s001.zip › Data_updated/colorimetric/Anaerobe JSC-MARS_success/Chemical_assay_10gL_JSCM_anaerobe_130619.xlsx]

## Sheet: TSB
	10 g/L JSCM TSB		OD510					10 g/L JSCM TSB + MR1		OD510
	0h	0.335	0.371	0.347	Average	0.169556		0h	0.342	0.345	0.352	Average	0.202611		double o-phenaltroline therefore divided by 2
		0.308	0.282	0.287	St.dev	0.0396404			0.4	0.456	0.426	St.dev	0.0478873
		0.351	0.379	0.392	St.err	0.0132135			0.465	0.43	0.431	St.err	0.0159624
	24h	0.396	0.428	0.42	Average	0.209278		24h	0.764	0.83	0.761	Average	0.674111
		0.451	0.412	0.422	St.dev	0.0308144			0.69	0.655	0.63	St.dev	0.0935059
		0.463	0.419	0.356	St.err	0.0102715			0.567	0.592	0.578	St.err	0.0311686
	48h	0.157	0.166	0.226	Average	0.162333		48h	0.661	0.702	0.698	Average	0.712333
		0.162	0.157	0.153	St.dev	0.0251396			0.78	0.794	0.808	St.dev	0.064819
		0.144	0.155	0.141	St.err	0.00837987			0.634	0.664	0.67	St.err	0.0216063
	72h	0.175	0.217	0.168	Average	0.188111		72h	0.854	0.879	1.066	Average	1.15583
		0.181	0.191	0.204	St.dev	0.0163282			1.634	1.337	1.165	St.dev	0.295756
		0.197	0.17	0.19	St.err	0.00544274			1.207	1.285	1.074	St.err	0.120742
	168h	0.206	0.191	0.207	Average	0.207556		168h	0.467	0.491	0.417	Average	0.478
		0.278	0.244	0.217	St.dev	0.0353451			0.494	0.497	0.502	St.dev	0.0322614
		0.182	0.178	0.165	St.err	0.0117817			0.636	0.653	0.61	St.err	0.0131707

## Sheet: MM
	10 g/L JSCM_MM		OD510					10 g/L JSCM_MM + MR1		OD510
	0h	0.156	0.15	0.153	Average	0.153		0h	0.145	0.15	0.165	Average	0.153333
					St.dev	0.003						St.dev	0.0104083
					St.err	0.00173205						St.err	0.00600925
	24h	0.143	0.146	0.143	Average	0.141222		24h	0.194	0.226	0.212	Average	0.23475
		0.145	0.137	0.137	St.dev	0.00804329				0.267	0.186	St.dev	0.0374957
		0.148	0.149	0.123	St.err	0.0026811			0.286	0.274	0.233	St.err	0.0132567
	48h	0.171	0.201	0.192	Average	0.177778		48h	0.175	0.177	0.171	Average	0.187333
		0.178	0.19	0.197	St.dev	0.0189326			0.224	0.199	0.219	St.dev	0.0214184
		0.161	0.166	0.144	St.err	0.00631088			0.18	0.166	0.175	St.err	0.00713948
	72h	0.199	0.16	0.183	Average	0.204889		72h	0.307	0.289	0.211	Average	0.472667
		0.237	0.24	0.148	St.dev	0.0397852			0.961	0.941	0.712	St.dev	0.308044
		0.255	0.243	0.179	St.err	0.0132617			0.289	0.28	0.264	St.err	0.125759
	168h	0.121	0.123	0.125	Average	0.135889		168h	0.195	0.214	0.198	Average	0.255333
		0.143	0.146	0.138	St.dev	0.0118685			0.216	0.229	0.198	St.dev	0.0729743
		0.143	0.155	0.129	St.err	0.00395616			0.384	0.34	0.324	St.err	0.0243248
