# Supplementary material for: Iron can be microbially extracted from Lunar and Martian regolith simulants and 3D printed into tough structural materials
Source: PLoS One. 2021 Apr 28;16(4):e0249962. doi: 10.1371/journal.pone.0249962 (PMC8081250; doi:10.1371/journal.pone.0249962)
Supplement: S1 Data — (ZIP) [file pone.0249962.s001.zip › Data_updated/colorimetric/Anaerobe JSC-MARS_success/Chemical_assay_10gL_JSCM_corrected.xlsx]

## Sheet: TSB
	10 g/L JSCM TSB		OD510					10 g/L JSCM TSB + MR1		OD510
	0h	0.1675	0.1855	0.1735	Average	0.169556		0h	0.171	0.1725	0.176	Average	0.202611
		0.154	0.141	0.1435	St.dev	0.0198202			0.2	0.228	0.213	St.dev	0.0239437
		0.1755	0.1895	0.196	St.err	0.00660673			0.2325	0.215	0.2155	St.err	0.00798122
	24h	0.396	0.428	0.42	Average	0.209278		24h	0.764	0.83	0.761	Average	0.674111
		0.451	0.412	0.422	St.dev	0.0308144			0.69	0.655	0.63	St.dev	0.0935059
		0.463	0.419	0.356	St.err	0.0102715			0.567	0.592	0.578	St.err	0.0311686
	48h	0.157	0.166	0.226	Average	0.162333		48h	0.661	0.702	0.698	Average	0.712333
		0.162	0.157	0.153	St.dev	0.0251396			0.78	0.794	0.808	St.dev	0.064819
		0.144	0.155	0.141	St.err	0.00837987			0.634	0.664	0.67	St.err	0.0216063
	72h	0.175	0.217	0.168	Average	0.188111		72h	0.854	0.879	1.066	Average	1.15583
		0.181	0.191	0.204	St.dev	0.0163282			1.634	1.337	1.165	St.dev	0.295756
		0.197	0.17	0.19	St.err	0.00544274			1.207	1.285	1.074	St.err	0.120742
	168h	0.206	0.191	0.207	Average	0.207556		168h	0.467	0.491	0.417	Average	0.478
		0.278	0.244	0.217	St.dev	0.0353451			0.494	0.497	0.502	St.dev	0.0322614
		0.182	0.178	0.165	St.err	0.0117817			0.636	0.653	0.61	St.err	0.0131707

## Sheet: MM
	10 g/L JSCM_MM		OD510					10 g/L JSCM_MM + MR1		OD510
	0h	0.156	0.15	0.153	Average	0.153		0h	0.145	0.15	0.165	Average	0.153333
					St.dev	0.003						St.dev	0.0104083
					St.err	0.00173205						St.err	0.00600925
	24h	0.143	0.146	0.143	Average	0.141222		24h	0.194	0.226	0.212	Average	0.23475
		0.145	0.137	0.137	St.dev	0.00804329				0.267	0.186	St.dev	0.0374957
		0.148	0.149	0.123	St.err	0.0026811			0.286	0.274	0.233	St.err	0.0132567
	48h	0.171	0.201	0.192	Average	0.177778		48h	0.175	0.177	0.171	Average	0.187333
		0.178	0.19	0.197	St.dev	0.0189326			0.224	0.199	0.219	St.dev	0.0214184
		0.161	0.166	0.144	St.err	0.00631088			0.18	0.166	0.175	St.err	0.00713948
	72h	0.199	0.16	0.183	Average	0.204889		72h	0.307	0.289	0.211	Average	0.472667
		0.237	0.24	0.148	St.dev	0.0397852			0.961	0.941	0.712	St.dev	0.308044
		0.255	0.243	0.179	St.err	0.0132617			0.289	0.28	0.264	St.err	0.125759
	168h	0.121	0.123	0.125	Average	0.135889		168h	0.195	0.214	0.198	Average	0.255333
		0.143	0.146	0.138	St.dev	0.0118685			0.216	0.229	0.198	St.dev	0.0729743
		0.143	0.155	0.129	St.err	0.00395616			0.384	0.34	0.324	St.err	0.0243248

## Sheet: significance
TSB									MM
C168h-C0h 0.038000000 -0.10200608 0.17800608 0.9892529									C168h-C0h -0.0171111111 -0.28181713 0.2475949 0.9999991
C48h-C0h -0.007222222 -0.14722830 0.13278386 0.9999998									C48h-C0h 0.0247777778 -0.23992825 0.2894838 0.9999889
C72h-C0h 0.018555556 -0.12145052 0.15856163 0.9998910									C72h-C0h 0.0518888889 -0.21281713 0.3165949 0.9984562
M0h-C0h 0.033055556 -0.10695052 0.17306163 0.9953693									M0h-C0h 0.0003333333 -0.32386401 0.3245307 1.0000000
M168h-C0h 0.360111111 0.22010503 0.50011719 0.0000000									M168h-C0h 0.1023333333 -0.16237269 0.3670394 0.9220418
M48h-C0h 0.542777778 0.40277170 0.68278386 0.0000000									M48h-C0h 0.0343333333 -0.23037269 0.2990394 0.9998981
M72h-C0h 0.997222222 0.85721614 1.13722830 0.0000000									M72h-C0h 0.3196666667 0.05496064 0.5843727 0.0081579
C48h-C168h -0.045222222 -0.18522830 0.09478386 0.9709549									C48h-C168h 0.0418888889 -0.14528654 0.2290643 0.9964398
C72h-C168h -0.019444444 -0.15945052 0.12056163 0.9998508									C72h-C168h 0.0690000000 -0.11817542 0.2561754 0.9384420
M0h-C168h -0.004944444 -0.14495052 0.13506163 1.0000000									M0h-C168h 0.0174444444 -0.24726158 0.2821505 0.9999990
M168h-C168h 0.322111111 0.18210503 0.46211719 0.0000000									M168h-C168h 0.1194444444 -0.06773098 0.3066199 0.4821743
M48h-C168h 0.504777778 0.36477170 0.64478386 0.0000000									M48h-C168h 0.0514444444 -0.13573098 0.2386199 0.9876773
M72h-C168h 0.959222222 0.81921614 1.09922830 0.0000000									M72h-C168h 0.3367777778 0.14960235 0.5239532 0.0000162
C72h-C48h 0.025777778 -0.11422830 0.16578386 0.9990410									C72h-C48h 0.0271111111 -0.16006431 0.2142865 0.9997866
M0h-C48h 0.040277778 -0.09972830 0.18028386 0.9848944									M0h-C48h -0.0244444444 -0.28915047 0.2402616 0.9999899
M168h-C48h 0.367333333 0.22732725 0.50733941 0.0000000									M168h-C48h 0.0775555556 -0.10961987 0.2647310 0.8916065
M48h-C48h 0.550000000 0.40999392 0.69000608 0.0000000									M48h-C48h 0.0095555556 -0.17761987 0.1967310 0.9999998
M72h-C48h 1.004444444 0.86443837 1.14445052 0.0000000									M72h-C48h 0.2948888889 0.10771346 0.4820643 0.0001925
M0h-C72h 0.014500000 -0.12550608 0.15450608 0.9999795									M0h-C72h -0.0515555556 -0.31626158 0.2131505 0.9985185
M168h-C72h 0.341555556 0.20154948 0.48156163 0.0000000									M168h-C72h 0.0504444444 -0.13673098 0.2376199 0.9890180
M48h-C72h 0.524222222 0.38421614 0.66422830 0.0000000									M48h-C72h -0.0175555556 -0.20473098 0.1696199 0.9999888
M72h-C72h 0.978666667 0.83866059 1.11867275 0.0000000									M72h-C72h 0.2677777778 0.08060235 0.4549532 0.0008947
M168h-M0h 0.327055556 0.18704948 0.46706163 0.0000000									M168h-M0h 0.1020000000 -0.16270602 0.3667060 0.9232754
M48h-M0h 0.509722222 0.36971614 0.64972830 0.0000000									M48h-M0h 0.0340000000 -0.23070602 0.2987060 0.9999046
M72h-M0h 0.964166667 0.82416059 1.10417275 0.0000000									M72h-M0h 0.3193333333 0.05462731 0.5840394 0.0082547
M48h-M168h 0.182666667 0.04266059 0.32267275 0.0029545									M48h-M168h -0.0680000000 -0.25517542 0.1191754 0.9428364
M72h-M168h 0.637111111 0.49710503 0.77711719 0.0000000									M72h-M168h 0.2173333333 0.03015791 0.4045088 0.0125415
M72h-M48h 0.454444444 0.31443837 0.59445052 0.0000000									M72h-M48h 0.2853333333 0.09815791 0.4725088 0.0003332
